# Supplementary material for: Crystal structure of caesium tetra­methyl­dithio­imidodiphosphinate
Source: Acta Crystallogr E Crystallogr Commun. 2021 Sep 30;77(Pt 10):1058–61. doi: 10.1107/S2056989021009798 (PMC8491530; doi:10.1107/S2056989021009798)
Supplement: Supplementary file 1 [file e-77-01058-sup1.cif]

##############################################################################
#                                                                            #
# This CIF contains the data in a paper accepted for publication in          #
# Acta Crystallographica Section E. It conforms to the requirements of       #
# Notes for Authors for Acta Crystallographica Section E, and has been       #
# peer reviewed under the auspices of the IUCr Commission on Journals.       #
#                                                                            #
# Full details of the Crystallographic Information File format               #
# are given in the paper "The Crystallographic Information File (CIF):       #
# a New Standard Archive File for Crystallography" by S. R. Hall, F. H.      #
# Allen and I. D. Brown [Acta Cryst. (1991), A47, 655-685].                  #
#                                                                            #
# The current version of the core CIF dictionary is obtainable from          #
# ftp://ftp.iucr.org/pub/cif_core.dic.                                       #
#                                                                            #
# Software is freely available for graphical display of the structure(s)     #
# in this CIF. For information consult the CIF software page                 #
# http://www.iucr.org/resources/cif/software.                                #
#                                                                            #
# This file may be used for bona fide research purposes within the           #
# scientific community so long as proper attribution is given to the journal # 
# article from which it was obtained.                                        #
#                                                                            #
##############################################################################
data_I
_audit_creation_method
;
Olex2 1.2
(compiled 2018.05.29 svn.r3508 for OlexSys, GUI svn.r5506)
;
_journal_date_recd_electronic     2021-06-24
_journal_date_accepted     2021-09-20
_journal_name_full     'Acta Crystallographica, Section E'
_journal_year     2021
_journal_volume     77
_journal_issue     10
_journal_page_first     1058
_journal_page_last     1061
_journal_paper_category     GM
_journal_paper_doi     10.1107/S2056989021009798
_journal_coeditor_code     DJ2031
_publ_contact_author_name     'Raymundo Cea-Olivares'
_publ_contact_author_address
;
Instituto de Qu\'imica, Universidad Nacional Aut\'onom de M\'exico, Circuito
Exterior, Ciudad Universitaria, M\'exico, 10810, Ciudad de M\'exico, M\'exico.
;
_publ_contact_author_email     'cea@unam.mx'
_publ_contact_author_fax     ?
_publ_contact_author_phone     ?
_publ_section_title
;
Crystal structure of caesium tetramethyldithioimidodiphosphinate
;
_publ_section_title_footnote     .
loop_
    _publ_author_name
    _publ_author_footnote
    _publ_author_address
    'L\'opez-Cardoso, Marcela' .
;
Centro de Investigaci\'ones Qu\'imicas
Universidad Aut\'onoma del Estado de Morelos
Av. Universidad No. 1001
Col. Chamilpa, CP 62209,
Cuernavaca, Mor., Mexico
;
    'Tlahuext, Hugo' .
;
Centro de Investigaci\'ones Qu\'imicas
Universidad Aut\'onoma del Estado de Morelos
Av. Universidad No. 1001
Col. Chamilpa, CP 62209,
Cuernavaca, Mor., Mexico
;
    'Jancik, Vojtech' .
;
Centro Conjunto de Investigaci\'on en Qu\'imica Sustentable UAEM-UNAM
Carretera Toluca-Atlacomulco Km. 14.5, Toluca, 50200, Estado de M\'exico,
 Mexico
;
    'Cea-Olivares, Raymundo' .
;
Instituto de Qu\'imica, Universidad Nacional Aut\'onoma de M\'exico
Circuito Exterior,
Ciudad Universitaria, M\'exico, 10810, Ciudad de M\'exico, Mexico
;
_publ_section_synopsis
;
A supramolecular two-dimensional polymer structure of caesium
tetramethyldithioimidodiphosphinate is reported.
;
_chemical_name_systematic
;
Poly[(\m~4~-tetramethyldithioimidodiphosphinato)caesium]
;
_chemical_name_common     ?
_chemical_formula_moiety     'C4 H12 Cs N P2 S2'
_chemical_formula_sum     'C4 H12 Cs N P2 S2'
_chemical_formula_iupac     '[Cs (C4 H12 N1 P2 S2)]'
_chemical_formula_weight     333.12
_chemical_melting_point     ?
_space_group_crystal_system     monoclinic
_space_group_name_H-M_alt     'P 1 21/c 1'
_space_group_name_Hall     '-P 2ybc'
loop_
    _space_group_symop_operation_xyz
    'x, y, z'
    '-x, y+1/2, -z+1/2'
    '-x, -y, -z'
    'x, -y-1/2, z-1/2'
_cell_length_a     11.0320(2)
_cell_length_b     12.4326(3)
_cell_length_c     8.2173(2)
_cell_angle_alpha     90
_cell_angle_beta     93.8752(4)
_cell_angle_gamma     90
_cell_volume     1124.48(4)
_cell_formula_units_Z     4
_cell_measurement_reflns_used     4791
_cell_measurement_theta_min     2.4
_cell_measurement_theta_max     25.2
_cell_measurement_temperature     100.15
_exptl_crystal_description     plate
_exptl_crystal_colour     'clear light white'
_exptl_crystal_size_max     0.18
_exptl_crystal_size_mid     0.15
_exptl_crystal_size_min     0.12
_exptl_crystal_density_diffrn     1.968
_exptl_crystal_density_meas     ?
_exptl_crystal_density_method     ?
_exptl_crystal_F_000     640
_exptl_absorpt_coefficient_mu     3.891
_exptl_absorpt_correction_type     multi-scan
_exptl_absorpt_process_details
;
(SADABS; Bruker, 2016)
;
_exptl_absorpt_correction_T_min     0.1000
_exptl_absorpt_correction_T_max     0.1466
_diffrn_ambient_temperature     100.15
_diffrn_source     'Incoatec ImuS with multilayer mirrors'
_diffrn_radiation_type     MoK\a
_diffrn_radiation_wavelength     0.71073
_diffrn_measurement_device_type     'Bruker SMART APEXII DUO'
_diffrn_measurement_method     '\w scans'
_diffrn_detector_area_resol_mean     8.333
_diffrn_reflns_number     15582
_diffrn_reflns_av_R_equivalents     0.0166
_diffrn_reflns_av_unetI/netI     0.0187
_diffrn_reflns_theta_min     2.471
_diffrn_reflns_theta_max     36.306
_diffrn_reflns_theta_full     25.242
_diffrn_measured_fraction_theta_max     0.937
_diffrn_measured_fraction_theta_full     0.992
_diffrn_reflns_limit_h_min     -17
_diffrn_reflns_limit_h_max     17
_diffrn_reflns_limit_k_min     -19
_diffrn_reflns_limit_k_max     20
_diffrn_reflns_limit_l_min     -13
_diffrn_reflns_limit_l_max     13
loop_
    _refln_index_h
    _refln_index_k
    _refln_index_l
    _refln_F_squared_meas
    _refln_F_squared_sigma
    0 0 -1 0.06 0.02
    0 0 -3 0.18 0.06
    0 0 3 0.43 0.11
    0 0 -4 332.98 3.4
    0 0 4 324.61 3.76
    0 0 5 0.1 0.09
    0 0 -5 0.28 0.1
    0 0 -6 25.28 0.8
    0 0 6 28.22 1.05
    0 0 7 0.18 0.14
    0 0 -7 0.34 0.13
    0 0 8 65.36 1.93
    0 0 -8 66.59 1.55
    0 0 -9 0.04 0.1
    0 0 9 0.23 0.2
    0 0 10 47.27 1.86
    0 0 -10 46.59 1.43
    0 0 11 -0.02 0.17
    0 0 12 6.95 0.83
    0 0 13 -0.06 0.21
    0 1 0 0.04 0.02
    0 -1 0 0.02 0.01
    0 1 1 142.76 1.53
    0 1 1 143.63 1.24
    0 1 -1 144.02 1.44
    0 -1 1 141.64 1.48
    0 -1 -1 143.96 1.24
    0 1 2 92.54 1.28
    0 1 -2 93.35 1.19
    0 -1 -2 92.3 1
    0 1 3 110.08 1.64
    0 1 -3 107.5 1.48
    0 -1 -3 109.48 1.31
    0 -1 3 111.54 1.65
    0 1 4 30.01 0.88
    0 1 -4 27.25 0.73
    0 -1 -4 28.29 0.64
    0 1 5 225.14 3.19
    0 1 -5 236.6 2.9
    0 -1 5 235.6 3.23
    0 -1 -5 235.67 2.69
    0 1 -6 35.75 1.01
    0 1 6 40.23 1.27
    0 -1 6 37.41 1.22
    0 -1 -6 35.65 0.91
    0 1 7 76.4 1.95
    0 1 -7 74.95 1.63
    0 -1 7 76.07 1.95
    0 -1 -7 76.54 1.5
    0 1 -8 2.63 0.33
    0 1 8 1.86 0.41
    0 -1 -8 2.31 0.29
    0 -1 8 2.03 0.37
    0 1 9 50.45 1.8
    0 1 -9 49.24 1.45
    0 -1 9 46.4 1.73
    0 -1 -9 50.28 1.36
    0 1 -10 26.59 1.12
    0 1 10 26.4 1.4
    0 -1 10 27.98 1.43
    0 1 -11 35.48 1.35
    0 1 11 37.64 1.75
    0 -1 11 39.94 1.8
    0 1 12 14.36 1.15
    0 -1 12 13.24 1.1
    0 1 13 4.66 0.75
    0 -1 13 5.05 0.76
    0 2 1 122.59 1.4
    0 2 -1 116.99 1.35
    0 -2 1 117.47 1.39
    0 2 -2 376.36 3.71
    0 2 2 378.36 3.2
    0 2 2 380 3.97
    0 -2 2 385.09 3.81
    0 2 3 202.57 2.52
    0 2 -3 202.51 2.39
    0 -2 3 203.66 2.52
    0 -2 -3 200.94 1.95
    0 2 -4 70.72 1.31
    0 -2 -4 70.81 1.02
    0 -2 4 69.96 1.43
    0 2 -5 329.37 3.81
    0 2 5 330.3 4.13
    0 -2 5 331.48 4.13
    0 -2 -5 330.89 3.35
    0 2 -6 31.02 0.98
    0 -2 6 32.09 1.15
    0 -2 -6 32.19 0.81
    0 2 7 24.55 1.09
    0 2 -7 23.63 0.92
    0 -2 7 28.35 1.16
    0 -2 -7 23.61 0.74
    0 2 8 2.08 0.38
    0 2 -8 2.71 0.35
    0 -2 -8 2.25 0.27
    0 -2 8 2.93 0.43
    0 2 9 17.94 1.08
    0 2 -9 19.51 0.94
    0 -2 -9 19.84 0.8
    0 -2 9 18.77 1.09
    0 2 -10 3.47 0.44
    0 2 10 3.1 0.54
    0 -2 10 3.76 0.56
    0 2 -11 16.26 0.94
    0 2 11 18.43 1.23
    0 -2 11 15.85 1.15
    0 2 12 2.91 0.64
    0 -2 12 3.54 0.71
    0 2 13 6.26 0.83
    0 -2 13 5.97 0.81
    0 3 0 0.19 0.05
    0 3 0 0.12 0.05
    0 3 -1 24.07 0.53
    0 3 1 23.57 0.31
    0 3 1 23.85 0.57
    0 3 -1 24.62 0.57
    0 -3 -1 23.42 0.31
    0 3 2 127.06 1.74
    0 3 -2 130.4 1.7
    0 -3 2 127.72 1.74
    0 3 -3 72.1 1.29
    0 3 3 77 1.4
    0 -3 3 75.7 1.38
    0 -3 -3 72.72 0.79
    0 3 4 19.1 0.74
    0 3 -4 19.07 0.68
    0 -3 -4 19.65 0.42
    0 -3 4 20.66 0.76
    0 3 -5 1.27 0.21
    0 3 5 1.25 0.23
    0 -3 -5 1.24 0.13
    0 -3 5 0.91 0.23
    0 3 -6 118.04 2.12
    0 3 6 117.1 2.35
    0 -3 -6 116.99 1.61
    0 -3 6 116.97 2.34
    0 3 -7 5.65 0.47
    0 3 7 5.6 0.53
    0 -3 -7 5.12 0.33
    0 -3 7 5.44 0.53
    0 3 -8 38.5 1.29
    0 3 8 37.23 1.46
    0 -3 8 36.95 1.44
    0 -3 -8 37.24 0.96
    0 3 9 19.46 1.13
    0 3 -9 17.46 0.92
    0 -3 9 19.47 1.12
    0 3 10 121.87 3.1
    0 3 -10 121.58 2.66
    0 -3 10 125.84 3.1
    0 3 11 3.83 0.61
    0 3 -11 4.37 0.53
    0 -3 11 4.66 0.66
    0 3 12 32.38 1.74
    0 3 -12 30.22 1.38
    0 -3 12 30.41 1.66
    0 3 13 0.53 0.36
    0 -3 13 0.35 0.34
    0 4 1 101.17 1.05
    0 4 -1 101.98 1.38
    0 4 -1 101.35 1.46
    0 4 1 99.2 1.47
    0 4 -2 228.78 2.62
    0 4 2 222.61 2.69
    0 -4 2 221.84 2.7
    0 4 3 66.93 1.36
    0 4 -3 65.47 1.28
    0 -4 3 69.36 1.37
    0 4 4 145.04 2.35
    0 4 -4 145.33 2.22
    0 -4 4 149.1 2.35
    0 4 -5 65.68 1.49
    0 4 5 65.78 1.62
    0 -4 -5 67.69 0.91
    0 -4 5 69.27 1.63
    0 4 6 14.31 0.79
    0 4 -6 15.8 0.75
    0 -4 6 13.18 0.75
    0 -4 -6 14.23 0.43
    0 4 -7 18.32 0.86
    0 4 7 17.04 0.94
    0 -4 -7 17.46 0.54
    0 4 -8 18.11 0.91
    0 4 8 17.13 1.01
    0 -4 8 18.08 1.02
    0 4 -9 14.92 0.88
    0 4 9 15.66 1.04
    0 -4 9 14.13 0.97
    0 4 -10 24.37 1.18
    0 4 10 22.84 1.33
    0 -4 10 22.87 1.3
    0 4 11 4.42 0.65
    0 4 -11 5.53 0.61
    0 -4 11 5.31 0.71
    0 4 12 0.08 0.24
    0 4 -12 0.24 0.22
    0 -4 12 0.04 0.21
    0 4 13 11.97 1.73
    0 5 0 0.42 0.11
    0 5 1 13.55 0.52
    0 5 -1 13.2 0.46
    0 5 1 13.9 0.33
    0 5 -1 13.25 0.51
    0 5 2 20.92 0.7
    0 5 -2 19.53 0.63
    0 -5 2 20.54 0.69
    0 5 -3 3.15 0.28
    0 5 4 18.8 0.79
    0 -5 4 22.43 0.85
    0 5 -5 145.15 2.43
    0 5 5 142.85 2.58
    0 -5 5 148.01 2.58
    0 5 -6 0.77 0.22
    0 5 6 0.8 0.25
    0 -5 6 1.64 0.3
    0 5 -7 154.13 2.8
    0 5 7 149.79 3.01
    0 -5 7 149.24 2.95
    0 5 -8 65.07 1.83
    0 5 8 66.42 2.04
    0 -5 8 62.43 1.94
    0 5 -9 68.81 1.97
    0 5 9 69.19 2.21
    0 -5 9 68.4 2.15
    0 5 10 19 1.22
    0 5 -10 17.66 1.04
    0 -5 10 20.38 1.22
    0 5 -11 34.1 1.5
    0 5 11 38.64 1.82
    0 -5 11 35.46 1.71
    0 5 -12 6.68 0.71
    0 5 12 5.7 0.78
    0 -5 12 5.02 0.72
    0 5 -13 7.16 0.77
    0 6 0 700.34 6.91
    0 6 0 720.54 6.53
    0 6 -1 71.22 1.24
    0 6 -1 72.89 1.39
    0 6 1 73.31 1.41
    0 6 1 69.45 0.96
    0 6 -2 479.21 4.95
    0 6 2 488.46 5.15
    0 -6 2 484.56 5.14
    0 6 -3 29.7 0.92
    0 6 3 31.32 0.99
    0 -6 3 30.08 0.96
    0 6 -4 570.45 6.04
    0 6 4 559.35 6.21
    0 -6 4 567.67 6.16
    0 6 5 116.12 2.36
    0 6 -5 113.33 2.18
    0 -6 5 114.61 2.27
    0 6 6 149.51 2.89
    0 6 -6 144.83 2.67
    0 -6 6 151.88 2.84
    0 6 -7 0.37 0.2
    0 6 7 0.19 0.15
    0 -6 7 0.26 0.18
    0 6 8 30.1 1.39
    0 6 -8 31 1.28
    0 -6 8 33.04 1.42
    0 6 -9 1.5 0.38
    0 6 9 1.17 0.36
    0 -6 9 0.83 0.31
    0 6 -10 3.62 0.52
    0 6 10 5.24 0.67
    0 -6 10 3.56 0.56
    0 6 11 2.39 0.57
    0 6 -11 3.42 0.54
    0 -6 11 3.8 0.61
    0 6 -12 1.32 0.4
    0 6 12 1.23 0.44
    0 -6 12 2.03 0.55
    0 6 -13 9.25 0.96
    0 7 0 0.24 0.08
    0 7 0 0.34 0.12
    0 7 -1 28.96 0.79
    0 7 1 27.68 0.89
    0 7 1 28.19 0.6
    0 7 -1 30.13 0.92
    0 7 2 43.96 1.19
    0 7 -2 46.5 1.11
    0 7 2 44.56 0.62
    0 7 -3 136.97 2.25
    0 7 3 137.38 2.38
    0 -7 3 137.09 2.35
    0 7 -4 45.17 1.27
    0 7 4 44.11 1.34
    0 -7 4 47.22 1.35
    0 7 -5 109.13 2.21
    0 7 5 105.01 2.29
    0 -7 5 110.63 2.29
    0 7 6 126.53 2.7
    0 7 -6 128.23 2.54
    0 -7 6 126.22 2.63
    0 7 -7 24.92 1.12
    0 7 7 21.91 1.14
    0 -7 7 23.7 1.15
    0 7 8 6.01 0.65
    0 7 -8 5.67 0.58
    0 -7 8 5.9 0.63
    0 7 -9 10.13 0.8
    0 7 9 9.72 0.87
    0 -7 9 10.63 0.87
    0 7 10 30.33 1.58
    0 7 -10 32.11 1.46
    0 -7 10 30.58 1.54
    0 7 -11 6.86 0.73
    0 7 11 7.55 0.85
    0 -7 11 7.39 0.83
    0 7 -12 3.32 0.64
    0 7 12 2.3 0.6
    0 -7 12 2.42 0.59
    0 8 0 28.87 0.75
    0 8 1 397.14 4.68
    0 8 -1 400.07 4.3
    0 8 -1 397.04 4.64
    0 8 1 402.17 3.85
    0 8 -2 144.61 2.26
    0 8 2 141.86 2.43
    0 8 -2 146.49 2.43
    0 8 2 143.21 1.54
    0 8 -3 155.89 2.52
    0 8 3 153.02 2.65
    0 -8 3 155.94 2.66
    0 8 4 11.61 0.7
    0 8 -4 10.46 0.63
    0 -8 4 11.72 0.7
    0 8 -5 91.2 2.06
    0 8 5 93.63 2.21
    0 -8 5 92.84 2.14
    0 8 6 30.23 1.3
    0 8 -6 30.78 1.23
    0 -8 6 31.97 1.29
    0 8 -7 9.13 0.71
    0 8 7 7.25 0.68
    0 -8 7 7.36 0.67
    0 8 8 1.54 0.41
    0 8 -8 2.27 0.41
    0 -8 8 1.35 0.37
    0 8 9 2.84 0.52
    0 8 -9 2.94 0.49
    0 -8 9 4.35 0.59
    0 8 -10 -0.08 0.13
    0 8 10 -0.19 0.13
    0 -8 10 -0.02 0.16
    0 8 11 0.15 0.24
    0 8 -11 0.32 0.26
    0 -8 11 0.28 0.28
    0 8 -12 3.17 0.56
    0 8 12 2.92 0.67
    0 -8 12 3.36 0.62
    0 9 0 0.01 0.07
    0 9 0 0.19 0.09
    0 9 1 5.83 0.31
    0 9 -1 5.99 0.39
    0 9 1 6.67 0.49
    0 9 2 3.62 0.38
    0 9 -2 3.45 0.33
    0 9 2 3.15 0.18
    0 9 -2 3.75 0.38
    0 9 3 63.07 1.67
    0 9 -3 62.17 1.55
    0 -9 3 66.46 1.7
    0 9 4 23.34 1.05
    0 9 -4 21.9 0.95
    0 -9 4 21.92 1
    0 9 5 8.93 0.69
    0 9 -5 9.84 0.68
    0 -9 5 10.25 0.72
    0 9 6 86.1 2.29
    0 9 -6 80.06 2.09
    0 -9 6 81.61 2.17
    0 9 7 12.21 0.91
    0 9 -7 12.81 0.85
    0 -9 7 12.29 0.87
    0 9 -8 87.97 2.39
    0 9 8 92.63 2.64
    0 -9 8 90.08 2.52
    0 9 -9 19.87 1.17
    0 9 9 20.97 1.3
    0 -9 9 18.35 1.17
    0 9 -10 34.07 1.59
    0 9 10 34.19 1.73
    0 -9 10 33.95 1.66
    0 9 11 7.31 0.87
    0 9 -11 9.03 0.86
    0 -9 11 7.53 0.84
    0 9 -12 11.29 1.49
    0 10 0 55.44 1.53
    0 10 0 54.92 1.18
    0 10 1 39.64 1.29
    0 10 -1 42.63 1.32
    0 10 -1 39.11 1.09
    0 10 1 40.29 0.89
    0 10 2 38.66 1.3
    0 10 -2 34.6 1.08
    0 10 2 35.45 0.69
    0 10 3 24.92 1.08
    0 10 -3 26.13 1.01
    0 -10 3 25.8 1.08
    0 10 -4 188.42 3.17
    0 10 4 187.53 3.37
    0 -10 4 194.06 3.36
    0 10 5 0.31 0.2
    0 10 -5 0.66 0.24
    0 -10 5 0.27 0.18
    0 10 -6 78.61 2.09
    0 10 6 80.81 2.3
    0 -10 6 87.81 2.31
    0 10 -7 4.13 0.52
    0 10 7 4.34 0.58
    0 -10 7 3.85 0.54
    0 10 8 24.24 1.36
    0 10 -8 23.28 1.26
    0 -10 8 22.78 1.27
    0 10 -9 1.29 0.39
    0 10 9 1.66 0.46
    0 -10 9 1.11 0.38
    0 10 10 0.91 0.37
    0 10 -10 0.89 0.36
    0 -10 10 0.58 0.3
    0 10 -11 0.4 0.28
    0 10 11 0.4 0.3
    0 -10 11 0.46 0.31
    0 11 0 0.15 0.13
    0 11 0 0.05 0.08
    0 11 -1 7.69 0.59
    0 11 1 7.97 0.4
    0 11 -1 7.97 0.5
    0 11 1 8.48 0.62
    0 11 2 13.72 0.8
    0 11 -2 13.26 0.78
    0 11 -2 14.44 0.73
    0 11 3 52.01 1.65
    0 11 -3 55.83 1.54
    0 -11 3 50.87 1.62
    0 11 -4 0.38 0.19
    0 11 4 0.93 0.3
    0 -11 4 0.4 0.2
    0 11 -5 23.12 1.1
    0 11 5 20.23 1.11
    0 -11 5 19.25 1.06
    0 11 6 5.89 0.65
    0 11 -6 4.83 0.55
    0 -11 6 6.2 0.65
    0 11 -7 39.69 1.61
    0 11 7 38.23 1.67
    0 -11 7 38.27 1.61
    0 11 8 7.13 0.78
    0 11 -8 6.9 0.72
    0 -11 8 7.4 0.77
    0 11 9 37.1 1.79
    0 11 -9 37.32 1.67
    0 -11 9 34.86 1.66
    0 11 10 1.4 0.49
    0 11 -10 1.37 0.43
    0 -11 10 1.57 0.48
    0 11 -11 37.99 1.85
    0 11 11 36.72 1.95
    0 -11 11 38.02 1.98
    0 12 0 56.66 1.31
    0 12 0 56.65 1.69
    0 12 -1 203.27 3.51
    0 12 1 209.48 2.64
    0 12 1 210.95 3.58
    0 12 -1 212.82 3.07
    0 12 2 183.29 3.34
    0 12 -2 186.57 3.34
    0 12 -2 187.44 3.01
    0 12 -3 53.33 1.57
    0 12 3 50.29 1.69
    0 -12 3 49.7 1.66
    0 12 -4 120.28 2.6
    0 12 4 119.2 2.76
    0 -12 4 121.93 2.77
    0 12 -5 21.27 1.1
    0 12 5 24.47 1.26
    0 -12 5 24.46 1.23
    0 12 -6 111.67 2.7
    0 12 6 105.55 2.8
    0 -12 6 104.86 2.71
    0 12 7 0.09 0.18
    0 12 -7 0.24 0.21
    0 -12 7 0.31 0.23
    0 12 8 30.41 1.6
    0 12 -8 30.59 1.49
    0 -12 8 24.92 1.39
    0 12 -9 16.43 1.14
    0 12 9 16.06 1.21
    0 -12 9 17.62 1.21
    0 12 10 0.99 0.41
    0 12 -10 1.87 0.51
    0 -12 10 1.47 0.47
    0 13 0 0.24 0.12
    0 13 0 0.3 0.17
    0 13 1 2.45 0.4
    0 13 -1 2.83 0.34
    0 13 -1 3.35 0.45
    0 13 -2 7.56 0.57
    0 13 -2 8.54 0.7
    0 13 2 6.93 0.64
    0 13 3 7.9 0.7
    0 13 -3 8.64 0.65
    0 -13 3 7.23 0.67
    0 13 4 26.48 1.3
    0 13 -4 25.17 1.15
    0 -13 4 26.17 1.28
    0 13 5 1.7 0.42
    0 13 -5 2.23 0.45
    0 -13 5 1.63 0.41
    0 13 6 63.82 2.19
    0 13 -6 60.07 1.99
    0 -13 6 64.23 2.14
    0 13 -7 18.82 1.16
    0 13 7 19.73 1.25
    0 -13 7 18.59 1.18
    0 13 8 32.18 1.67
    0 13 -8 34.07 1.61
    0 -13 8 35.28 1.68
    0 13 -9 19.38 1.26
    0 13 9 18.57 1.33
    0 -13 9 18.57 1.27
    0 13 10 14.82 1.3
    0 13 -10 17.07 1.39
    0 -13 10 16.3 1.31
    0 14 0 0.2 0.19
    0 14 -1 226.18 4.01
    0 14 -1 225.48 3.36
    0 14 1 234.86 4.07
    0 14 -2 22.3 1
    0 14 2 23.17 1.2
    0 14 3 115.33 2.82
    0 14 -3 114.01 2.49
    0 -14 3 110.79 2.73
    0 14 4 0.65 0.29
    0 14 -4 0.82 0.28
    0 -14 4 0.87 0.32
    0 14 5 12.51 0.97
    0 14 -5 11.71 0.87
    0 -14 5 12.33 0.94
    0 14 -6 0.32 0.23
    0 14 6 0.43 0.28
    0 -14 6 0.99 0.36
    0 14 7 10.88 0.97
    0 14 -7 9.72 0.86
    0 -14 7 9.6 0.89
    0 14 -8 -0.03 0.17
    0 14 8 0.12 0.22
    0 -14 8 0.04 0.19
    0 14 9 0.57 0.35
    0 14 -9 0.64 0.33
    0 -14 9 0.37 0.3
    0 15 0 0.25 0.17
    0 15 -1 13.42 0.93
    0 15 -1 13.62 0.78
    0 15 1 13.45 0.94
    0 15 -2 9.04 0.66
    0 15 2 8.51 0.77
    0 -15 2 9.07 0.79
    0 15 -3 13.16 0.84
    0 15 3 13.85 0.99
    0 -15 3 14.38 0.99
    0 15 4 57.04 2.06
    0 15 -4 54.73 1.82
    0 -15 4 60.81 2.09
    0 15 5 8.86 0.85
    0 15 -5 9.29 0.79
    0 -15 5 8.2 0.79
    0 15 6 11.12 0.98
    0 15 -6 11.19 0.9
    0 -15 6 12.23 1
    0 15 7 0.07 0.22
    0 15 -7 0.59 0.29
    0 -15 7 0.35 0.28
    0 15 8 22.04 1.45
    0 15 -8 23.52 1.39
    0 -15 8 23.86 1.45
    0 16 0 29.22 1.42
    0 16 -1 0.36 0.22
    0 16 1 0.88 0.31
    0 16 -2 36.38 1.33
    0 16 2 36.08 1.61
    0 -16 2 39.18 1.67
    0 16 3 6.26 0.71
    0 16 -3 6.28 0.61
    0 -16 3 6.07 0.7
    0 16 4 27.18 1.46
    0 16 -4 29.61 1.35
    0 -16 4 29.49 1.48
    0 16 -5 0.34 0.24
    0 16 5 0.34 0.26
    0 -16 5 0.18 0.2
    0 16 6 28.38 1.57
    0 16 -6 24.83 1.36
    0 -16 6 26.89 1.49
    0 16 -7 3.65 0.59
    0 16 7 3.79 0.65
    0 -16 7 3.29 0.61
    0 16 8 8.17 1.34
    0 16 -8 7.17 0.87
    0 17 0 0.24 0.22
    0 17 -1 5.58 0.67
    0 17 1 5.4 0.65
    0 17 2 1.2 0.38
    0 -17 2 1.25 0.39
    0 17 -3 5.06 0.57
    0 17 3 6.12 0.73
    0 -17 3 5.53 0.7
    0 17 -4 2.29 0.48
    0 17 4 2.29 0.56
    0 -17 4 2.88 0.53
    0 17 5 3.31 0.59
    0 17 -5 3.66 0.55
    0 -17 5 3.47 0.6
    0 17 6 2.1 0.54
    0 17 -6 4.34 0.62
    0 -17 6 2.64 0.59
    0 17 -7 26.71 1.47
    0 17 7 30.47 2.28
    0 -17 7 26.56 2.26
    0 18 0 14.74 1.1
    0 18 1 57.88 2.16
    0 18 2 51.52 2.06
    0 -18 2 51.04 2.06
    0 18 3 45.11 1.95
    0 -18 3 45.82 1.95
    0 18 4 6.4 0.79
    0 18 -4 5.14 0.72
    0 -18 4 4.94 0.69
    0 18 -5 15.45 1.06
    0 18 5 13.57 1.12
    0 -18 5 14.78 1.15
    0 18 -6 15.16 1.1
    0 19 0 0.24 0.23
    0 19 1 3.62 0.61
    0 -19 1 2.58 0.59
    0 19 2 9.99 0.94
    0 -19 2 10.45 0.97
    0 19 3 1.14 0.42
    0 -19 3 0.85 0.37
    0 19 4 20.23 1.46
    0 -19 4 20.58 1.38
    0 20 0 0.22 0.3
    -1 0 13 0.13 0.25
    -1 0 12 3.39 0.63
    -1 0 11 0 0.17
    1 0 -10 0.43 0.2
    -1 0 10 0.15 0.19
    -1 0 9 -0.14 0.11
    1 0 -9 0.43 0.19
    -1 0 8 135.42 2.89
    1 0 -8 139.71 2.36
    1 0 -7 0.01 0.07
    -1 0 7 -0.04 0.1
    1 0 -6 175.27 2.42
    -1 0 6 169.74 2.85
    -1 0 5 0.2 0.1
    1 0 -5 0.24 0.09
    1 0 -4 786.85 7.42
    -1 0 4 818.66 8.03
    -1 0 3 0.82 0.13
    -1 0 1 1 0.08
    1 0 -1 0.62 0.06
    1 0 1 0.72 0.07
    1 0 1 0.79 0.07
    1 0 2 424.8 3.87
    1 0 2 408.65 4.04
    1 0 3 0.1 0.05
    1 0 3 0.32 0.09
    -1 0 -3 0.05 0.04
    -1 0 -4 29.35 0.72
    1 0 4 29.12 0.86
    1 0 5 0.09 0.09
    -1 0 -5 0.11 0.07
    -1 0 -6 32.38 0.93
    1 0 6 32.04 1.11
    1 0 7 0.18 0.15
    -1 0 -7 0.17 0.11
    1 0 8 4.05 0.49
    -1 0 -8 3.07 0.34
    1 0 9 0.12 0.15
    -1 0 -9 0.04 0.11
    1 0 10 42.05 1.73
    -1 0 -10 40.03 1.33
    1 0 11 0.01 0.17
    1 0 12 0.53 0.32
    1 0 13 -0.03 0.19
    -1 1 13 18.91 1.39
    -1 -1 13 20.33 1.42
    -1 1 12 3.35 0.62
    -1 -1 12 4.21 0.67
    1 1 -11 40.83 1.43
    -1 1 11 38.7 1.79
    -1 -1 11 38.47 1.79
    1 1 -10 0.67 0.22
    -1 1 10 0.83 0.33
    -1 -1 10 1 0.35
    1 1 -9 246.75 3.67
    -1 1 9 250.27 4.38
    1 -1 -9 252.44 3.47
    -1 -1 9 249.58 4.37
    1 1 -8 0.53 0.18
    -1 1 8 0.67 0.27
    -1 -1 8 1.31 0.34
    1 -1 -8 0.79 0.19
    -1 1 7 135.09 2.69
    1 1 -7 132.32 2.27
    -1 -1 7 133 2.68
    1 -1 -7 131.58 2.08
    -1 1 6 2.15 0.3
    1 1 -6 1.61 0.22
    1 -1 -6 1.43 0.19
    -1 -1 6 1.39 0.3
    -1 1 5 44.24 1.21
    1 1 -5 40.71 1
    1 -1 -5 39.82 0.88
    -1 1 4 67.87 1.38
    1 1 -4 66.72 1.21
    1 -1 -4 66.85 1.07
    1 1 -3 90.04 1.31
    -1 1 3 90.61 1.45
    1 -1 -3 89.16 1.14
    -1 -1 3 86.39 1.43
    -1 1 2 63.41 1.01
    1 1 -2 66.27 0.96
    -1 -1 2 64.23 1.02
    1 -1 -2 63.67 0.78
    -1 1 1 0.28 0.05
    -1 1 1 0.46 0.04
    1 1 -1 0.17 0.04
    1 -1 -1 0.38 0.04
    1 1 0 15.36 0.3
    1 1 0 15.43 0.26
    1 1 0 15.63 0.28
    -1 1 0 14.91 0.28
    -1 1 0 15.8 0.27
    -1 -1 0 15.35 0.26
    1 -1 0 16.12 0.27
    1 1 1 3 0.14
    1 1 1 3.27 0.16
    -1 1 -1 3.92 0.17
    -1 -1 -1 3.12 0.12
    -1 1 -2 470.39 4.52
    1 1 2 473.64 4.42
    1 1 2 470.65 4.48
    -1 -1 -2 472.44 4.27
    -1 1 -3 132.42 1.71
    1 1 3 128.61 1.7
    1 1 3 127.49 1.8
    -1 -1 -3 128.2 1.53
    1 -1 3 129.43 1.5
    1 -1 3 127.95 1.81
    -1 1 -4 107.72 1.62
    1 1 4 104.6 1.77
    1 -1 4 103.79 1.77
    -1 -1 -4 104.57 1.45
    -1 1 -5 25.5 0.78
    1 1 5 24.67 0.89
    -1 -1 -5 23.32 0.67
    1 -1 5 24.7 0.89
    1 1 6 109.19 2.19
    -1 1 -6 109.69 1.92
    1 -1 6 108.76 2.17
    -1 -1 -6 110.59 1.78
    -1 1 -7 88.77 1.81
    1 1 7 91.6 2.14
    -1 -1 -7 88.39 1.67
    1 -1 7 93.57 2.15
    -1 1 -8 44.71 1.31
    1 1 8 44.83 1.58
    1 -1 8 44.4 1.55
    -1 -1 -8 43.81 1.21
    1 1 9 12.28 0.88
    -1 1 -9 12.91 0.75
    1 -1 9 14.18 0.94
    -1 -1 -9 13.17 0.7
    1 1 10 20.01 1.2
    -1 1 -10 19.48 0.96
    1 -1 10 20.68 1.23
    1 1 11 22.85 1.35
    -1 1 -11 23.59 1.1
    1 -1 11 20.47 1.28
    1 1 12 17.4 1.25
    1 -1 12 17.5 1.26
    1 1 13 3.62 0.65
    1 -1 13 6.54 0.83
    -1 2 13 3.18 0.69
    -1 -2 13 4.56 0.72
    -1 2 12 2.75 0.63
    -1 -2 12 2.2 0.57
    -1 2 11 6.88 0.79
    1 2 -11 6.7 0.62
    -1 -2 11 6.89 0.79
    1 2 -10 0.2 0.16
    -1 2 10 0.04 0.19
    -1 -2 10 0.28 0.22
    1 2 -9 51.29 1.53
    -1 2 9 54.41 1.9
    -1 -2 9 48.5 1.78
    1 -2 -9 49.07 1.27
    1 2 -8 33.6 1.17
    -1 2 8 34.81 1.42
    1 -2 -8 35.59 1
    -1 -2 8 37.62 1.46
    1 2 -7 232.4 3.32
    -1 2 7 235.64 3.79
    -1 -2 7 231.69 3.74
    1 -2 -7 240.5 2.93
    1 2 -6 67.48 1.48
    -1 2 6 64.88 1.67
    -1 -2 6 68.84 1.73
    1 -2 -6 67.21 1.21
    -1 2 5 178.37 2.75
    1 2 -5 175.1 2.48
    1 -2 -5 175.33 2.08
    1 2 -4 124.21 1.86
    1 -2 -4 122.57 1.48
    -1 -2 4 126.06 2.03
    1 2 -3 428.89 4.45
    -1 2 3 439.04 4.56
    -1 -2 3 433.28 4.43
    1 -2 -3 427.53 3.86
    1 2 -2 256.62 2.69
    -1 2 2 263.31 2.87
    1 -2 -2 263.73 2.28
    -1 -2 2 257.39 2.78
    1 2 -1 61.73 0.67
    -1 2 1 60.77 0.63
    1 2 -1 60.53 0.87
    -1 2 1 60.4 0.88
    -1 -2 1 60.4 0.88
    1 -2 -1 59.87 0.63
    1 2 0 51.86 0.67
    1 2 0 51.38 0.72
    -1 2 0 50.12 0.72
    1 2 0 51.74 0.71
    -1 2 0 51.41 0.67
    1 2 2 33.3 0.72
    -1 2 -2 32.73 0.7
    1 2 2 33.91 0.73
    1 -2 2 35.16 0.5
    1 -2 2 35.11 0.74
    -1 -2 -2 33.28 0.51
    -1 2 -3 317.73 3.38
    1 2 3 322.6 3.51
    -1 -2 -3 321.34 2.98
    1 -2 3 316.76 3.48
    1 -2 3 323.51 2.93
    -1 2 -4 5.74 0.36
    1 2 4 6.11 0.4
    1 -2 4 5.81 0.39
    -1 -2 -4 6.07 0.28
    1 2 5 222.84 3.16
    -1 2 -5 225.41 2.93
    -1 -2 -5 220.66 2.52
    1 -2 5 219.72 3.13
    -1 2 -6 12.23 0.62
    -1 -2 -6 12.92 0.51
    1 -2 6 11.66 0.69
    1 2 7 3.26 0.41
    -1 2 -7 1.99 0.29
    1 -2 7 2.92 0.39
    -1 -2 -7 1.52 0.21
    1 2 8 2.19 0.4
    -1 2 -8 2.03 0.31
    -1 -2 -8 2.39 0.28
    1 -2 8 2.18 0.38
    1 2 9 38.61 1.57
    -1 2 -9 37.67 1.32
    1 -2 9 36.23 1.5
    -1 -2 -9 36.85 1.11
    1 2 10 7.22 0.75
    -1 2 -10 8.06 0.64
    1 -2 10 7.96 0.78
    -1 2 -11 14.38 0.9
    1 2 11 12.61 1.03
    1 -2 11 12.94 1.03
    1 2 12 0.34 0.3
    1 -2 12 0.76 0.35
    1 2 13 8.09 0.92
    1 -2 13 9.64 0.98
    -1 3 13 0.27 0.28
    -1 -3 13 -0.02 0.22
    -1 3 12 6.16 0.8
    1 3 -12 7.13 0.7
    -1 -3 12 5.83 0.77
    -1 3 11 0.54 0.3
    1 3 -11 0.92 0.3
    -1 -3 11 1.07 0.39
    1 3 -10 8.8 0.7
    -1 3 10 8.13 0.8
    -1 -3 10 11.24 0.92
    1 3 -9 6.79 0.59
    -1 3 9 6.91 0.69
    -1 -3 9 6.8 0.69
    -1 3 8 0.9 0.28
    1 3 -8 0.42 0.19
    1 -3 -8 0.4 0.13
    -1 -3 8 0.25 0.19
    -1 3 7 2.87 0.4
    1 3 -7 2.49 0.33
    -1 -3 7 3.45 0.44
    1 -3 -7 2.83 0.24
    1 3 -6 4.34 0.38
    -1 3 6 3.69 0.41
    1 -3 -6 3.35 0.23
    -1 -3 6 3.08 0.37
    1 3 -5 1.32 0.21
    -1 3 5 1.01 0.23
    1 -3 -5 1.49 0.14
    -1 -3 5 0.85 0.21
    1 3 -4 13.37 0.57
    1 -3 -4 13.02 0.33
    -1 3 3 60.27 1.23
    1 3 -3 59.98 1.16
    1 -3 -3 59.38 0.68
    -1 -3 3 59.16 1.21
    -1 3 2 24.75 0.66
    1 3 -2 23.64 0.62
    -1 -3 2 23.19 0.64
    -1 3 1 3.83 0.22
    -1 3 1 3.9 0.13
    1 3 -1 4.18 0.16
    1 3 -1 3.89 0.22
    1 3 -1 3.57 0.2
    1 -3 -1 4.2 0.16
    -1 3 0 136.11 1.6
    -1 3 0 133.55 1.44
    1 3 0 134.23 1.5
    1 3 0 133.72 1.58
    1 3 0 132.98 1.45
    -1 3 -1 101.98 1.32
    1 3 1 99.68 1.36
    1 3 1 101.73 1.36
    1 3 1 101.75 1.06
    -1 3 -1 99.72 1.34
    -1 3 -2 659.5 6.32
    1 -3 2 678.08 6.39
    -1 3 -3 1.06 0.15
    1 3 3 1.2 0.17
    1 -3 3 1.28 0.09
    1 -3 3 2.45 0.23
    -1 -3 -3 1.46 0.1
    -1 3 -4 564.86 5.67
    1 3 4 574.34 6.05
    -1 -3 -4 561.47 5.04
    1 -3 4 558.78 5.81
    -1 3 -5 35.47 1.03
    1 3 5 36.45 1.13
    1 -3 5 34.84 1.1
    -1 -3 -5 35.75 0.74
    -1 3 -6 441.44 5.08
    1 3 6 442.42 5.39
    -1 -3 -6 436.43 4.34
    1 -3 6 444.86 5.38
    1 3 7 85.69 2.1
    -1 3 -7 87.1 1.91
    -1 -3 -7 85.36 1.47
    1 -3 7 85.7 2.11
    -1 3 -8 206.52 3.33
    1 3 8 201.68 3.66
    1 -3 8 203.32 3.65
    -1 -3 -8 211.36 2.75
    -1 3 -9 1.06 0.29
    1 3 9 0.94 0.32
    1 -3 9 0.97 0.33
    -1 3 -10 63.1 1.86
    1 3 10 64.83 2.2
    1 -3 10 62.89 2.12
    1 3 11 0.21 0.23
    -1 3 -11 0.04 0.15
    1 -3 11 0.17 0.22
    1 3 12 57.93 2.31
    -1 3 -12 60.1 1.96
    1 -3 12 56.44 2.24
    1 3 13 0.48 0.35
    1 -3 13 0.67 0.38
    -1 4 13 9.36 1.59
    1 4 -12 23.07 1.23
    -1 4 12 22.96 1.48
    -1 -4 12 24.76 1.48
    1 4 -11 22.72 1.18
    -1 4 11 23.07 1.41
    -1 -4 11 23.99 1.4
    -1 4 10 3.52 0.56
    1 4 -10 4.55 0.54
    -1 -4 10 3.98 0.59
    1 4 -9 40.68 1.45
    -1 4 9 42.33 1.7
    -1 -4 9 40.32 1.64
    -1 4 8 36.39 1.48
    1 4 -8 39.3 1.36
    -1 -4 8 38.64 1.51
    -1 4 7 53.23 1.68
    1 4 -7 51.27 1.47
    1 -4 -7 50.39 0.95
    -1 4 6 7.73 0.59
    1 4 -6 7.14 0.51
    1 -4 -6 7.52 0.3
    -1 -4 6 6.88 0.55
    1 4 -5 81.32 1.67
    1 -4 -5 80.16 1
    -1 -4 5 80.32 1.78
    1 4 -4 215.83 2.91
    -1 4 4 224.33 3.09
    -1 -4 4 224.51 3.06
    1 4 -3 119.98 1.86
    -1 -4 3 123.53 1.94
    -1 4 2 362.71 3.98
    1 4 -2 362.84 3.88
    -1 -4 2 362.69 3.84
    1 4 -1 367.06 3.68
    -1 4 1 371.67 3.26
    -1 4 1 365.29 3.83
    1 4 -1 362.99 3.7
    1 4 0 347.04 3.38
    -1 4 0 348.96 3.49
    1 4 0 345.96 3.29
    -1 4 0 342.04 3.38
    1 4 0 342.28 3.56
    1 4 2 255.61 2.95
    -1 4 -2 257.69 2.88
    1 -4 2 249.59 2.94
    -1 -4 -2 258.16 2.26
    1 4 3 252.85 3.08
    -1 4 -3 248.88 3
    -1 -4 -3 245.91 2.22
    1 -4 3 244.22 3.05
    1 4 4 0.71 0.18
    -1 4 -4 0.59 0.15
    -1 -4 -4 0.73 0.08
    1 4 5 18.31 0.81
    -1 4 -5 17.74 0.75
    -1 -4 -5 17.47 0.45
    1 -4 5 16.65 0.77
    -1 4 -6 36.88 1.17
    1 4 6 41.67 1.36
    -1 -4 -6 36.21 0.76
    1 -4 6 41.29 1.32
    -1 4 -7 0.19 0.14
    1 4 7 0.49 0.22
    -1 -4 -7 0.28 0.1
    1 -4 7 0.24 0.16
    1 4 8 2.27 0.39
    -1 4 -8 1.98 0.34
    1 -4 8 2.21 0.4
    -1 4 -9 9.86 0.73
    1 4 9 8.85 0.79
    1 -4 9 7.4 0.71
    1 4 10 4.99 0.64
    -1 4 -10 5.97 0.61
    1 -4 10 5.4 0.67
    1 4 11 4.89 0.68
    -1 4 -11 4.82 0.59
    1 -4 11 6.59 0.76
    1 4 12 5.04 0.73
    -1 4 -12 5.25 0.64
    1 -4 12 6.19 0.77
    1 5 -13 34.17 1.67
    1 5 -12 0.38 0.25
    -1 5 12 0.99 0.43
    -1 -5 12 0.72 0.37
    1 5 -11 29.78 1.39
    -1 5 11 31.85 1.67
    -1 -5 11 29.51 1.57
    1 5 -10 0.32 0.21
    -1 5 10 0.42 0.26
    -1 -5 10 0.33 0.23
    -1 5 9 120.9 3.01
    1 5 -9 120.44 2.67
    -1 -5 9 121.44 2.94
    1 5 -8 2.86 0.41
    -1 5 8 1.86 0.42
    -1 -5 8 3.29 0.47
    1 5 -7 27.07 1.09
    -1 5 7 28.19 1.23
    -1 -5 7 26.14 1.17
    -1 5 6 24.7 1.08
    1 5 -6 24.22 0.97
    -1 -5 6 26.46 1.09
    1 5 -5 79.09 1.72
    -1 5 5 78.75 1.84
    1 5 -4 40.98 1.12
    -1 5 4 40.95 1.19
    -1 -5 4 40.66 1.17
    1 5 -3 0.47 0.13
    -1 -5 3 0.42 0.14
    1 5 -2 2.09 0.21
    -1 5 2 2.58 0.25
    -1 -5 2 2.12 0.22
    1 5 -1 48.81 0.96
    -1 5 1 49.7 0.72
    1 5 -1 49.31 1.03
    -1 5 1 47.68 1.03
    -1 5 0 4.67 0.3
    1 5 0 3.32 0.2
    1 5 0 3.73 0.27
    -1 5 0 3.24 0.2
    -1 5 -1 47.23 0.94
    1 5 1 48.12 0.73
    -1 5 -1 48.2 1.02
    1 5 1 47.9 1.02
    -1 5 -2 4.31 0.3
    1 5 2 4.03 0.3
    -1 -5 -2 4.16 0.15
    1 -5 2 3.83 0.3
    -1 5 -3 147.57 2.2
    1 5 3 153.36 2.31
    1 -5 3 150.96 2.27
    -1 5 -4 172.35 2.6
    1 5 4 175.26 2.7
    1 -5 4 173.79 2.67
    -1 5 -5 42.44 1.23
    1 5 5 43.05 1.32
    1 -5 5 41.49 1.27
    1 5 6 199.34 3.34
    -1 5 -6 200.04 3.14
    -1 -5 -6 198.23 2.07
    1 -5 6 202.5 3.31
    -1 5 -7 188.67 3.19
    1 5 7 187.16 3.41
    1 -5 7 188.4 3.35
    -1 5 -8 51.23 1.61
    1 5 8 50.1 1.75
    1 -5 8 48.79 1.7
    -1 5 -9 30.82 1.31
    1 5 9 28.25 1.39
    1 -5 9 26.9 1.33
    -1 5 -10 10.38 0.79
    1 5 10 11.7 0.96
    1 -5 10 10.94 0.91
    1 5 11 36.36 1.76
    -1 5 -11 35.05 1.53
    1 -5 11 35.2 1.69
    1 5 12 -0.02 0.2
    -1 5 -12 0.85 0.34
    1 -5 12 0.52 0.32
    -1 5 -13 2.15 0.53
    1 6 -13 0.08 0.22
    1 6 -12 1.02 0.36
    -1 6 12 1.46 0.48
    -1 -6 12 1.6 0.48
    -1 6 11 8.93 0.91
    1 6 -11 10.69 0.86
    -1 -6 11 7.65 0.85
    1 6 -10 10.51 0.82
    -1 6 10 9.88 0.91
    -1 -6 10 9.75 0.88
    -1 6 9 1.57 0.42
    1 6 -9 2.04 0.43
    -1 -6 9 1.57 0.42
    -1 6 8 100.51 2.62
    1 6 -8 103.43 2.41
    -1 -6 8 99.37 2.54
    1 6 -7 42.6 1.42
    -1 -6 7 45.32 1.56
    1 6 -6 144.98 2.63
    -1 6 6 149.12 2.89
    -1 -6 6 147.58 2.81
    1 6 -5 52.98 1.43
    -1 6 5 51.55 1.52
    -1 -6 5 53.71 1.49
    1 6 -4 380 4.51
    -1 6 4 381.99 4.68
    -1 -6 4 379.77 4.63
    -1 6 3 136.55 2.27
    1 6 -3 135.43 2.17
    -1 -6 3 137.05 2.24
    1 6 -2 459.78 4.8
    -1 6 2 457.96 4.97
    -1 -6 2 474.03 4.99
    -1 6 1 7.27 0.27
    1 6 -1 7.07 0.4
    1 6 -1 7.44 0.37
    1 6 0 369.06 4.02
    -1 6 0 376.78 4.06
    -1 6 0 366.96 3.64
    1 6 0 363.34 3.64
    1 6 1 0.09 0.06
    -1 6 -1 0.26 0.09
    -1 6 -1 0.47 0.13
    1 6 2 168.74 2.44
    -1 6 -2 163.97 2.3
    1 -6 2 166.07 2.42
    1 6 3 0.51 0.16
    1 -6 3 0.15 0.1
    1 6 4 56.94 1.47
    1 -6 4 61.14 1.49
    -1 6 -5 45.78 1.33
    1 6 5 47.2 1.43
    1 -6 5 49.08 1.4
    1 6 6 67.78 1.84
    -1 6 -6 64.2 1.69
    1 -6 6 65.4 1.77
    -1 6 -7 9.12 0.66
    1 6 7 8.81 0.71
    1 -6 7 9.25 0.71
    1 6 8 4.9 0.58
    -1 6 -8 5.53 0.57
    1 -6 8 5.14 0.58
    1 6 9 0.48 0.28
    -1 6 -9 0.14 0.16
    1 -6 9 0.01 0.16
    -1 6 -10 -0.05 0.15
    1 6 10 0.09 0.17
    1 -6 10 0.09 0.18
    -1 6 -11 1.35 0.4
    1 6 11 1.77 0.51
    1 -6 11 1.19 0.41
    -1 6 -12 4.84 0.65
    1 6 12 4.91 0.73
    1 -6 12 4.39 0.68
    -1 7 12 7.04 0.89
    1 7 -12 8.71 0.84
    -1 -7 12 8.51 0.93
    -1 7 11 35.14 1.8
    1 7 -11 33.34 1.55
    -1 -7 11 35.53 1.74
    -1 7 10 12.04 1.01
    1 7 -10 12.26 0.9
    -1 -7 10 11.89 0.98
    -1 7 9 26.53 1.41
    1 7 -9 27.47 1.3
    -1 -7 9 27.95 1.4
    1 7 -8 46.25 1.61
    -1 7 8 42.12 1.69
    -1 -7 8 44.16 1.68
    -1 7 7 76.59 2.2
    1 7 -7 77.19 2.03
    -1 -7 7 79.82 2.16
    -1 7 6 16.17 0.92
    -1 -7 6 14.41 0.85
    -1 7 5 81.54 1.99
    1 7 -5 78.29 1.81
    -1 -7 5 80.4 1.92
    1 7 -4 27.51 0.98
    -1 -7 4 28.14 1.04
    1 7 -3 42.82 1.15
    -1 7 3 43.53 1.25
    -1 -7 3 41.53 1.21
    1 7 -2 85.61 1.59
    -1 7 2 84.82 0.98
    -1 7 2 86.04 1.72
    -1 7 1 6.15 0.42
    1 7 -1 5.95 0.36
    -1 7 1 5.79 0.26
    1 7 -1 5.41 0.39
    1 7 0 24.07 0.82
    1 7 0 24.36 0.66
    -1 7 0 25.26 0.66
    -1 7 0 26.32 0.85
    1 7 1 115.29 1.97
    1 7 1 113.73 1.47
    -1 7 -1 115.44 1.77
    -1 7 -1 117.48 1.97
    -1 7 -2 272.82 3.37
    1 7 2 280.2 3.56
    1 7 2 276.98 2.6
    1 7 3 30.53 1.03
    1 -7 3 32.45 1.05
    -1 7 -4 27.51 0.99
    1 7 4 28.91 1.06
    1 -7 4 28.6 1.04
    1 7 5 5.62 0.51
    -1 7 -5 5.67 0.49
    1 -7 5 7.16 0.56
    -1 7 -6 30.29 1.18
    1 7 6 30.66 1.25
    1 -7 6 29.01 1.19
    -1 7 -7 2.37 0.37
    1 7 7 3.45 0.48
    1 -7 7 2.71 0.42
    1 7 8 38.41 1.61
    -1 7 -8 38.82 1.48
    1 -7 8 38.48 1.54
    1 7 9 11.45 0.93
    -1 7 -9 11.94 0.88
    1 -7 9 12.07 0.92
    -1 7 -10 32.27 1.46
    1 7 10 26.71 1.48
    1 -7 10 30.53 1.52
    1 7 11 10.15 0.98
    -1 7 -11 9.66 0.87
    1 -7 11 8.61 0.87
    1 7 12 29.06 1.68
    -1 7 -12 30.57 1.53
    1 -7 12 28.89 1.61
    -1 8 12 16.12 1.28
    1 8 -12 15.51 1.11
    -1 -8 12 14.7 1.19
    1 8 -11 9.71 0.88
    -1 8 11 12.69 1.11
    -1 -8 11 9.88 0.95
    -1 8 10 0.56 0.32
    1 8 -10 0.45 0.25
    -1 -8 10 0.28 0.24
    1 8 -9 23.21 1.22
    -1 8 9 22.63 1.33
    -1 -8 9 23.67 1.31
    1 8 -8 0.57 0.25
    -1 8 8 0.25 0.22
    -1 -8 8 0.22 0.2
    1 8 -7 85.78 2.21
    -1 8 7 81.95 2.32
    -1 -8 7 86.87 2.3
    -1 8 6 97.25 2.4
    1 8 -6 97.67 2.25
    -1 -8 6 96.51 2.31
    1 8 -5 121.68 2.43
    -1 8 5 119.88 2.55
    -1 -8 5 122.7 2.51
    1 8 -4 27.07 1.01
    -1 8 4 27.26 1.09
    -1 -8 4 25.22 1.04
    -1 8 3 596.13 6.52
    1 8 -3 586.74 6.27
    -1 -8 3 577.09 6.49
    -1 8 2 2.14 0.28
    -1 8 2 1.83 0.13
    1 8 -2 1.64 0.25
    1 8 -2 1.7 0.24
    1 8 -1 299.43 3.51
    -1 8 1 305.12 3.11
    1 8 -1 303.67 3.83
    -1 8 1 310.74 3.9
    -1 8 0 7.43 0.48
    -1 8 0 5.94 0.34
    1 8 0 5.74 0.43
    1 8 0 5.63 0.33
    -1 8 -1 277.28 3.3
    1 8 1 275.77 2.91
    1 8 1 276.31 3.62
    -1 8 -1 278.5 3.61
    -1 8 -2 3.12 0.31
    1 8 2 1.82 0.26
    1 8 2 2.6 0.16
    -1 8 -2 2.89 0.32
    -1 8 -3 34.32 1.08
    1 8 3 35.36 1.17
    1 -8 3 32.75 1.12
    -1 8 -4 37.6 1.21
    1 8 4 37.06 1.27
    1 -8 4 39.4 1.28
    1 8 5 38.17 1.37
    -1 8 -5 38.07 1.3
    1 -8 5 36.14 1.29
    1 8 6 -0.02 0.1
    -1 8 -6 0.12 0.14
    1 -8 6 0.5 0.22
    -1 8 -7 4.28 0.51
    1 8 7 5.28 0.59
    1 -8 7 5.28 0.57
    -1 8 -8 5.15 0.58
    1 8 8 5.58 0.65
    1 -8 8 5.69 0.63
    -1 8 -9 1.67 0.41
    1 8 9 1.57 0.44
    1 -8 9 2.44 0.52
    -1 8 -10 0.51 0.26
    1 8 10 0.65 0.33
    1 -8 10 0.15 0.22
    -1 8 -11 -0.09 0.16
    1 8 11 0.7 0.37
    1 -8 11 0.15 0.25
    -1 8 -12 2.56 0.57
    1 8 12 1.64 0.52
    1 -8 12 2.14 0.57
    1 9 -12 8.04 1.06
    -1 9 11 1.18 0.47
    1 9 -11 0.69 0.31
    -1 -9 11 1.27 0.46
    1 9 -10 16.58 1.12
    -1 9 10 16.72 1.23
    -1 -9 10 15.43 1.14
    1 9 -9 0.18 0.2
    -1 9 9 0.4 0.26
    -1 -9 9 1.37 0.41
    -1 9 8 21.4 1.26
    1 9 -8 22.39 1.18
    -1 -9 8 22.42 1.24
    1 9 -7 33.86 1.39
    -1 9 7 34.09 1.51
    -1 -9 7 37.07 1.5
    1 9 -6 5.64 0.56
    -1 9 6 5.95 0.6
    -1 -9 6 5.98 0.59
    1 9 -5 3.03 0.4
    -1 9 5 2.79 0.4
    -1 -9 5 2.74 0.39
    -1 9 4 25.2 1.1
    1 9 -4 25.89 1.04
    -1 -9 4 25.99 1.09
    1 9 -3 0.4 0.16
    -1 9 3 0.32 0.16
    -1 -9 3 0.24 0.14
    1 9 -2 49.8 1.29
    -1 9 2 52.84 0.82
    -1 9 2 53.41 1.47
    1 9 -2 52.74 1.43
    1 9 -1 1.83 0.23
    -1 9 1 2.34 0.3
    -1 9 1 2.04 0.19
    1 9 -1 1.62 0.26
    1 9 0 80.18 1.77
    1 9 0 81.06 1.43
    -1 9 0 82.42 1.8
    -1 9 0 81.04 1.43
    -1 9 -1 13.17 0.69
    1 9 1 15.01 0.5
    -1 9 -1 14.14 0.61
    1 9 1 13.46 0.7
    1 9 2 73.17 1.74
    -1 9 -2 76.46 1.75
    -1 9 -2 74.45 1.6
    1 9 2 73.37 1.06
    -1 9 -3 78.88 1.77
    1 9 3 81.44 1.92
    1 -9 3 80.85 1.89
    1 9 4 155.21 2.89
    -1 9 -4 156.42 2.75
    1 -9 4 150.68 2.8
    -1 9 -5 39.08 1.35
    1 9 5 39.86 1.44
    1 -9 5 37.17 1.37
    -1 9 -6 197.44 3.46
    1 9 6 192.17 3.59
    1 -9 6 185.39 3.44
    1 9 7 108.57 2.72
    -1 9 -7 104.79 2.53
    1 -9 7 106.04 2.6
    -1 9 -8 178.2 3.54
    1 9 8 173.04 3.71
    1 -9 8 177.39 3.64
    -1 9 -9 11.31 0.88
    1 9 9 10.18 0.91
    1 -9 9 11.48 0.93
    1 9 10 60.22 2.29
    -1 9 -10 58.98 2.12
    1 -9 10 61.32 2.22
    1 9 11 8.84 0.94
    -1 9 -11 8.83 0.86
    1 -9 11 8.6 0.89
    1 10 -11 9.48 0.9
    -1 10 11 10.63 1.04
    -1 -10 11 11.24 1.05
    -1 10 10 10.73 1.01
    1 10 -10 11.07 0.94
    -1 -10 10 10.27 0.95
    -1 10 9 16.44 1.18
    1 10 -9 17.21 1.11
    -1 -10 9 15.05 1.08
    -1 10 8 55.22 2.06
    1 10 -8 53.31 1.88
    -1 -10 8 55.68 2
    1 10 -7 1.25 0.35
    -1 10 7 1.1 0.35
    -1 -10 7 1.26 0.37
    -1 10 6 43.05 1.66
    1 10 -6 40.4 1.5
    -1 -10 6 43.45 1.6
    -1 10 5 45.16 1.62
    1 10 -5 43.92 1.49
    -1 -10 5 45.56 1.58
    -1 10 4 92.31 2.26
    1 10 -4 97.05 2.16
    -1 -10 4 96.76 2.27
    1 10 -3 53.48 1.47
    -1 10 3 49.29 1.54
    -1 -10 3 50.03 1.54
    -1 10 2 86.37 2
    1 10 -2 86.34 1.8
    -1 10 2 83.9 1.17
    1 10 -2 84 1.95
    -1 10 1 263.29 2.94
    1 10 -1 263.99 3.79
    -1 10 1 261.86 3.79
    1 10 -1 258.86 3.35
    -1 10 0 144.33 2.62
    1 10 0 144.43 2.12
    1 10 0 142.65 2.6
    -1 10 0 144.99 2.12
    1 10 1 20.86 0.64
    -1 10 -1 20.83 0.91
    1 10 1 21.36 0.93
    -1 10 -1 21.6 0.79
    1 10 2 209.59 2.29
    -1 10 -2 206.41 3.3
    1 10 2 214.65 3.38
    -1 10 -2 210.26 3.06
    -1 10 -3 42.42 1.3
    1 10 3 40.49 1.39
    1 -10 3 41.79 1.38
    -1 10 -4 63.87 1.71
    1 10 4 62.18 1.81
    1 -10 4 66.28 1.83
    -1 10 -5 0.98 0.28
    1 10 5 0.97 0.29
    1 -10 5 0.92 0.28
    1 10 6 41.37 1.61
    -1 10 -6 41.26 1.52
    1 -10 6 39.85 1.53
    1 10 7 1.97 0.45
    -1 10 -7 1.7 0.39
    1 -10 7 1.41 0.38
    1 10 8 7.34 0.77
    -1 10 -8 7.23 0.72
    1 -10 8 6.31 0.69
    -1 10 -9 0.11 0.18
    1 10 9 0.44 0.27
    1 -10 9 0.49 0.28
    -1 10 -10 8.64 0.85
    1 10 10 8.56 0.9
    1 -10 10 8.48 0.85
    -1 10 -11 6.6 0.78
    1 10 11 5.34 0.77
    1 -10 11 5.53 0.75
    1 11 -11 11.14 0.99
    -1 11 11 11.59 1.12
    -1 -11 11 9.61 1.03
    -1 11 10 6.17 0.81
    1 11 -10 6.89 0.77
    -1 -11 10 6 0.75
    1 11 -9 5.94 0.7
    -1 11 9 6.24 0.78
    -1 -11 9 5.98 0.72
    1 11 -8 13.83 0.99
    -1 11 8 13.06 1.03
    -1 -11 8 12.92 1
    1 11 -7 9.41 0.78
    -1 11 7 10.49 0.89
    -1 -11 7 8.59 0.78
    1 11 -6 1.12 0.33
    -1 11 6 1.26 0.37
    -1 -11 6 0.83 0.3
    -1 11 5 30.39 1.35
    1 11 -5 30.64 1.27
    -1 -11 5 31.18 1.35
    1 11 -4 25.44 1.1
    -1 11 4 24.97 1.18
    -1 -11 4 25.45 1.17
    1 11 -3 22.5 0.97
    -1 11 3 21.54 1.05
    -1 -11 3 23.82 1.09
    -1 11 2 3.18 0.4
    1 11 -2 1.89 0.28
    1 11 -2 3.01 0.39
    1 11 -1 6.17 0.53
    1 11 -1 6.04 0.44
    -1 11 1 6.34 0.55
    -1 11 1 5.58 0.34
    -1 11 0 36.61 0.99
    1 11 0 36.34 1.29
    1 11 0 37.37 1
    -1 11 0 36.14 1.29
    1 11 1 60.59 1.69
    -1 11 -1 63.3 1.46
    -1 11 -1 62.39 1.71
    1 11 1 61.67 1.2
    1 11 2 0.43 0.19
    -1 11 -2 0.24 0.16
    -1 11 -2 0.51 0.18
    -1 11 -3 138.85 2.59
    1 11 3 139.55 2.81
    1 -11 3 139 2.78
    1 11 4 32.89 1.34
    -1 11 -4 32.04 1.24
    1 -11 4 35.18 1.36
    -1 11 -5 115.67 2.6
    1 11 5 122.44 2.82
    1 -11 5 124.13 2.77
    1 11 6 18.32 1.1
    -1 11 -6 18.75 1.05
    1 -11 6 18.49 1.08
    1 11 7 72.58 2.32
    -1 11 -7 77.75 2.26
    1 -11 7 75.21 2.26
    1 11 8 14.77 1.09
    -1 11 -8 14.54 1.01
    1 -11 8 16.49 1.1
    1 11 9 25.4 1.47
    -1 11 -9 23.75 1.35
    1 -11 9 26.79 1.44
    -1 11 -10 6.05 0.73
    1 11 10 7.89 0.88
    1 -11 10 8.08 0.85
    -1 11 -11 16.91 1.58
    1 11 11 17.44 1.54
    1 -11 11 20.38 1.68
    1 12 -10 10.88 0.98
    -1 12 10 9.57 1
    -1 -12 10 11.28 1.02
    -1 12 9 2.85 0.63
    1 12 -9 3.21 0.55
    -1 -12 9 2.75 0.59
    -1 12 8 14.07 1.11
    1 12 -8 14.25 1.03
    -1 -12 8 13.55 1.04
    1 12 -7 13.58 0.95
    -1 12 7 14.98 1.08
    -1 -12 7 12.38 0.95
    1 12 -6 118.64 2.79
    -1 12 6 119.81 3.01
    -1 -12 6 117.94 2.89
    1 12 -5 29.22 1.27
    -1 12 5 27.54 1.34
    -1 -12 5 27.56 1.31
    1 12 -4 81.63 2.08
    -1 12 4 87.37 2.33
    -1 -12 4 78.28 2.19
    -1 12 3 106.18 2.51
    1 12 -3 105.24 2.27
    -1 -12 3 102.86 2.44
    1 12 -2 69.52 1.92
    1 12 -2 69.68 1.7
    -1 12 2 69.81 1.94
    1 12 -1 42.13 1.21
    -1 12 1 43.38 1.49
    -1 12 1 42.97 1.01
    1 12 -1 42.47 1.46
    -1 12 0 94.09 1.75
    1 12 0 97.8 2.27
    -1 12 0 94.71 2.23
    1 12 0 95.03 1.76
    1 12 1 44.39 1.03
    1 12 1 44.63 1.51
    -1 12 -1 43.43 1.24
    -1 12 -1 47.1 1.54
    -1 12 -2 113.09 2.5
    -1 12 -2 111.41 2.22
    1 12 2 110.64 2.5
    1 12 3 0.57 0.24
    -1 12 -3 0.22 0.16
    1 -12 3 0.3 0.19
    -1 12 -4 112.4 2.48
    1 12 4 108.9 2.63
    1 -12 4 114.45 2.66
    1 12 5 0.4 0.22
    -1 12 -5 0.39 0.23
    1 -12 5 0.26 0.19
    -1 12 -6 6.6 0.67
    1 12 6 7.16 0.72
    1 -12 6 8.91 0.78
    -1 12 -7 4.33 0.57
    1 12 7 4.61 0.63
    1 -12 7 5.17 0.63
    -1 12 -8 0 0.17
    1 12 8 0.5 0.29
    1 -12 8 0.07 0.2
    -1 12 -9 4.86 0.66
    1 12 9 3.91 0.64
    1 -12 9 5.4 0.7
    -1 12 -10 14.44 1.12
    1 12 10 14.77 1.2
    1 -12 10 12.91 1.07
    1 13 -10 44.99 2.06
    -1 13 10 46.82 2.2
    -1 -13 10 42.67 2.12
    1 13 -9 1.91 0.5
    -1 13 9 2.72 0.63
    -1 -13 9 3.03 0.65
    -1 13 8 58.56 2.28
    1 13 -8 60.88 2.16
    -1 -13 8 66.05 2.32
    -1 13 7 23.34 1.38
    1 13 -7 22.15 1.25
    -1 -13 7 21.95 1.28
    -1 13 6 21.18 1.26
    1 13 -6 21.32 1.18
    -1 -13 6 20.02 1.19
    -1 13 5 4.5 0.59
    1 13 -5 4 0.52
    -1 -13 5 4.56 0.58
    -1 13 4 1.7 0.41
    1 13 -4 1.84 0.4
    -1 -13 4 2 0.45
    -1 13 3 14.95 0.95
    1 13 -3 12.41 0.77
    -1 -13 3 16.49 0.98
    1 13 -2 21.32 0.95
    -1 13 2 23.65 1.16
    1 13 -1 0.25 0.14
    1 13 -1 0.97 0.29
    -1 13 1 0.23 0.17
    -1 13 0 11.55 0.79
    -1 13 0 11.29 0.58
    1 13 0 11.88 0.8
    1 13 0 12.36 0.62
    1 13 1 2.7 0.41
    -1 13 -1 2.76 0.34
    -1 13 -1 2.35 0.39
    -1 13 -2 10.08 0.75
    1 13 2 11.1 0.8
    -1 13 -2 8.42 0.6
    -1 13 -3 3.18 0.42
    1 13 3 3.83 0.5
    1 -13 3 3.24 0.46
    1 13 4 16.75 1.03
    -1 13 -4 15.91 0.92
    1 -13 4 15.77 1
    1 13 5 21.6 1.21
    -1 13 -5 24.2 1.19
    1 -13 5 21.85 1.19
    -1 13 -6 37.4 1.56
    1 13 6 38.29 1.68
    1 -13 6 37.83 1.62
    1 13 7 0.39 0.25
    -1 13 -7 0.58 0.29
    1 -13 7 0.18 0.19
    1 13 8 36.69 1.78
    -1 13 -8 36.46 1.67
    1 -13 8 38.66 1.74
    1 13 9 12.54 1.1
    -1 13 -9 10.83 0.96
    1 -13 9 11.28 1
    -1 13 -10 13.84 1.66
    1 13 10 11.92 1.29
    1 -13 10 12.5 1.26
    -1 14 9 12.77 1.13
    1 14 -9 13.83 1.1
    -1 -14 9 12.29 1.07
    1 14 -8 13.07 1.03
    -1 14 8 11.76 1.07
    -1 -14 8 13.05 1.06
    1 14 -7 41.78 1.75
    -1 14 7 40.85 1.86
    -1 -14 7 40.91 1.8
    1 14 -6 2.53 0.51
    -1 14 6 2.16 0.52
    -1 -14 6 2.4 0.51
    1 14 -5 104.88 2.62
    -1 14 5 102.43 2.82
    -1 -14 5 105.59 2.78
    -1 14 4 3.93 0.56
    1 14 -4 3.62 0.48
    -1 -14 4 3.55 0.52
    1 14 -3 150.11 2.93
    -1 14 3 154.4 3.31
    -1 -14 3 148.71 3.23
    -1 14 2 6.28 0.64
    1 14 -2 5.64 0.52
    -1 14 1 176.41 3.46
    1 14 -1 171.46 2.85
    1 14 -1 182.7 3.5
    1 14 0 5.44 0.59
    -1 14 0 5.35 0.58
    -1 14 -1 51.35 1.76
    1 14 1 51.95 1.78
    -1 14 -1 48.41 1.4
    -1 14 -2 15 0.82
    1 14 2 15.09 0.97
    1 14 3 19.86 1.13
    -1 14 -3 19.31 1
    1 -14 3 20.1 1.12
    1 14 4 3.88 0.56
    -1 14 -4 3.44 0.47
    1 -14 4 3.54 0.53
    -1 14 -5 7.04 0.69
    1 14 5 5.75 0.67
    1 -14 5 5.88 0.67
    -1 14 -6 4.89 0.61
    1 14 6 4.42 0.62
    1 -14 6 5.16 0.64
    1 14 7 5.75 0.74
    -1 14 -7 6.01 0.69
    1 -14 7 4.92 0.65
    -1 14 -8 10.82 0.94
    1 14 8 10.89 1
    1 -14 8 10.7 0.96
    1 14 9 6.38 0.82
    -1 14 -9 5.27 0.73
    1 -14 9 4.57 0.68
    1 15 -8 11.51 0.98
    -1 15 8 11.26 1.06
    -1 -15 8 13.4 1.11
    -1 15 7 0.36 0.29
    1 15 -7 0.65 0.32
    -1 -15 7 0.87 0.37
    1 15 -6 15.56 1.05
    -1 15 6 14.33 1.11
    -1 -15 6 11.98 0.99
    1 15 -5 0.19 0.21
    -1 15 5 0.09 0.2
    -1 -15 5 0.09 0.2
    -1 15 4 4.29 0.59
    1 15 -4 3.13 0.46
    -1 -15 4 3.61 0.55
    -1 15 3 1.74 0.43
    1 15 -3 1.37 0.34
    -1 -15 3 1.29 0.39
    -1 15 2 2.86 0.48
    1 15 -2 3.11 0.41
    -1 -15 2 3.07 0.49
    1 15 -1 3.45 0.51
    -1 15 1 3.44 0.5
    1 15 -1 3.29 0.4
    -1 15 0 66.64 2.08
    1 15 0 63.26 2.03
    -1 15 -1 37.32 1.42
    -1 15 -1 33.83 1.48
    1 15 1 34.54 1.49
    1 15 2 31.21 1.44
    -1 15 -2 32.26 1.23
    1 -15 2 31.37 1.46
    -1 15 -3 76.46 2.07
    1 15 3 83.94 2.44
    1 -15 3 83.09 2.41
    -1 15 -4 47.86 1.69
    1 15 4 45.04 1.81
    1 -15 4 45.14 1.79
    -1 15 -5 46.36 1.74
    1 15 5 45.43 1.88
    1 -15 5 46.76 1.85
    1 15 6 15.8 1.14
    -1 15 -6 16 1.07
    1 -15 6 15.74 1.11
    -1 15 -7 22.22 1.3
    1 15 7 20.27 1.33
    1 -15 7 22.08 1.34
    1 15 8 16.13 1.23
    -1 15 -8 16.19 1.16
    1 -15 8 16.32 1.2
    -1 16 8 18.7 2.08
    1 16 -8 19.22 1.33
    1 16 -7 7.69 0.8
    -1 16 7 7.52 0.86
    -1 -16 7 6.69 0.81
    1 16 -6 46.24 1.85
    -1 16 6 46.7 2.03
    -1 -16 6 47.18 1.97
    -1 16 5 39.42 1.81
    1 16 -5 39.32 1.62
    -1 -16 5 37.97 1.73
    1 16 -4 36.86 1.51
    -1 16 4 38.31 1.73
    -1 -16 4 37.42 1.68
    -1 16 3 1.49 0.42
    1 16 -3 2.01 0.41
    -1 -16 3 2.14 0.49
    1 16 -2 48.1 1.55
    -1 16 2 48.33 1.87
    -1 -16 2 50.42 1.91
    1 16 -1 10.9 0.88
    -1 16 1 14.49 1.01
    -1 16 0 65.52 2.15
    1 16 0 72.92 2.26
    1 16 1 2.51 0.46
    -1 16 -1 3.16 0.51
    1 16 2 64.31 2.16
    -1 16 -2 66.95 1.85
    1 -16 2 66.83 2.19
    -1 16 -3 14.28 0.89
    1 16 3 13.51 1.01
    1 -16 3 12.75 0.97
    -1 16 -4 60.08 1.94
    1 16 4 58.27 2.14
    1 -16 4 57.01 2.07
    1 16 5 1.22 0.4
    -1 16 -5 1.24 0.37
    1 -16 5 1 0.36
    1 16 6 0.76 0.35
    -1 16 -6 1.49 0.43
    1 -16 6 1.11 0.4
    -1 16 -7 0.76 0.34
    1 16 7 0.55 0.33
    1 -16 7 0.37 0.28
    -1 16 -8 0.1 0.26
    -1 17 7 5.48 0.99
    1 17 -7 4.99 0.68
    -1 -17 7 5.12 1.24
    -1 17 6 -0.08 0.18
    1 17 -6 0.06 0.17
    -1 -17 6 0.03 0.2
    -1 17 5 0.77 0.37
    1 17 -5 1.12 0.36
    -1 -17 5 0.88 0.37
    -1 17 4 1.85 0.48
    1 17 -4 1.98 0.43
    -1 -17 4 2.23 0.53
    1 17 -3 1.01 0.34
    -1 17 3 0.62 0.29
    -1 -17 3 0.78 0.33
    -1 17 2 0.2 0.17
    -1 -17 2 0.05 0.18
    -1 17 1 1.17 0.37
    1 17 -1 0.9 0.34
    1 17 0 16.47 1.12
    -1 17 0 18.71 1.18
    -1 17 -1 17.89 1.16
    1 17 1 17.35 1.14
    1 17 2 5.97 0.69
    1 -17 2 4.66 0.64
    1 17 3 30.45 1.55
    -1 17 -3 31.82 1.37
    1 -17 3 32.32 1.6
    1 17 4 1.11 0.4
    -1 17 -4 1.46 0.41
    1 -17 4 1.18 0.4
    -1 17 -5 78.77 2.37
    1 17 5 81.78 2.67
    1 -17 5 78.62 2.56
    -1 17 -6 6.08 0.71
    1 17 6 5.16 0.74
    1 -17 6 4.9 0.69
    -1 17 -7 30.3 1.56
    1 18 -6 5.8 0.73
    -1 18 5 19.56 1.34
    1 18 -5 19.76 1.2
    -1 -18 5 17.88 1.26
    1 18 -4 3.85 0.6
    -1 18 4 4.07 0.65
    -1 -18 4 3.74 0.63
    -1 18 3 16.6 1.19
    -1 -18 3 15.26 1.14
    -1 18 2 47.56 1.98
    -1 -18 2 48.47 2
    -1 18 1 40.22 1.8
    -1 18 0 69.11 2.35
    1 18 0 64.01 2.26
    1 18 1 28.55 1.51
    1 18 2 20.81 1.31
    1 -18 2 20.29 1.29
    1 18 3 15.56 1.15
    1 -18 3 15.73 1.15
    -1 18 -4 8.85 1.22
    1 18 4 7.53 0.84
    1 -18 4 8.34 0.86
    -1 18 -5 1.51 0.44
    1 18 5 1.25 0.44
    1 -18 5 1.49 0.46
    -1 18 -6 1.12 0.42
    -1 19 4 1.56 0.5
    -1 -19 4 0.88 0.38
    -1 19 3 0.34 0.29
    -1 -19 3 0.53 0.3
    -1 19 2 3.55 0.61
    -1 -19 2 4.44 0.67
    -1 19 1 4.58 0.65
    -1 -19 1 3.68 0.63
    -1 19 0 12.54 1.03
    1 19 0 13.2 1.06
    1 19 1 3.91 0.64
    1 -19 1 3.56 0.62
    1 19 2 6.19 0.75
    1 -19 2 4.69 0.68
    1 19 3 0.69 0.34
    1 -19 3 1.08 0.41
    1 19 4 26.62 1.74
    1 -19 4 26.48 1.7
    -1 20 0 1.69 0.62
    1 20 0 1.3 0.58
    -2 0 13 -0.08 0.23
    -2 0 12 29.65 1.65
    -2 0 11 0.42 0.28
    2 0 -10 64.11 1.68
    -2 0 10 65.49 2.22
    -2 0 9 0.2 0.19
    2 0 -9 0.26 0.14
    -2 0 8 20.07 1.06
    2 0 -8 22.61 0.87
    -2 0 7 0 0.1
    2 0 -7 0.21 0.11
    -2 0 6 178.31 2.92
    2 0 -6 175.08 2.46
    -2 0 5 0.49 0.16
    2 0 -4 114.85 1.64
    -2 0 4 117.24 1.9
    2 0 -3 0.23 0.07
    2 0 -1 0.33 0.06
    -2 0 0 10.22 0.29
    -2 0 -1 0.04 0.03
    2 0 1 0.13 0.05
    2 0 1 0.28 0.04
    -2 0 -2 85.55 1.19
    2 0 2 85.88 1.2
    2 0 2 85.57 1.17
    2 0 3 0.06 0.05
    2 0 3 0.33 0.1
    -2 0 -3 0.19 0.07
    2 0 4 7.51 0.42
    2 0 4 6.46 0.35
    -2 0 -4 7.11 0.37
    -2 0 -5 0.1 0.07
    2 0 5 0.46 0.13
    2 0 5 0.02 0.08
    -2 0 -6 0.31 0.12
    2 0 6 0.44 0.16
    -2 0 -7 0.02 0.08
    2 0 7 -0.03 0.11
    -2 0 -8 7.35 0.52
    2 0 8 8.36 0.68
    2 0 9 -0.13 0.11
    -2 0 -9 0.1 0.12
    -2 0 -10 88.39 2.07
    2 0 10 85.4 2.49
    2 0 11 0.17 0.2
    2 0 12 45.53 1.99
    2 0 13 0.33 0.27
    -2 1 13 16.93 1.33
    -2 -1 13 22.75 1.51
    -2 1 12 5.23 0.75
    -2 -1 12 4.62 0.71
    2 1 -11 24.66 1.14
    -2 1 11 23.38 1.39
    -2 -1 11 24.47 1.43
    -2 1 10 1.86 0.47
    2 1 -10 2.24 0.36
    -2 -1 10 2.13 0.5
    -2 1 9 10.64 0.84
    2 1 -9 9.66 0.64
    2 -1 -9 10.93 0.62
    -2 -1 9 11.73 0.88
    -2 1 8 12.87 0.86
    2 1 -8 12.54 0.68
    2 -1 -8 13.25 0.63
    -2 -1 8 14.22 0.89
    -2 1 7 0.66 0.23
    2 1 -7 1.38 0.24
    -2 -1 7 1.07 0.29
    2 -1 -7 1.04 0.21
    -2 1 6 1.48 0.27
    2 1 -6 1.17 0.2
    -2 -1 6 1.5 0.27
    2 -1 -6 1.24 0.18
    2 1 -5 174.37 2.38
    -2 1 5 171.27 2.67
    2 -1 -5 167.4 2.16
    -2 -1 5 171.45 2.66
    -2 1 4 9.95 0.5
    2 1 -4 8.91 0.42
    2 -1 -4 9.1 0.37
    2 1 -3 52.89 0.98
    -2 1 3 52.08 1.06
    2 -1 -3 52.46 0.85
    -2 -1 3 52.08 1.06
    -2 1 2 86.32 1.23
    2 1 -2 84 1.2
    -2 -1 2 86.73 1.23
    2 -1 -2 85.6 1.06
    -2 1 1 307.59 2.89
    -2 1 1 292.09 2.84
    2 1 -1 289.94 2.92
    -2 -1 1 290.92 2.77
    2 1 0 319.86 3.16
    -2 1 0 322.56 3.05
    2 1 0 320.41 3.06
    2 1 1 8.09 0.23
    -2 1 -1 7.45 0.28
    2 1 1 8.21 0.3
    -2 -1 -1 8.62 0.27
    2 -1 1 7.81 0.23
    2 1 2 465.91 4.42
    -2 1 -2 459.62 4.64
    2 1 2 466.9 4.53
    2 -1 2 453.94 4.47
    -2 -1 -2 464.17 4.38
    2 -1 2 467.89 4.32
    -2 1 -3 137.51 1.85
    2 1 3 138.2 1.89
    2 1 3 138.54 1.88
    2 -1 3 141 1.72
    -2 -1 -3 138.44 1.72
    2 -1 3 137.65 1.88
    2 1 4 159.22 2.3
    2 1 4 158.7 2.2
    -2 1 -4 163.15 2.2
    2 -1 4 161.32 2.32
    2 -1 4 160.25 2.03
    -2 -1 -4 161.98 2.04
    2 1 5 301.43 3.81
    -2 1 -5 304.8 3.58
    -2 -1 -5 302.45 3.39
    2 -1 5 303.68 3.8
    2 -1 5 297.58 3.34
    -2 1 -6 6.24 0.44
    2 1 6 6.65 0.51
    2 -1 6 6.33 0.5
    -2 -1 -6 5.83 0.38
    -2 1 -7 261.86 3.57
    2 1 7 264.11 3.97
    -2 -1 -7 263.57 3.38
    2 -1 7 261.18 3.94
    2 1 8 26.72 1.2
    -2 1 -8 26.53 1.02
    -2 -1 -8 27.07 0.95
    2 -1 8 26.06 1.18
    -2 1 -9 81.96 1.95
    2 1 9 79.72 2.27
    -2 -1 -9 83.55 1.83
    2 -1 9 79.44 2.25
    2 1 10 18.02 1.14
    -2 1 -10 18.88 0.96
    2 -1 10 18.25 1.14
    2 1 11 1.49 0.43
    -2 1 -11 1.31 0.34
    2 -1 11 1.52 0.44
    2 1 12 12.91 1.09
    2 -1 12 10.91 1.01
    2 1 13 2.26 0.58
    2 -1 13 3.98 0.67
    -2 2 13 1.98 0.55
    -2 -2 13 2.04 0.58
    -2 2 12 1.12 0.45
    -2 -2 12 1.18 0.45
    -2 2 11 43.59 1.91
    2 2 -11 43.96 1.55
    -2 -2 11 43.61 1.91
    2 2 -10 5.91 0.56
    -2 2 10 5.47 0.66
    -2 -2 10 5.1 0.64
    2 2 -9 61.61 1.7
    -2 2 9 59.46 1.99
    -2 -2 9 59.32 1.97
    2 -2 -9 54.89 1.43
    2 2 -8 29.84 1.1
    -2 2 8 28.95 1.29
    -2 -2 8 29.07 1.28
    2 -2 -8 29.19 0.9
    2 2 -7 429.31 5.02
    -2 2 7 419.15 5.55
    2 -2 -7 429.61 4.52
    -2 -2 7 425.51 5.53
    2 2 -6 36.22 1.07
    2 -2 -6 36.88 0.88
    -2 -2 6 37.54 1.25
    2 2 -5 337.64 3.89
    -2 2 5 332.88 4.18
    -2 -2 5 337.82 4.18
    2 -2 -5 330.65 3.42
    2 2 -4 16.82 0.61
    2 -2 -4 14.91 0.44
    -2 -2 4 15.81 0.65
    -2 2 3 526.04 5.35
    2 2 -3 526.93 5.21
    -2 -2 3 535.93 5.32
    2 -2 -3 526.55 4.76
    -2 2 2 74.84 1.18
    2 2 -2 76.02 1.18
    -2 -2 2 75.44 1.18
    2 -2 -2 74.81 0.92
    2 2 0 2.62 0.14
    2 2 0 2.54 0.16
    -2 2 0 2.05 0.13
    -2 2 0 1.91 0.13
    2 2 0 2.37 0.15
    -2 2 -1 375.31 3.59
    2 2 1 377.21 3.62
    2 2 1 374.09 3.82
    2 -2 1 386.51 3.61
    -2 -2 -1 376.79 3.53
    -2 2 -2 80.01 1.25
    2 2 2 78.97 1.29
    2 2 2 79.26 1.19
    -2 -2 -2 82.22 1.06
    2 -2 2 81.17 1.06
    2 -2 2 79.06 1.2
    2 2 3 322.55 3.51
    2 2 3 318.41 3.45
    -2 2 -3 318.21 3.46
    2 -2 3 316.58 3.08
    -2 -2 -3 318.06 3.11
    2 -2 3 309.18 3.44
    -2 2 -4 18.81 0.67
    2 2 4 18.3 0.67
    2 2 4 18.51 0.7
    -2 -2 -4 19.17 0.55
    2 -2 4 18.38 0.69
    2 -2 4 18.58 0.52
    2 2 5 0.1 0.09
    -2 2 -5 0.08 0.08
    -2 -2 -5 0.05 0.06
    2 -2 5 0.38 0.15
    2 -2 5 0.17 0.07
    2 2 6 1.98 0.3
    -2 2 -6 2.18 0.28
    -2 -2 -6 2.18 0.23
    2 -2 6 2.51 0.33
    2 2 7 0.4 0.19
    -2 2 -7 0.53 0.19
    2 -2 7 1.06 0.29
    -2 -2 -7 0.8 0.19
    2 2 8 13.06 0.85
    -2 2 -8 12.8 0.74
    -2 -2 -8 13.32 0.64
    2 -2 8 12.12 0.81
    -2 2 -9 26.98 1.12
    2 2 9 26.85 1.3
    2 -2 9 26.93 1.28
    -2 -2 -9 25.33 0.94
    -2 2 -10 30.08 1.25
    2 2 10 31.83 1.5
    2 -2 10 31.64 1.48
    2 2 11 -0.01 0.19
    -2 2 -11 1.03 0.32
    2 -2 11 0.49 0.27
    2 2 12 13.26 1.1
    2 -2 12 13.57 1.1
    2 2 13 1.29 0.47
    2 -2 13 1.48 0.48
    -2 3 13 1.17 0.48
    -2 -3 13 0.54 0.35
    2 3 -12 14.65 0.97
    -2 3 12 12.8 1.12
    -2 -3 12 11.46 1.05
    2 3 -11 2.51 0.43
    -2 3 11 2.4 0.56
    -2 -3 11 2.24 0.55
    2 3 -10 0.05 0.14
    -2 3 10 0.18 0.22
    -2 -3 10 0.34 0.23
    -2 3 9 0.27 0.2
    2 3 -9 0.23 0.16
    -2 -3 9 0.14 0.18
    -2 3 8 45.04 1.62
    2 3 -8 42.58 1.37
    -2 -3 8 42.67 1.57
    2 -3 -8 41.81 1.02
    -2 3 7 2.72 0.39
    2 3 -7 3.51 0.39
    2 -3 -7 3.62 0.28
    -2 -3 7 3.35 0.45
    -2 3 6 13.95 0.77
    2 3 -6 14.76 0.7
    2 -3 -6 13.02 0.46
    -2 3 5 3.72 0.37
    2 3 -5 4.73 0.38
    2 -3 -5 4.41 0.24
    -2 -3 5 4.52 0.4
    -2 3 4 1.28 0.2
    2 3 -4 1.7 0.22
    2 -3 -4 1.57 0.13
    -2 -3 4 1.39 0.21
    2 3 -3 11.82 0.5
    -2 3 3 12.61 0.53
    2 -3 -3 12.31 0.3
    -2 -3 3 12.12 0.52
    2 3 -2 251.2 2.83
    2 3 -2 257.31 2.37
    -2 3 2 252.62 2.83
    -2 3 2 257.79 2.36
    -2 -3 2 252.99 2.84
    -2 3 1 61.05 0.99
    2 3 -1 61.65 0.87
    2 3 -1 61 1
    -2 3 1 60.58 0.81
    2 3 1 3.46 0.23
    -2 3 -1 3.3 0.21
    2 3 1 3 0.19
    -2 3 -1 3.06 0.2
    -2 -3 -1 3.08 0.17
    -2 3 -2 542.89 5.29
    2 3 2 547.76 5.44
    2 3 2 539.36 5.49
    2 -3 2 549.2 5.31
    -2 -3 -2 538.52 4.89
    2 3 3 45.94 1.07
    -2 3 -3 45.62 1.03
    2 3 3 46.77 1.04
    -2 -3 -3 46.06 0.77
    2 -3 3 45.03 1.02
    2 -3 3 46.99 0.76
    -2 3 -4 677.45 6.58
    2 3 4 665.64 6.64
    2 3 4 654.81 6.94
    -2 -3 -4 667.59 6.05
    2 -3 4 673.3 5.92
    2 -3 4 671.58 6.65
    2 3 5 3.7 0.36
    -2 3 -5 4.44 0.37
    2 -3 5 4.4 0.25
    2 -3 5 5 0.41
    -2 -3 -5 4.36 0.27
    2 3 6 63.69 1.65
    -2 3 -6 68.46 1.59
    2 -3 6 63.23 1.63
    -2 -3 -6 63.23 1.2
    2 3 7 2.73 0.38
    -2 3 -7 1.92 0.3
    2 -3 7 2.23 0.35
    -2 -3 -7 3.19 0.28
    -2 3 -8 117.21 2.42
    2 3 8 116.46 2.67
    2 -3 8 120.56 2.67
    -2 -3 -8 119.37 1.98
    -2 3 -9 2.46 0.38
    2 3 9 3.08 0.49
    2 -3 9 2.67 0.46
    -2 3 -10 20.78 1.07
    2 3 10 21.07 1.24
    2 -3 10 20.28 1.2
    2 3 11 0.6 0.31
    -2 3 -11 1.31 0.36
    2 -3 11 1.4 0.42
    2 3 12 29.34 1.61
    -2 3 -12 27.96 1.35
    2 -3 12 27.65 1.55
    2 3 13 0.03 0.31
    2 -3 13 0.44 0.37
    2 4 -12 17.14 1.07
    -2 4 12 17.14 1.29
    -2 -4 12 18.34 1.3
    2 4 -11 21.23 1.14
    -2 4 11 18.55 1.27
    -2 -4 11 21.48 1.33
    2 4 -10 12.47 0.85
    -2 4 10 11.17 0.95
    -2 -4 10 12.82 0.99
    -2 4 9 26.66 1.35
    2 4 -9 25.59 1.15
    -2 -4 9 26.28 1.33
    2 4 -8 5.37 0.51
    -2 4 8 5.98 0.61
    -2 -4 8 7.85 0.69
    2 4 -7 151.57 2.7
    -2 4 7 150.29 2.98
    2 -4 -7 149.51 1.88
    -2 -4 7 152.57 2.96
    2 4 -6 50.45 1.39
    -2 4 6 49.21 1.5
    2 -4 -6 50.23 0.86
    -2 -4 6 51.15 1.51
    -2 4 5 380.01 4.75
    2 4 -5 386.42 4.55
    -2 -4 5 390.41 4.75
    2 -4 -5 385.06 3.51
    2 4 -4 89.57 1.69
    -2 4 4 92.67 1.8
    -2 -4 4 89.58 1.75
    2 4 -3 718.02 7.22
    -2 4 3 718.55 5.98
    2 4 -3 725.8 5.98
    -2 4 3 707.41 7.17
    -2 -4 3 722.14 7.17
    2 4 -2 695.15 6.74
    -2 4 2 699.18 6.85
    -2 -4 2 701.6 6.71
    2 4 -1 680.36 6.5
    -2 4 1 687.32 6.41
    2 4 0 114.67 1.45
    -2 4 0 114.07 1.44
    2 4 0 112.85 1.54
    2 4 0 112.48 1.51
    -2 4 0 111.88 1.55
    2 4 1 118.45 1.69
    -2 4 -1 115.58 1.59
    -2 4 -1 118.13 1.61
    2 4 1 116.96 1.61
    2 4 1 113.64 1.37
    2 4 2 1.36 0.18
    -2 4 -2 1.66 0.19
    2 4 2 1.12 0.15
    -2 -4 -2 1.33 0.11
    2 -4 2 1.91 0.2
    2 4 3 86.49 1.56
    2 4 3 84.8 1.61
    -2 4 -3 82.86 1.53
    2 -4 3 85.62 1.54
    -2 -4 -3 86.45 1.1
    2 -4 3 87.63 1.1
    2 4 4 28.43 0.93
    -2 4 -4 28.41 0.9
    -2 -4 -4 26.96 0.58
    2 -4 4 26.71 0.89
    2 -4 4 28.59 0.57
    2 4 5 2.42 0.3
    -2 4 -5 1.68 0.25
    2 -4 5 1.57 0.14
    2 -4 5 1.23 0.23
    -2 -4 -5 1.82 0.16
    2 4 6 1.42 0.3
    -2 -4 -6 1.23 0.16
    2 -4 6 1.15 0.27
    -2 4 -7 0.44 0.19
    2 4 7 0.38 0.19
    -2 -4 -7 0.4 0.13
    2 -4 7 0.15 0.15
    2 4 8 1 0.32
    -2 4 -8 0.77 0.25
    2 -4 8 1.11 0.33
    2 4 9 2.7 0.46
    -2 4 -9 3.28 0.45
    2 -4 9 2.39 0.43
    -2 4 -10 8.56 0.72
    2 4 10 8.29 0.79
    2 -4 10 8.62 0.81
    2 4 11 3.21 0.57
    -2 4 -11 3.07 0.5
    2 -4 11 3.01 0.55
    -2 4 -12 3.14 0.52
    2 4 12 2.68 0.62
    2 -4 12 2.77 0.61
    2 5 -13 17.15 1.45
    -2 5 12 0.03 0.22
    2 5 -12 0.15 0.2
    -2 -5 12 0 0.23
    2 5 -11 16.33 1.03
    -2 5 11 16.51 1.22
    -2 -5 11 16.25 1.18
    -2 5 10 8.23 0.82
    2 5 -10 9.84 0.78
    -2 -5 10 9.6 0.86
    -2 5 9 13.58 0.99
    2 5 -9 12.2 0.82
    -2 -5 9 12.66 0.94
    2 5 -8 10.78 0.73
    -2 5 8 9.78 0.79
    -2 -5 8 10.78 0.81
    -2 5 7 1.14 0.31
    2 5 -7 2.16 0.33
    -2 -5 7 1.83 0.39
    -2 5 6 12.47 0.77
    2 5 -6 12.49 0.7
    -2 -5 6 14.54 0.81
    -2 5 5 70.75 1.73
    2 5 -5 67.81 1.6
    -2 -5 5 65.51 1.65
    -2 5 4 23.39 0.89
    2 5 -4 22.81 0.84
    -2 -5 4 24.13 0.89
    2 5 -3 33.32 0.95
    -2 5 3 32.24 0.96
    -2 -5 3 34.57 0.99
    2 5 -2 64.48 0.89
    2 5 -2 67.32 1.29
    -2 5 2 64.28 1.3
    -2 5 2 64.73 0.81
    -2 -5 2 64.82 1.3
    2 5 -1 189.01 2.09
    -2 5 1 186.1 2.38
    2 5 -1 186.78 2.3
    2 5 -1 186 2.36
    -2 5 1 186.99 1.97
    2 5 0 0.5 0.11
    2 5 0 0.58 0.1
    -2 5 0 0.3 0.1
    -2 5 0 0.58 0.1
    2 5 0 0.82 0.13
    -2 5 -1 98.89 1.52
    2 5 1 101.65 1.6
    -2 5 -1 102.15 1.59
    2 5 1 101.84 1.62
    2 5 1 103.14 1.31
    2 5 2 52.89 1.15
    2 5 2 52.54 1.19
    -2 5 -2 50.63 1.11
    2 -5 2 53.93 1.15
    -2 -5 -2 51.91 0.79
    -2 5 -3 420.37 4.58
    2 5 3 418.03 4.61
    2 -5 3 415.1 4.59
    -2 -5 -3 421.07 3.76
    2 5 4 53.46 1.36
    -2 5 -4 53.52 1.32
    2 -5 4 53.24 0.78
    2 -5 4 53.07 1.33
    -2 -5 -4 53.6 0.81
    -2 5 -5 257.37 3.55
    2 5 5 254.38 3.64
    -2 -5 -5 259 2.6
    2 -5 5 254.76 3.6
    2 -5 5 255.8 2.45
    -2 5 -6 83.52 1.92
    2 5 6 87.91 2.06
    -2 -5 -6 84.45 1.24
    2 -5 6 87.94 2.02
    -2 5 -7 113.2 2.4
    2 5 7 120.36 2.62
    2 -5 7 118.44 2.55
    2 5 8 0.37 0.22
    -2 5 -8 0.73 0.25
    2 -5 8 0.32 0.2
    2 5 9 68.86 2.19
    -2 5 -9 69.71 2.01
    2 -5 9 72.92 2.2
    2 5 10 0.28 0.23
    -2 5 -10 0.25 0.21
    2 -5 10 0.22 0.24
    -2 5 -11 6.53 0.68
    2 5 11 6.52 0.77
    2 -5 11 5.86 0.71
    -2 5 -12 0.76 0.32
    2 5 12 0.21 0.25
    2 -5 12 0.4 0.29
    -2 5 -13 6.85 0.79
    2 6 -13 5.93 0.75
    2 6 -12 2.49 0.52
    -2 6 12 2.04 0.56
    -2 -6 12 1.99 0.54
    -2 6 11 11.81 1.04
    2 6 -11 14.79 1.01
    -2 -6 11 12.79 1.05
    2 6 -10 28.87 1.36
    -2 6 10 32.59 1.63
    -2 -6 10 31.61 1.56
    2 6 -9 7.63 0.68
    -2 6 9 7.86 0.77
    -2 -6 9 7.98 0.76
    -2 6 8 89.69 2.46
    2 6 -8 91.06 2.24
    -2 -6 8 88.89 2.4
    -2 6 7 47.88 1.66
    2 6 -7 47.67 1.52
    -2 -6 7 47.6 1.61
    -2 6 6 183.09 3.28
    2 6 -6 181.8 3.08
    -2 -6 6 190.32 3.27
    -2 6 5 0.96 0.25
    2 6 -5 0.61 0.19
    -2 -6 5 0.78 0.21
    2 6 -4 50.69 1.33
    -2 -6 4 49.83 1.36
    2 6 -3 29.62 0.93
    -2 6 3 27.39 0.93
    -2 -6 3 27.18 0.92
    -2 6 2 77.62 0.95
    2 6 -2 77.4 1.47
    -2 6 2 79.97 1.55
    -2 -6 2 76.42 1.53
    2 6 -1 11.46 0.48
    -2 6 1 10.16 0.35
    2 6 -1 10.66 0.5
    2 6 -1 10.79 0.41
    -2 6 1 11.51 0.53
    2 6 0 35.99 0.93
    -2 6 0 36.39 0.94
    -2 6 0 36.85 0.8
    2 6 0 37.25 0.81
    2 6 0 36.93 0.87
    2 6 1 0.24 0.07
    2 6 1 0.04 0.05
    -2 6 -1 0.41 0.11
    -2 6 -1 0.35 0.12
    2 6 1 0.41 0.12
    2 6 2 111.46 1.89
    -2 6 -2 110.37 1.81
    2 -6 2 116.14 1.9
    -2 -6 -2 111.55 1.36
    2 6 3 110.6 1.98
    -2 6 -3 112.08 1.95
    2 -6 3 113.8 1.98
    -2 -6 -3 111.11 1.28
    -2 6 -4 3.87 0.37
    2 6 4 3.65 0.37
    2 -6 4 4.04 0.38
    2 6 5 3.81 0.41
    -2 6 -5 3.29 0.37
    2 -6 5 6 0.49
    -2 6 -6 8.46 0.61
    2 6 6 9.42 0.67
    2 -6 6 10.63 0.7
    -2 6 -7 3.89 0.46
    2 6 7 4.02 0.49
    2 -6 7 3.52 0.44
    2 6 8 34.27 1.46
    -2 6 -8 36.92 1.42
    2 -6 8 37.99 1.49
    -2 6 -9 37.4 1.48
    2 6 9 33.82 1.53
    2 -6 9 34.2 1.52
    -2 6 -10 50.52 1.83
    2 6 10 51.68 2.01
    2 -6 10 54.43 2
    2 6 11 6.9 0.79
    -2 6 -11 7.06 0.73
    2 -6 11 7.49 0.81
    2 6 12 25.24 1.53
    -2 6 -12 25.31 1.38
    2 -6 12 25.31 1.49
    -2 7 12 23.85 1.55
    2 7 -12 24.88 1.37
    -2 -7 12 25.08 1.53
    2 7 -11 5.3 0.66
    -2 7 11 5.68 0.78
    -2 -7 11 5.49 0.74
    -2 7 10 -0.03 0.17
    2 7 -10 0.25 0.21
    -2 -7 10 0.6 0.31
    2 7 -9 -0.07 0.12
    -2 7 9 0.43 0.24
    -2 -7 9 0.2 0.2
    2 7 -8 5.23 0.56
    -2 7 8 5.78 0.65
    -2 -7 8 5.17 0.59
    -2 7 7 1.35 0.36
    2 7 -7 0.62 0.24
    -2 -7 7 0.66 0.25
    -2 7 6 28.21 1.22
    2 7 -6 27.42 1.12
    -2 -7 6 27.98 1.18
    -2 7 5 3.2 0.39
    2 7 -5 2.52 0.34
    -2 -7 5 2.84 0.37
    2 7 -4 1.74 0.26
    -2 7 4 1.66 0.28
    -2 -7 4 1.93 0.29
    -2 7 3 19.77 0.83
    2 7 -3 20.77 0.81
    -2 -7 3 20.56 0.84
    -2 7 2 45.79 0.71
    -2 7 2 44.95 1.2
    2 7 -2 46.25 1.15
    -2 -7 2 46.11 1.23
    -2 7 1 74.43 1.51
    -2 7 1 71.1 1.1
    2 7 -1 68.61 1.45
    2 7 -1 71.49 1.35
    -2 7 0 165.2 2.42
    2 7 0 161.51 2.11
    -2 7 0 164.62 2.09
    2 7 0 163.4 2.41
    2 7 1 146.51 2.27
    -2 7 -1 145.93 2.25
    2 7 1 145.15 1.81
    -2 7 -1 144.1 2.08
    -2 7 -2 65.83 1.4
    2 7 2 64.25 1.45
    2 7 3 90.88 1.86
    -2 7 -3 94.13 1.82
    -2 -7 -3 92.11 1.12
    2 -7 3 93.36 1.86
    2 7 4 148.33 2.6
    -2 7 -4 149.6 2.54
    2 -7 4 145.14 2.54
    -2 7 -5 49.42 1.45
    2 7 5 51.26 1.52
    2 -7 5 44.66 1.39
    -2 7 -6 57.77 1.67
    2 7 6 59.82 1.76
    2 -7 6 56.39 1.67
    -2 7 -7 47.91 1.59
    2 7 7 45.72 1.64
    2 -7 7 46.59 1.6
    2 7 8 110.87 2.79
    -2 7 -8 118.6 2.68
    2 -7 8 116.66 2.75
    2 7 9 32.04 1.53
    -2 7 -9 35.57 1.5
    2 -7 9 34.47 1.53
    2 7 10 13.09 1.04
    -2 7 -10 14.76 1
    2 -7 10 12.72 0.99
    -2 7 -11 19.26 1.19
    2 7 11 18.05 1.27
    2 -7 11 18.75 1.24
    -2 7 -12 8.29 0.83
    2 7 12 8.08 0.91
    2 -7 12 8.04 0.88
    -2 8 12 0.72 0.39
    2 8 -12 1.08 0.39
    -2 -8 12 0.49 0.33
    -2 8 11 62.09 2.42
    2 8 -11 59.59 2.12
    -2 -8 11 59.93 2.29
    -2 8 10 1.58 0.5
    2 8 -10 1.86 0.46
    -2 -8 10 2.46 0.55
    -2 8 9 53.4 2.05
    2 8 -9 56.28 1.92
    -2 -8 9 57.72 2.07
    -2 8 8 11.76 0.91
    2 8 -8 13.89 0.91
    -2 -8 8 13.99 0.96
    -2 8 7 150.57 3.22
    2 8 -7 148.07 3
    -2 -8 7 149.69 3.13
    2 8 -6 3.19 0.41
    -2 8 6 4.89 0.54
    -2 -8 6 2.29 0.37
    -2 8 5 177.75 3.19
    2 8 -5 176.69 3.04
    -2 -8 5 169.85 3.06
    -2 8 4 0.82 0.24
    2 8 -4 2.1 0.3
    -2 -8 4 1.18 0.29
    -2 8 3 334.88 4.36
    2 8 -3 334.48 4.2
    -2 -8 3 335.5 4.35
    2 8 -2 143.18 2.29
    -2 8 2 139.38 2.4
    -2 8 2 140.07 1.59
    -2 8 1 270.25 2.89
    2 8 -1 262.51 3.26
    2 8 -1 273.87 3.55
    -2 8 1 270.88 3.57
    2 8 0 4.38 0.3
    -2 8 0 4.33 0.3
    2 8 0 5 0.4
    -2 8 0 4.85 0.39
    -2 8 -1 134.36 2.06
    2 8 1 132.42 2.26
    2 8 1 133.51 1.77
    -2 8 -1 134.02 2.26
    -2 8 -2 3.14 0.33
    -2 8 -2 3.39 0.32
    2 8 2 3.08 0.33
    2 8 2 3.04 0.2
    2 8 3 63.65 1.57
    -2 8 -3 56.14 1.42
    2 -8 3 55.39 1.48
    -2 -8 -3 55.1 0.81
    2 8 4 21.19 0.95
    -2 8 -4 21.7 0.92
    2 -8 4 23.05 0.97
    -2 8 -5 0.48 0.19
    2 8 5 0.71 0.23
    2 -8 5 2.21 0.34
    2 8 6 0.29 0.18
    -2 8 -6 0.41 0.2
    2 -8 6 0.6 0.23
    2 8 7 2.73 0.44
    -2 8 -7 2.82 0.43
    2 -8 7 3.21 0.45
    2 8 8 24.1 1.28
    -2 8 -8 23.77 1.2
    2 -8 8 22.47 1.19
    -2 8 -9 4.36 0.57
    2 8 9 5.44 0.67
    2 -8 9 4.72 0.61
    2 8 10 18.93 1.25
    -2 8 -10 18.15 1.14
    2 -8 10 18.28 1.2
    2 8 11 11.87 1.05
    -2 8 -11 13.68 1.03
    2 -8 11 11.83 1.01
    2 8 12 17.25 1.47
    -2 8 -12 17.17 1.19
    2 -8 12 16.08 1.37
    2 9 -12 14.86 1.75
    2 9 -11 0.52 0.3
    -2 9 11 1.22 0.47
    -2 -9 11 0.09 0.26
    2 9 -10 29.73 1.48
    -2 9 10 31.5 1.67
    -2 -9 10 30.49 1.58
    2 9 -9 2 0.46
    -2 9 9 1.59 0.44
    -2 -9 9 2.17 0.48
    2 9 -8 2.93 0.47
    -2 9 8 4 0.57
    -2 -9 8 2.65 0.48
    2 9 -7 27.06 1.25
    -2 9 7 28.88 1.39
    -2 -9 7 29.38 1.34
    -2 9 6 13.1 0.88
    2 9 -6 12.25 0.81
    -2 -9 6 12.27 0.83
    2 9 -5 9.19 0.66
    -2 9 5 8.71 0.68
    -2 -9 5 9.22 0.69
    -2 9 4 43.75 1.45
    2 9 -4 43.19 1.36
    -2 -9 4 42.97 1.42
    2 9 -3 2.8 0.34
    -2 9 3 3.32 0.39
    -2 -9 3 2.94 0.37
    2 9 -2 46.57 1.25
    -2 9 2 48.87 1.39
    -2 9 2 46.6 0.81
    -2 9 1 83.32 1.34
    -2 9 1 85.56 1.85
    2 9 -1 83.56 1.82
    2 9 -1 86.12 1.63
    -2 9 0 94.83 1.6
    -2 9 0 96.11 1.95
    2 9 0 95.64 1.62
    2 9 0 92.63 1.93
    -2 9 -1 18.71 0.82
    2 9 1 17.26 0.79
    2 9 1 17.51 0.57
    -2 9 -1 16.69 0.68
    -2 9 -2 155.43 2.66
    2 9 2 161.91 2.74
    -2 9 -2 163.72 2.56
    2 9 2 160.66 1.91
    2 9 3 146.59 2.66
    -2 9 -3 148.36 2.56
    2 -9 3 151.48 2.67
    -2 -9 -3 145.38 1.61
    -2 9 -4 196.35 3.17
    2 9 4 185.28 3.21
    2 -9 4 189.6 3.19
    2 9 5 24.28 1.12
    -2 9 -5 24.88 1.08
    2 -9 5 25.74 1.12
    2 9 6 192.9 3.57
    -2 9 -6 191.71 3.45
    2 -9 6 189.05 3.43
    -2 9 -7 1.59 0.37
    2 9 7 1.41 0.37
    2 -9 7 1.66 0.39
    2 9 8 77.8 2.38
    -2 9 -8 78.24 2.27
    2 -9 8 75.8 2.26
    2 9 9 2.8 0.6
    -2 9 -9 3.11 0.51
    2 -9 9 3.06 0.52
    2 9 10 20.43 1.32
    -2 9 -10 18.34 1.18
    2 -9 10 17.94 1.19
    2 9 11 0.3 0.28
    -2 9 -11 -0.16 0.14
    2 -9 11 0.2 0.25
    2 10 -11 10.42 0.94
    -2 10 11 8.92 0.97
    -2 -10 11 10.34 1
    2 10 -10 12.94 1.01
    -2 10 10 11.96 1.06
    -2 -10 10 13.08 1.07
    2 10 -9 44.32 1.79
    -2 10 9 43.59 1.91
    -2 -10 9 46.46 1.89
    2 10 -8 46.67 1.77
    -2 10 8 46.35 1.89
    -2 -10 8 48.57 1.87
    2 10 -7 13.88 0.93
    -2 10 7 13.93 0.99
    -2 -10 7 16.27 1.03
    2 10 -6 140.99 2.95
    -2 10 6 142.43 3.14
    -2 -10 6 139.17 3.01
    2 10 -5 128.61 2.67
    -2 10 5 120.53 2.75
    -2 -10 5 126.75 2.75
    -2 10 4 92.57 2.26
    2 10 -4 92.82 2.13
    -2 -10 4 97.9 2.29
    -2 10 3 177.92 3.14
    2 10 -3 179.71 2.96
    -2 -10 3 176.7 3.11
    -2 10 2 247.15 2.61
    -2 10 2 252.56 3.76
    2 10 -2 249.22 3.45
    2 10 -2 251.2 3.7
    -2 10 1 231.29 2.72
    -2 10 1 231.84 3.5
    2 10 -1 230.26 3.11
    2 10 -1 231.56 3.48
    2 10 0 81.47 1.88
    -2 10 0 83.54 1.54
    2 10 0 82.89 1.54
    -2 10 0 83.77 1.91
    -2 10 -1 104.54 1.89
    -2 10 -1 101.03 2.13
    2 10 1 102.5 1.61
    2 10 1 105.57 2.18
    2 10 2 64.74 1.71
    2 10 2 66.79 1.11
    -2 10 -2 67.73 1.73
    -2 10 -2 68.4 1.59
    2 10 3 0.07 0.11
    -2 10 -3 0.02 0.1
    2 -10 3 0.13 0.14
    2 10 4 3.21 0.42
    -2 10 -4 3.02 0.39
    2 -10 4 1.82 0.32
    -2 10 -5 2.14 0.42
    2 10 5 1.53 0.36
    2 -10 5 1.19 0.32
    2 10 6 1.71 0.4
    -2 10 -6 2.07 0.42
    2 -10 6 2.59 0.41
    2 10 7 2.68 0.46
    -2 10 -7 2.22 0.46
    2 -10 7 1.51 0.39
    -2 10 -8 5.75 0.64
    2 10 8 4.65 0.63
    2 -10 8 4.97 0.61
    -2 10 -9 12.14 0.95
    2 10 9 12.05 1
    2 -10 9 10.67 0.91
    2 10 10 5.22 0.72
    -2 10 -10 4.85 0.65
    2 -10 10 5.28 0.69
    -2 10 -11 0.76 0.37
    2 10 11 0.94 0.43
    2 -10 11 0.7 0.34
    -2 11 11 0.49 0.36
    2 11 -11 1.13 0.4
    -2 -11 11 0.61 0.37
    2 11 -10 4.5 0.64
    -2 11 10 5.57 0.77
    -2 -11 10 4.93 0.71
    2 11 -9 0.35 0.24
    -2 11 9 0.22 0.23
    -2 -11 9 0.34 0.27
    -2 11 8 0.52 0.29
    2 11 -8 0.63 0.29
    -2 -11 8 0.58 0.3
    -2 11 7 5.67 0.68
    2 11 -7 7.25 0.7
    -2 -11 7 7.15 0.72
    2 11 -6 10.17 0.79
    -2 11 6 10.13 0.83
    -2 -11 6 8.94 0.77
    -2 11 5 23.38 1.19
    2 11 -5 22.7 1.1
    -2 -11 5 24.8 1.21
    2 11 -4 0.46 0.2
    -2 11 4 0.28 0.17
    -2 -11 4 0.62 0.24
    -2 11 3 13.21 0.82
    2 11 -3 13.81 0.77
    -2 -11 3 12.22 0.79
    2 11 -2 0.02 0.1
    -2 11 2 0.22 0.15
    2 11 -2 0.13 0.11
    2 11 -1 172.63 2.67
    -2 11 1 170.25 2.28
    2 11 -1 177.59 3.07
    -2 11 1 173.91 3.04
    2 11 0 3.04 0.3
    2 11 0 3.53 0.41
    -2 11 0 3.59 0.32
    -2 11 0 3.1 0.39
    2 11 1 355.35 4.8
    -2 11 -1 359.3 4.31
    2 11 1 358.61 3.89
    -2 11 -1 360.43 4.81
    2 11 2 38.31 1.35
    -2 11 -2 40.79 1.38
    -2 11 -2 40.19 1.24
    -2 11 -3 218.91 3.43
    2 11 3 215.95 3.64
    2 -11 3 217.59 3.59
    -2 11 -4 1.33 0.32
    2 11 4 1.52 0.36
    2 -11 4 0.92 0.28
    -2 11 -5 58.46 1.79
    2 11 5 60.99 1.91
    2 -11 5 57.25 1.82
    -2 11 -6 5.31 0.58
    2 11 6 4.13 0.55
    2 -11 6 4.3 0.54
    -2 11 -7 20.09 1.14
    2 11 7 19 1.17
    2 -11 7 17.75 1.09
    -2 11 -8 7.01 0.72
    2 11 8 6.96 0.76
    2 -11 8 7.42 0.75
    -2 11 -9 33.18 1.58
    2 11 9 33.77 1.69
    2 -11 9 31.93 1.57
    -2 11 -10 2.12 0.51
    2 11 10 1.86 0.51
    2 -11 10 1.89 0.49
    2 11 11 20.19 2.13
    2 12 -10 8.01 0.85
    -2 12 10 9.11 0.97
    -2 -12 10 9.2 0.94
    -2 12 9 0.63 0.33
    2 12 -9 1.12 0.39
    -2 -12 9 0.82 0.35
    -2 12 8 35.51 1.73
    2 12 -8 38.83 1.68
    -2 -12 8 36.5 1.69
    2 12 -7 10.1 0.84
    -2 12 7 9.46 0.87
    -2 -12 7 11.43 0.92
    2 12 -6 27.26 1.31
    -2 12 6 27.47 1.4
    -2 -12 6 28.81 1.39
    2 12 -5 2.59 0.42
    -2 12 5 2.71 0.45
    -2 -12 5 2.17 0.41
    2 12 -4 95.68 2.28
    -2 12 4 92.09 2.4
    -2 -12 4 91.93 2.38
    2 12 -3 6.4 0.55
    -2 12 3 6.48 0.61
    -2 -12 3 7.1 0.64
    2 12 -2 48.88 1.41
    -2 12 2 48.17 1.59
    -2 12 1 10.89 0.51
    2 12 -1 9.84 0.59
    2 12 -1 10.2 0.72
    -2 12 1 11.17 0.75
    -2 12 0 70.73 1.91
    -2 12 0 74.99 1.54
    2 12 0 74.45 1.96
    2 12 0 72.97 1.53
    2 12 1 2.15 0.24
    -2 12 -1 3.01 0.4
    2 12 1 1.75 0.32
    -2 12 -1 1.96 0.29
    -2 12 -2 1.56 0.32
    2 12 2 2.23 0.36
    -2 12 -2 0.93 0.27
    -2 12 -3 3.66 0.42
    2 12 3 4.08 0.49
    2 -12 3 5.12 0.53
    -2 12 -4 1.39 0.34
    2 12 4 1.07 0.31
    2 -12 4 0.63 0.26
    2 12 5 7.58 0.7
    -2 12 -5 9.49 0.74
    2 -12 5 8.68 0.74
    -2 12 -6 5.5 0.61
    2 12 6 6.01 0.66
    2 -12 6 5.89 0.64
    2 12 7 1.64 0.46
    -2 12 -7 1.78 0.43
    2 -12 7 2.14 0.47
    -2 12 -8 19.48 1.2
    2 12 8 23.41 1.38
    2 -12 8 20.57 1.25
    2 12 9 12.1 1.05
    -2 12 -9 11.5 0.97
    2 -12 9 13.02 1.03
    -2 12 -10 6.68 0.79
    2 12 10 7.93 0.89
    2 -12 10 6.41 0.78
    2 13 -10 11.33 1.13
    -2 13 10 10.88 1.22
    -2 -13 10 11.17 1.16
    -2 13 9 0.06 0.21
    2 13 -9 0.56 0.31
    -2 -13 9 0.33 0.28
    -2 13 8 0.82 0.36
    2 13 -8 1.16 0.4
    -2 -13 8 1.38 0.45
    -2 13 7 0.29 0.25
    2 13 -7 0.56 0.28
    -2 -13 7 0.74 0.35
    -2 13 6 23.52 1.32
    2 13 -6 21.64 1.19
    -2 -13 6 22.5 1.27
    2 13 -5 3.47 0.49
    -2 13 5 3.32 0.5
    -2 -13 5 2.85 0.48
    -2 13 4 50.26 1.8
    2 13 -4 46.2 1.58
    -2 -13 4 45.04 1.68
    -2 13 3 15.61 0.97
    2 13 -3 17.06 0.91
    -2 -13 3 15.46 0.96
    -2 13 2 19.72 1.06
    2 13 -2 19.95 0.92
    2 13 -1 1.17 0.26
    2 13 -1 1.23 0.32
    -2 13 1 1.38 0.34
    2 13 0 10.05 0.74
    2 13 0 8.88 0.53
    -2 13 0 10.49 0.57
    -2 13 0 10.02 0.74
    -2 13 -1 55.62 1.46
    2 13 1 54.73 1.75
    -2 13 -1 55.48 1.76
    2 13 2 22.77 1.13
    -2 13 -2 20.98 0.95
    -2 13 -3 20.44 0.99
    2 13 3 20.74 1.11
    2 -13 3 20.72 1.09
    2 13 4 99.27 2.57
    -2 13 -4 98.18 2.38
    2 -13 4 95.4 2.48
    -2 13 -5 14.34 0.94
    2 13 5 13.77 0.97
    2 -13 5 13.35 0.93
    2 13 6 94.24 2.65
    -2 13 -6 89.64 2.47
    2 -13 6 92.78 2.56
    2 13 7 7.08 0.78
    -2 13 -7 6.58 0.71
    2 -13 7 7.17 0.75
    -2 13 -8 63.83 2.22
    2 13 8 60.65 2.28
    2 -13 8 63.59 2.24
    -2 13 -9 2.46 0.58
    2 13 9 2.16 0.56
    2 -13 9 1.66 0.46
    2 13 10 11.31 1.54
    2 14 -9 48.88 2.02
    -2 14 9 44.46 2.07
    -2 -14 9 45.14 2.02
    -2 14 8 5.03 0.73
    2 14 -8 5.14 0.67
    -2 -14 8 6.23 0.77
    2 14 -7 41.55 1.75
    -2 14 7 39.69 1.84
    -2 -14 7 41.32 1.8
    -2 14 6 23.86 1.38
    2 14 -6 23.57 1.27
    -2 -14 6 27.28 1.42
    -2 14 5 69.97 2.3
    2 14 -5 69.36 2.11
    -2 -14 5 70.65 2.26
    -2 14 4 4.11 0.56
    2 14 -4 2.98 0.44
    -2 -14 4 3.09 0.49
    2 14 -3 71.94 1.95
    -2 14 3 74.78 2.23
    -2 -14 3 68.67 2.13
    -2 14 2 10.4 0.81
    2 14 -2 11.81 0.74
    -2 -14 2 10.82 0.83
    2 14 -1 50.73 1.43
    -2 14 1 50.87 1.76
    2 14 -1 54.69 1.81
    2 14 0 0.08 0.14
    -2 14 0 0.12 0.16
    -2 14 -1 53.25 1.47
    -2 14 -1 53.63 1.8
    2 14 1 51.86 1.78
    -2 14 -2 37.2 1.28
    2 14 2 35.89 1.49
    2 14 3 3.5 0.5
    -2 14 -3 3.12 0.44
    2 -14 3 3.85 0.52
    2 14 4 16.16 1.05
    -2 14 -4 15.02 0.93
    2 -14 4 15.4 1.01
    2 14 5 9.48 0.84
    -2 14 -5 9.53 0.79
    2 -14 5 9.58 0.83
    2 14 6 4.34 0.63
    -2 14 -6 6.71 0.69
    2 -14 6 5.53 0.67
    2 14 7 0.99 0.39
    -2 14 -7 1.84 0.46
    2 -14 7 0.51 0.29
    -2 14 -8 0.58 0.31
    2 14 8 0.72 0.35
    2 -14 8 1.06 0.4
    -2 14 -9 0.58 0.33
    2 14 9 1.28 0.45
    2 -14 9 0.95 0.39
    2 15 -8 0.1 0.23
    -2 15 8 0.62 0.35
    -2 -15 8 0.29 0.3
    2 15 -7 5.51 0.67
    -2 15 7 5.88 0.78
    -2 -15 7 5.43 0.72
    2 15 -6 0.25 0.21
    -2 15 6 0.16 0.22
    -2 -15 6 0.19 0.22
    2 15 -5 3.34 0.51
    -2 15 5 3.22 0.54
    -2 -15 5 2.8 0.52
    -2 15 4 11.77 0.94
    2 15 -4 12.3 0.86
    -2 -15 4 10.76 0.89
    2 15 -3 0.27 0.19
    -2 15 3 1.05 0.37
    -2 -15 3 -0.07 0.11
    -2 15 2 19.09 1.13
    2 15 -2 20.14 0.98
    -2 -15 2 20.73 1.17
    2 15 -1 63.39 1.66
    -2 15 1 66.7 2.09
    2 15 -1 66.16 2.07
    2 15 0 16.93 1.04
    -2 15 0 17.95 1.07
    2 15 1 64.67 2.06
    -2 15 -1 65.38 2.07
    2 15 2 56.47 1.95
    -2 15 -2 54.53 1.64
    2 -15 2 57.36 1.96
    -2 15 -3 39.63 1.46
    2 15 3 40.3 1.66
    2 -15 3 37.6 1.59
    -2 15 -4 17.24 1.02
    2 15 4 17.35 1.12
    2 -15 4 17.62 1.11
    2 15 5 9.4 0.87
    -2 15 -5 10.65 0.84
    2 -15 5 10.1 0.87
    -2 15 -6 81 2.45
    2 15 6 82.69 2.61
    2 -15 6 78.19 2.47
    2 15 7 11.42 1.02
    -2 15 -7 10.35 0.91
    2 -15 7 11.31 0.96
    -2 15 -8 15.6 1.14
    2 15 8 15.89 1.22
    2 -15 8 14.87 1.13
    2 16 -8 35 1.98
    -2 16 7 13.28 1.12
    2 16 -7 13.21 1.03
    -2 -16 7 13.01 1.08
    -2 16 6 72.52 2.54
    2 16 -6 73.64 2.35
    -2 -16 6 72.17 2.46
    2 16 -5 30.25 1.44
    -2 16 5 27.93 1.53
    -2 -16 5 28.36 1.5
    2 16 -4 111.12 2.7
    -2 16 4 107.45 2.96
    -2 -16 4 105.03 2.89
    -2 16 3 0.86 0.33
    2 16 -3 0.96 0.3
    -2 -16 3 1.15 0.39
    2 16 -2 61.2 1.76
    -2 16 2 62.29 2.13
    -2 -16 2 59.65 2.11
    -2 16 1 0.23 0.2
    2 16 -1 0.55 0.27
    -2 16 0 60.6 2.05
    2 16 0 59.25 2.03
    2 16 1 19.64 1.18
    -2 16 -1 23.05 1.26
    2 16 2 33.17 1.54
    -2 16 -2 33.64 1.37
    2 -16 2 32.02 1.51
    2 16 3 16.76 1.12
    -2 16 -3 18.85 1.03
    2 -16 3 19.22 1.17
    2 16 4 11.18 0.94
    -2 16 -4 9.07 0.77
    2 -16 4 10.29 0.89
    -2 16 -5 25.18 1.3
    2 16 5 22.78 1.35
    2 -16 5 23.71 1.35
    -2 16 -6 0.21 0.22
    2 16 6 0.18 0.22
    2 -16 6 0.43 0.29
    -2 16 -7 0.92 0.35
    2 16 7 1.33 0.45
    2 -16 7 0.88 0.36
    2 17 -7 0.61 0.34
    -2 17 6 0.55 0.34
    2 17 -6 0.6 0.31
    -2 -17 6 1.6 0.48
    2 17 -5 0.31 0.26
    -2 17 5 -0.08 0.19
    -2 -17 5 0.36 0.3
    2 17 -4 2.19 0.47
    -2 17 4 1.98 0.51
    -2 -17 4 1.71 0.48
    2 17 -3 32.1 1.36
    -2 17 3 32.56 1.61
    -2 -17 3 31.28 1.57
    -2 17 2 1.7 0.45
    -2 -17 2 1.5 0.42
    -2 17 1 11.27 0.92
    2 17 -1 12.95 0.98
    2 17 0 0.03 0.16
    -2 17 0 0.2 0.22
    -2 17 -1 75.75 2.38
    2 17 1 75.22 2.37
    2 17 2 -0.02 0.17
    2 -17 2 0.11 0.2
    -2 17 -3 49.16 1.91
    2 17 3 52.03 2.03
    2 -17 3 51.46 2.01
    2 17 4 8.34 0.85
    -2 17 -4 7.86 0.74
    2 -17 4 7.15 0.78
    -2 17 -5 66.57 2.18
    2 17 5 63.92 2.34
    2 -17 5 65.34 2.31
    -2 17 -6 2.26 0.52
    2 17 6 1.13 0.4
    2 -17 6 2.4 0.57
    -2 17 -7 26.68 1.55
    2 18 -6 6.55 0.76
    2 18 -5 8.31 0.8
    -2 18 5 9.49 0.96
    -2 -18 5 12.78 1.06
    2 18 -4 64.64 2.15
    -2 18 4 64.36 2.38
    -2 -18 4 62.34 2.3
    -2 18 3 12.51 1.05
    -2 -18 3 10.58 0.95
    -2 18 2 21.18 1.31
    -2 -18 2 19.22 1.26
    -2 18 1 9.04 0.87
    2 18 0 38.16 1.73
    -2 18 0 35.49 1.66
    2 18 1 0.99 0.37
    2 18 2 0.34 0.26
    2 -18 2 0.52 0.3
    2 18 3 0.35 0.27
    2 -18 3 0.55 0.32
    2 18 4 0.89 0.37
    2 -18 4 0.75 0.36
    2 18 5 0.14 0.22
    -2 18 -5 0.01 0.18
    2 -18 5 0.23 0.26
    -2 18 -6 5.19 0.69
    -2 19 4 6.85 1.04
    -2 -19 4 7.33 1.04
    -2 19 3 3.65 0.61
    -2 -19 3 3.99 0.66
    -2 19 2 15.16 1.14
    -2 -19 2 16.09 1.19
    -2 19 1 0.26 0.27
    -2 -19 1 0.45 0.32
    2 19 0 20.56 1.31
    -2 19 0 20.42 1.3
    2 19 1 2.52 0.57
    2 -19 1 2.23 0.53
    2 19 2 33.71 1.67
    2 -19 2 30.74 1.6
    2 19 3 1.58 0.47
    2 -19 3 2.73 0.63
    2 19 4 20.52 1.73
    2 -19 4 20.84 1.95
    -3 0 13 -0.08 0.18
    -3 0 12 26.1 1.55
    -3 0 11 1.21 0.41
    -3 0 10 72.63 2.33
    3 0 -10 71.32 1.79
    -3 0 9 1.7 0.44
    -3 0 8 9.79 0.75
    3 0 -8 10.53 0.61
    -3 0 7 0.97 0.29
    3 0 -6 189.67 2.63
    -3 0 6 188.74 3.05
    -3 0 5 0.13 0.1
    3 0 -5 0.21 0.09
    3 0 -4 255.88 2.93
    -3 0 4 259.24 3.2
    -3 0 3 0.91 0.14
    3 0 -2 583.1 5.4
    -3 0 2 576.8 5.42
    3 0 -1 0.37 0.08
    -3 0 1 0.14 0.04
    -3 0 0 293.68 3.05
    -3 0 -1 0.06 0.04
    3 0 1 0.1 0.03
    3 0 1 0.16 0.06
    -3 0 -2 53.67 0.97
    3 0 2 52.3 0.98
    3 0 2 52.8 0.85
    3 0 3 0.23 0.09
    -3 0 -3 0.15 0.07
    3 0 3 0.14 0.07
    -3 0 -4 28.44 0.8
    3 0 4 27.32 0.81
    3 0 4 28.79 0.81
    3 0 5 0.94 0.2
    -3 0 -5 0 0.07
    3 0 5 0.06 0.09
    -3 0 -6 119.91 2.05
    3 0 6 118.36 2.05
    3 0 6 118.23 2.26
    3 0 7 -0.11 0.09
    -3 0 -7 0.13 0.12
    3 0 8 46.11 1.57
    -3 0 -8 43.9 1.31
    3 0 9 -0.07 0.13
    -3 0 -9 0.04 0.13
    -3 0 -10 81.49 2
    3 0 10 83.31 2.43
    3 0 11 -0.08 0.15
    3 0 12 28.44 1.56
    3 0 13 -0.2 0.2
    -3 1 13 1.36 0.5
    -3 -1 13 1.31 0.48
    -3 1 12 0.55 0.33
    -3 -1 12 0.75 0.33
    -3 1 11 -0.07 0.17
    3 1 -11 0.21 0.21
    -3 -1 11 0.31 0.24
    -3 1 10 3.64 0.56
    3 1 -10 3.82 0.44
    -3 -1 10 3.99 0.6
    -3 1 9 53.5 1.88
    3 1 -9 53.74 1.54
    3 -1 -9 51.81 1.38
    -3 -1 9 55.42 1.9
    -3 1 8 0.44 0.22
    3 1 -8 0.33 0.15
    3 -1 -8 0.68 0.19
    -3 -1 8 0.24 0.17
    3 1 -7 42.04 1.2
    -3 1 7 41.87 1.43
    3 -1 -7 42.87 1.11
    -3 -1 7 43.8 1.46
    -3 1 6 11.07 0.67
    3 1 -6 11.68 0.58
    -3 -1 6 10.98 0.67
    3 -1 -6 11.63 0.52
    -3 1 5 135.92 2.31
    3 1 -5 133.56 2.06
    3 -1 -5 131.72 1.89
    -3 -1 5 133.71 2.29
    3 1 -4 119.47 1.81
    -3 1 4 120.08 1.95
    -3 -1 4 116.29 1.93
    3 -1 -4 120.73 1.66
    3 1 -3 224.96 2.6
    -3 1 3 220.04 2.64
    3 -1 -3 221.49 2.41
    -3 -1 3 218.74 2.63
    3 1 -2 119.5 1.6
    -3 1 2 121.27 1.54
    3 -1 -2 120.37 1.48
    -3 -1 2 116.73 1.52
    -3 1 1 402.01 3.88
    -3 1 1 406.38 3.68
    3 1 -1 403.1 3.99
    -3 -1 1 399.67 3.69
    -3 1 0 309.18 3.25
    3 1 0 320.97 2.73
    -3 1 0 320.97 2.75
    -3 -1 0 324.83 2.73
    3 -1 0 318.3 2.75
    -3 -1 0 317.94 3.12
    -3 1 -2 18.55 0.56
    3 1 2 18.54 0.48
    3 1 2 18.33 0.57
    3 -1 2 19.89 0.54
    3 -1 2 18.7 0.48
    -3 -1 -2 17.58 0.5
    3 1 3 682.78 6.74
    -3 1 -3 691.55 6.85
    3 1 3 689.04 6.57
    3 -1 3 685.21 6.51
    -3 -1 -3 688.78 6.47
    3 -1 3 696.75 6.57
    -3 1 -4 22.46 0.74
    3 1 4 21.97 0.74
    3 1 4 22.34 0.74
    -3 -1 -4 22.56 0.68
    3 -1 4 23.07 0.69
    3 -1 4 22.8 0.74
    3 1 5 708.05 7.25
    3 1 5 723.6 7.22
    -3 1 -5 719.17 7.2
    3 -1 5 720.47 6.95
    3 -1 5 714.95 7.19
    -3 -1 -5 718.21 6.85
    -3 1 -6 20.78 0.82
    3 1 6 21.03 0.89
    3 1 6 20.4 0.81
    -3 -1 -6 20.24 0.74
    3 -1 6 20.5 0.88
    3 -1 6 20.89 0.75
    -3 1 -7 103.85 2.06
    3 1 7 100.42 2.23
    3 -1 7 104.08 2.25
    -3 -1 -7 99.48 1.88
    -3 1 -8 7.46 0.56
    3 1 8 8.27 0.67
    -3 -1 -8 7.42 0.52
    3 -1 8 6.92 0.62
    -3 1 -9 36.96 1.3
    3 1 9 35.33 1.48
    3 -1 9 36.11 1.49
    -3 -1 -9 36.75 1.21
    3 1 10 14.1 1
    -3 1 -10 15.68 0.89
    3 -1 10 12.65 0.95
    3 1 11 0.82 0.34
    -3 1 -11 0.77 0.29
    3 -1 11 0.64 0.32
    3 1 12 0.13 0.24
    3 -1 12 -0.01 0.21
    3 1 13 0.66 0.42
    3 -1 13 0.29 0.3
    -3 2 13 1.79 0.54
    -3 -2 13 2.39 0.6
    -3 2 12 17.53 1.29
    -3 -2 12 19.31 1.34
    -3 2 11 31.75 1.63
    3 2 -11 27.64 1.24
    -3 -2 11 30.84 1.61
    -3 2 10 6.83 0.75
    3 2 -10 8.27 0.66
    -3 -2 10 7.74 0.78
    -3 2 9 176.56 3.61
    3 2 -9 176.89 3.08
    -3 -2 9 175.34 3.56
    3 -2 -9 178.59 3.29
    3 2 -8 4.12 0.42
    -3 2 8 4.81 0.54
    -3 -2 8 3.22 0.45
    3 -2 -8 3.48 0.32
    3 2 -7 172.24 2.75
    -3 2 7 162.11 3.06
    3 -2 -7 165.07 2.33
    -3 -2 7 165.42 3.06
    3 2 -6 8.54 0.52
    -3 2 6 8.69 0.6
    -3 -2 6 8.68 0.6
    3 -2 -6 9.15 0.43
    -3 2 5 357.38 4.36
    3 2 -5 352.11 4.08
    -3 -2 5 343.52 4.3
    3 -2 -5 348.58 3.62
    -3 2 4 55.16 1.28
    3 2 -4 58.2 1.23
    3 -2 -4 56.1 0.98
    -3 -2 4 55.87 1.28
    3 2 -3 7.6 0.39
    -3 2 3 7.7 0.4
    -3 -2 3 7.4 0.39
    3 -2 -3 7.04 0.29
    -3 2 2 54.44 0.87
    -3 2 2 56.5 0.99
    3 2 -2 53.97 1.02
    -3 -2 2 56.05 0.99
    -3 2 1 33.96 0.66
    -3 2 1 37.18 0.65
    3 2 -1 33.45 0.72
    -3 -2 1 34.48 0.64
    3 2 0 111.28 1.44
    -3 2 0 109.82 1.43
    -3 2 0 112.76 1.25
    3 2 0 111.56 1.49
    3 2 0 112.07 1.23
    -3 2 -1 2.04 0.18
    3 2 1 1.61 0.17
    3 2 1 1.67 0.12
    3 -2 1 1.84 0.13
    -3 -2 -1 2.12 0.16
    3 2 2 23.07 0.69
    3 2 2 22.47 0.56
    -3 2 -2 21.27 0.64
    3 -2 2 23.64 0.58
    -3 -2 -2 21.18 0.54
    3 2 3 73.07 1.4
    3 2 3 72.28 1.28
    -3 2 -3 73.02 1.35
    3 -2 3 72.28 1.28
    3 -2 3 75.29 1.19
    -3 -2 -3 73.12 1.18
    -3 -2 -4 2.88 0.23
    3 2 5 5.19 0.41
    -3 2 -5 6.02 0.43
    3 2 5 5.3 0.42
    3 -2 5 5.78 0.35
    -3 -2 -5 4.99 0.33
    3 -2 5 5.2 0.42
    3 2 6 29.75 1.08
    -3 2 -6 30.3 1.02
    -3 -2 -6 29.62 0.87
    3 -2 6 28.54 1.05
    3 -2 6 29.95 0.86
    3 2 7 76.21 1.92
    -3 2 -7 74.49 1.77
    -3 -2 -7 74.18 1.53
    3 -2 7 77.85 1.92
    3 2 8 31.14 1.3
    -3 2 -8 33.81 1.22
    3 -2 8 28.68 1.24
    -3 -2 -8 33.45 1.05
    3 2 9 23.66 1.21
    -3 2 -9 21.49 1.03
    -3 -2 -9 22.7 0.91
    3 -2 9 22.5 1.17
    3 2 10 28.66 1.42
    -3 2 -10 26.42 1.18
    3 -2 10 27.44 1.38
    -3 2 -11 33.23 1.39
    3 2 11 32.81 1.6
    3 -2 11 33.13 1.6
    3 2 12 1.5 0.44
    3 -2 12 0.52 0.32
    3 2 13 3.28 1.08
    3 -2 13 1.34 0.66
    -3 3 13 0.44 0.35
    -3 -3 13 -0.09 0.22
    3 3 -12 18.52 1.09
    -3 3 12 18.85 1.35
    -3 -3 12 16.69 1.26
    3 3 -11 26.64 1.25
    -3 3 11 27.08 1.52
    -3 -3 11 27.51 1.51
    -3 3 10 15.02 1.08
    3 3 -10 15.92 0.93
    -3 -3 10 18.16 1.16
    -3 3 9 4.08 0.56
    3 3 -9 4.24 0.48
    -3 -3 9 4.34 0.57
    -3 3 8 2.31 0.4
    3 3 -8 3.08 0.4
    -3 -3 8 2.72 0.42
    3 -3 -8 4.48 0.34
    3 3 -7 3.68 0.4
    -3 3 7 2.86 0.41
    3 -3 -7 3.31 0.27
    -3 -3 7 3.55 0.44
    3 3 -6 0.19 0.12
    -3 3 6 0.21 0.15
    3 -3 -6 0.3 0.1
    -3 -3 6 1.03 0.26
    -3 3 5 92.96 1.93
    3 3 -5 91.55 1.78
    -3 -3 5 97.44 1.95
    3 -3 -5 92.79 1.35
    3 3 -4 219 2.88
    -3 3 4 212.55 2.93
    3 -3 -4 214.54 2.3
    -3 -3 4 216.54 2.96
    -3 3 3 0.11 0.05
    3 3 -3 0.15 0.08
    -3 3 3 0.81 0.14
    -3 -3 3 0.22 0.09
    -3 3 2 245.1 2.79
    -3 3 2 248.81 2.49
    3 3 -2 251.1 2.87
    -3 -3 2 248.73 2.8
    3 3 -1 82.96 1.2
    -3 3 1 83.47 1.21
    -3 3 1 81.65 1.14
    3 3 -1 85.55 1.31
    -3 -3 1 84.74 1.22
    3 3 0 772.89 7.21
    -3 3 -1 0.15 0.06
    3 3 1 0.29 0.07
    -3 3 -1 0.28 0.09
    3 3 1 0.12 0.06
    3 3 2 132.31 1.97
    -3 3 -2 133.33 1.9
    3 3 2 134.35 1.75
    -3 -3 -2 133.81 1.64
    3 -3 2 132.92 1.75
    -3 3 -3 2.16 0.23
    3 3 3 1.93 0.21
    -3 -3 -3 2.17 0.18
    3 -3 3 2.71 0.2
    3 -3 3 2.55 0.23
    -3 3 -4 49.03 1.2
    3 3 4 47.64 1.18
    3 3 4 47.58 1.24
    3 -3 4 49.32 1.18
    -3 -3 -4 50.37 0.97
    3 -3 4 49.74 0.95
    3 3 5 21.78 0.85
    3 3 5 19.74 0.83
    -3 3 -5 21.96 0.84
    3 -3 5 21.67 0.64
    3 -3 5 20.86 0.83
    -3 -3 -5 22.14 0.66
    3 3 6 49.38 1.44
    -3 3 -6 52.24 1.4
    3 -3 6 51.13 1.45
    -3 -3 -6 51.72 1.12
    3 -3 6 51.55 1.09
    3 3 7 0.07 0.13
    -3 3 -7 0.27 0.16
    3 -3 7 0.69 0.24
    -3 -3 -7 0.26 0.11
    -3 3 -8 38.04 1.34
    3 3 8 38.19 1.45
    3 -3 8 37.36 1.42
    -3 -3 -8 38.98 1.09
    3 3 9 0 0.15
    -3 3 -9 0.18 0.16
    3 -3 9 0.39 0.23
    -3 3 -10 34.88 1.4
    3 3 10 32.34 1.52
    3 -3 10 35.12 1.56
    3 3 11 0.5 0.28
    -3 3 -11 0.84 0.3
    3 -3 11 0.22 0.24
    -3 3 -12 0.04 0.19
    3 3 12 0.25 0.25
    3 -3 12 0.11 0.24
    3 4 -12 2.36 0.49
    -3 4 12 2.24 0.56
    -3 -4 12 2.79 0.63
    3 4 -11 25.14 1.25
    -3 4 11 22.21 1.38
    -3 -4 11 25.41 1.45
    -3 4 10 37.2 1.71
    3 4 -10 37.72 1.47
    -3 -4 10 37.85 1.69
    -3 4 9 69.58 2.22
    3 4 -9 73.35 1.98
    -3 -4 9 71.34 2.21
    -3 4 8 14.95 0.95
    3 4 -8 14.61 0.83
    -3 -4 8 15.34 0.95
    3 4 -7 110.99 2.28
    -3 4 7 112.86 2.52
    3 -4 -7 105.57 1.56
    -3 -4 7 113.03 2.5
    3 4 -6 108.47 2.15
    -3 4 6 106.23 2.3
    -3 -4 6 109.62 2.3
    3 -4 -6 109.95 1.48
    -3 4 5 209.9 3.17
    3 4 -5 207.81 3.02
    3 -4 -5 205.8 2.21
    -3 -4 5 202.68 3.12
    -3 4 4 145.01 1.64
    -3 4 4 144.27 2.36
    3 4 -4 147.41 2.31
    -3 -4 4 144.66 2.35
    3 4 -3 171.54 1.83
    -3 4 3 170.02 2.41
    -3 4 3 167.97 1.81
    3 4 -3 167.72 2.39
    -3 -4 3 166.24 2.37
    3 4 -2 51.89 1.1
    3 4 -2 49.38 0.84
    -3 4 2 51.07 1.06
    -3 4 2 49.88 0.8
    -3 -4 2 47.73 1.03
    -3 4 1 37.37 0.72
    3 4 -1 36.49 0.77
    3 4 -1 35.89 0.83
    3 4 -1 36.77 0.8
    -3 4 1 37.09 0.82
    -3 4 0 64.56 1.09
    3 4 0 63.88 1.08
    -3 4 0 63.12 1.08
    3 4 0 65.13 1.08
    3 4 0 65.88 1.16
    3 4 1 34.9 0.88
    -3 4 -1 37.45 0.85
    -3 4 -1 33.78 0.77
    3 4 1 36 0.78
    -3 4 -2 77.38 1.39
    3 4 2 75.11 1.45
    3 4 2 74.49 1.3
    3 -4 2 73.3 1.29
    -3 -4 -2 76.08 1.13
    -3 4 -3 10.75 0.53
    3 4 3 10.73 0.56
    3 4 3 11.3 0.52
    -3 -4 -3 10.66 0.38
    3 -4 3 11.36 0.51
    3 -4 3 11.26 0.39
    -3 4 -4 0.12 0.09
    3 4 4 0.76 0.21
    3 4 4 0.05 0.07
    3 -4 4 0.14 0.09
    -3 -4 -4 0.12 0.07
    3 -4 4 0.72 0.12
    3 4 5 0.77 0.21
    -3 4 -5 0.98 0.23
    3 -4 5 0.63 0.13
    -3 -4 -5 0.76 0.15
    3 -4 5 1.03 0.23
    3 4 6 47.45 1.43
    -3 4 -6 50.83 1.43
    -3 -4 -6 48.61 1.03
    3 -4 6 49.49 1.44
    3 -4 6 46.92 0.97
    3 4 7 0 0.1
    -3 4 -7 0.54 0.22
    -3 -4 -7 0.18 0.11
    3 -4 7 0.24 0.15
    3 4 8 2.79 0.43
    -3 4 -8 1.86 0.38
    3 -4 8 2.02 0.38
    -3 4 -9 1.7 0.39
    3 4 9 1.94 0.44
    3 -4 9 2.09 0.45
    -3 4 -10 24.19 1.2
    3 4 10 23.62 1.31
    3 -4 10 22.99 1.27
    3 4 11 29.45 1.54
    -3 4 -11 33.51 1.47
    3 -4 11 32.65 1.6
    3 4 12 14.78 1.16
    -3 4 -12 15.18 1.02
    3 -4 12 16.84 1.21
    -3 5 12 14.4 1.19
    3 5 -12 14.38 1.01
    -3 -5 12 15.15 1.2
    -3 5 11 4.34 0.67
    3 5 -11 3.38 0.52
    -3 -5 11 3.52 0.61
    -3 5 10 22.86 1.35
    3 5 -10 24.81 1.22
    -3 -5 10 26.23 1.41
    -3 5 9 15.26 1.04
    3 5 -9 17.04 0.97
    -3 -5 9 15.62 1.04
    -3 5 8 7.71 0.71
    3 5 -8 7.9 0.64
    -3 -5 8 8.26 0.72
    -3 5 7 24.22 1.15
    3 5 -7 25.54 1.08
    -3 -5 7 24.38 1.14
    -3 5 6 21.95 1.02
    3 5 -6 21.97 0.95
    -3 -5 6 22.25 1
    3 5 -5 165.98 2.72
    -3 5 5 163.18 2.81
    -3 5 5 163.98 1.73
    -3 -5 5 162.3 2.76
    3 5 -4 13.37 0.33
    -3 5 4 12.89 0.66
    -3 5 4 12.76 0.33
    3 5 -4 13.27 0.65
    -3 -5 4 13.09 0.65
    3 5 -3 337.13 3.93
    -3 5 3 330.93 3.05
    3 5 -3 333.92 3.12
    -3 5 3 328.07 3.92
    -3 -5 3 330.06 3.91
    3 5 -2 14.89 0.44
    -3 5 2 15.44 0.6
    3 5 -2 13.62 0.57
    -3 5 2 14.62 0.4
    -3 -5 2 15.28 0.6
    3 5 -1 280.53 3.18
    3 5 -1 285.42 3.04
    3 5 -1 286.69 3.21
    -3 5 1 288.53 3.22
    -3 5 1 281.03 2.9
    -3 5 0 0.36 0.11
    3 5 0 0.33 0.1
    3 5 0 0.4 0.1
    3 5 0 0.33 0.1
    -3 5 0 0.89 0.13
    3 5 1 735.89 6.74
    3 5 1 724.99 7.36
    -3 5 -1 738.17 6.98
    -3 5 -1 740.05 7.13
    -3 5 -2 0.27 0.1
    3 5 2 0.1 0.07
    3 5 2 0.27 0.11
    -3 -5 -2 0.27 0.07
    3 -5 2 0.4 0.12
    3 5 3 330.81 4.08
    -3 5 -3 332.45 3.94
    3 5 3 328.58 3.86
    -3 -5 -3 327.14 3.26
    3 -5 3 336.23 3.85
    -3 5 -4 4.63 0.39
    3 5 4 8.15 0.51
    3 5 4 5.52 0.45
    3 -5 4 6.81 0.46
    -3 -5 -4 5.68 0.29
    3 -5 4 6.06 0.29
    -3 5 -5 501.67 5.69
    3 5 5 503.39 5.74
    3 -5 5 498.42 4.64
    3 -5 5 492.47 5.65
    -3 -5 -5 495.03 4.7
    3 5 6 1.12 0.28
    -3 5 -6 1.1 0.27
    -3 -5 -6 1.24 0.17
    3 -5 6 0.92 0.14
    3 -5 6 1.62 0.29
    -3 5 -7 78.86 1.99
    3 5 7 80.01 2.07
    3 -5 7 76.89 2.01
    -3 5 -8 8.69 0.68
    3 5 8 7.62 0.69
    3 -5 8 7.84 0.67
    -3 5 -9 58.44 1.85
    3 5 9 57.48 1.97
    3 -5 9 58.81 1.94
    3 5 10 0.19 0.21
    -3 5 -10 0.32 0.21
    3 -5 10 0.2 0.21
    3 5 11 2.39 0.55
    -3 5 -11 2.95 0.51
    3 -5 11 3.38 0.58
    -3 5 -12 -0.03 0.17
    3 5 12 -0.1 0.19
    3 -5 12 0.11 0.22
    3 6 -13 0.5 0.36
    3 6 -12 24.05 1.32
    -3 6 12 21.64 1.46
    -3 -6 12 23.21 1.46
    -3 6 11 3.44 0.61
    3 6 -11 3.29 0.52
    -3 -6 11 3.62 0.61
    3 6 -10 72.39 2.17
    -3 6 10 73.16 2.46
    -3 -6 10 74 2.4
    -3 6 9 15.69 1.08
    3 6 -9 17.08 1
    -3 -6 9 16.5 1.08
    3 6 -8 54.97 1.73
    -3 6 8 54.35 1.89
    -3 -6 8 54.37 1.85
    3 6 -7 1.65 0.36
    -3 6 7 2.67 0.41
    -3 -6 7 1.45 0.35
    -3 6 6 129.89 2.67
    3 6 -6 130.26 2.54
    -3 -6 6 126.17 2.59
    -3 6 5 1.44 0.32
    3 6 -5 1.39 0.28
    -3 -6 5 1.16 0.27
    -3 6 4 121.74 2.26
    3 6 -4 121.87 2.21
    -3 -6 4 117.6 2.2
    -3 6 3 38.23 0.61
    3 6 -3 37.12 0.67
    -3 6 3 38.12 1.1
    3 6 -3 37.4 1.08
    -3 -6 3 37.08 1.08
    -3 6 2 125.14 1.5
    3 6 -2 124.37 1.62
    3 6 -2 125.11 2.02
    -3 6 2 126.25 2.04
    -3 -6 2 128.45 2.06
    3 6 -1 117.3 1.86
    -3 6 1 117.86 1.57
    -3 6 1 118.72 1.88
    3 6 -1 114.98 1.67
    3 6 -1 118.25 1.82
    3 6 0 60.89 1.14
    -3 6 0 60.8 1.25
    3 6 0 60.65 1.24
    -3 6 0 61.66 1.14
    3 6 0 60.47 1.22
    3 6 1 43.78 1.05
    -3 6 -1 42.97 1.01
    -3 6 -1 40.94 1.02
    3 6 1 43.94 1.1
    3 6 1 42.77 0.86
    3 6 2 7.1 0.43
    3 6 2 7.86 0.49
    -3 6 -2 7.22 0.43
    -3 -6 -2 7.43 0.32
    3 -6 2 6.71 0.42
    -3 6 -3 19.88 0.78
    3 6 3 20.45 0.85
    3 6 3 20.52 0.78
    -3 -6 -3 19.95 0.52
    3 -6 3 18.88 0.75
    -3 6 -4 4.71 0.41
    3 6 4 4.35 0.4
    -3 -6 -4 4.17 0.23
    3 -6 4 3.58 0.36
    3 -6 4 4.09 0.23
    -3 6 -5 17.49 0.83
    3 6 5 16.02 0.81
    -3 -6 -5 17.16 0.49
    3 -6 5 16.48 0.46
    3 -6 5 15.06 0.77
    -3 6 -6 87.32 2.05
    3 6 6 92.14 2.16
    3 -6 6 87.32 2.05
    -3 6 -7 61.05 1.78
    3 6 7 59.48 1.82
    3 -6 7 58.64 1.75
    -3 6 -8 74.36 2.07
    3 6 8 77.71 2.21
    3 -6 8 74.74 2.12
    3 6 9 11.74 0.9
    -3 6 -9 9.84 0.79
    3 -6 9 10.29 0.84
    3 6 10 51.29 1.98
    -3 6 -10 49.54 1.81
    3 -6 10 51.68 1.94
    3 6 11 1.87 0.49
    -3 6 -11 2.66 0.55
    3 -6 11 2.18 0.54
    3 6 12 18.45 1.31
    -3 6 -12 16.31 1.12
    3 -6 12 18.65 1.27
    -3 7 12 1.15 0.46
    3 7 -12 0.89 0.36
    -3 -7 12 0.51 0.35
    3 7 -11 19.22 1.18
    -3 7 11 17.64 1.29
    -3 -7 11 17.98 1.24
    3 7 -10 0.16 0.2
    -3 7 10 0.27 0.24
    -3 -7 10 0.82 0.34
    -3 7 9 20.71 1.25
    3 7 -9 19.12 1.09
    -3 -7 9 19.08 1.17
    3 7 -8 29.29 1.29
    -3 7 8 28.96 1.4
    -3 -7 8 30.28 1.39
    3 7 -7 10.3 0.73
    -3 7 7 10.28 0.79
    -3 -7 7 8.92 0.72
    3 7 -6 0.09 0.14
    -3 7 6 0.6 0.25
    -3 -7 6 0.23 0.17
    3 7 -5 14.23 0.78
    -3 7 5 13.89 0.79
    -3 -7 5 16.01 0.83
    -3 7 4 62.88 1.63
    3 7 -4 64.64 1.6
    -3 -7 4 64.86 1.63
    -3 7 3 93.23 1.9
    3 7 -3 94.18 1.86
    3 7 -3 95.01 1.24
    -3 -7 3 90.76 1.87
    -3 7 2 26.4 0.59
    3 7 -2 27.64 0.9
    3 7 -2 26.26 0.66
    -3 7 2 26.15 0.9
    -3 -7 2 26.78 0.93
    3 7 -1 456.44 4.83
    -3 7 1 467.52 4.46
    3 7 -1 461 4.98
    -3 7 1 460.06 5.01
    3 7 -1 461.24 4.64
    -3 7 0 370.02 4.22
    3 7 0 369.66 3.93
    3 7 0 373.28 4.21
    3 7 0 364.07 4.07
    -3 7 0 366.14 3.89
    -3 7 -1 392.97 4.42
    3 7 1 394.62 4.43
    3 7 1 391.45 4.47
    -3 7 -1 392.03 4.28
    3 7 1 394.16 3.97
    3 7 2 211.43 2.95
    -3 7 -2 211.15 2.91
    3 7 2 211.17 3.06
    3 -7 2 215.96 2.98
    -3 -7 -2 216.56 2.41
    -3 7 -3 342.8 4.21
    3 7 3 341.65 4.23
    -3 -7 -3 342.29 3.36
    3 -7 3 339.35 4.21
    -3 7 -4 214.61 3.22
    3 7 4 215.37 3.25
    -3 -7 -4 211.92 2.25
    3 -7 4 211.61 2.27
    3 -7 4 209.28 3.17
    3 7 5 95.95 2.13
    -3 7 -5 93.91 2.08
    3 -7 5 99.11 2.1
    -3 -7 -5 92.56 1.31
    -3 7 -6 57.41 1.69
    3 7 6 60.04 1.75
    3 -7 6 56.1 1.65
    -3 7 -7 83.56 2.16
    3 7 7 79.18 2.16
    3 -7 7 80.42 2.12
    -3 7 -8 5.77 0.6
    3 7 8 5.72 0.62
    3 -7 8 6.55 0.65
    3 7 9 23.36 1.29
    -3 7 -9 23.55 1.23
    3 -7 9 24.83 1.28
    3 7 10 20.19 1.26
    -3 7 -10 20.33 1.2
    3 -7 10 20.18 1.23
    3 7 11 15.21 1.15
    -3 7 -11 12.15 0.96
    3 -7 11 13.98 1.07
    -3 7 -12 0.51 0.31
    3 7 12 0.14 0.24
    3 -7 12 0.64 0.34
    3 8 -12 5.9 0.73
    -3 8 12 6.68 0.93
    -3 -8 12 5.27 0.79
    -3 8 11 24.59 1.53
    3 8 -11 21.69 1.28
    -3 -8 11 21.48 1.37
    3 8 -10 -0.03 0.14
    -3 8 10 0.15 0.22
    -3 -8 10 0.55 0.3
    3 8 -9 60.24 1.99
    -3 8 9 61.9 2.21
    -3 -8 9 60.12 2.11
    3 8 -8 17.15 1.02
    -3 8 8 16.97 1.09
    -3 -8 8 15.59 1.02
    -3 8 7 62.94 2
    3 8 -7 61.35 1.86
    -3 -8 7 57.89 1.87
    -3 8 6 3.67 0.47
    3 8 -6 2.74 0.4
    -3 -8 6 3.93 0.47
    -3 8 5 162.38 3.04
    3 8 -5 162.72 2.93
    -3 -8 5 163.01 3
    -3 8 4 5.19 0.48
    3 8 -4 5.09 0.46
    -3 -8 4 4.37 0.44
    -3 8 3 90.05 1.95
    3 8 -3 93.32 1.91
    -3 -8 3 89.32 1.94
    3 8 -2 1.95 0.26
    -3 8 2 2 0.28
    -3 8 2 2.12 0.17
    -3 -8 2 1.58 0.25
    -3 8 1 202.07 2.93
    3 8 -1 200.24 2.91
    -3 8 1 200.77 2.41
    3 8 -1 202.75 2.75
    3 8 0 24.05 0.87
    -3 8 0 23.53 0.73
    3 8 0 23.93 0.75
    -3 8 0 24.79 0.88
    -3 8 -1 9.77 0.55
    3 8 1 10.12 0.56
    3 8 1 9.93 0.44
    -3 8 -1 9.4 0.5
    -3 8 -2 58.31 1.38
    3 8 2 58.85 1.45
    -3 -8 -2 58.16 1.05
    -3 8 -3 11.09 0.63
    3 8 3 11.12 0.64
    3 -8 3 11.7 0.65
    -3 -8 -3 11.35 0.39
    3 8 4 14.06 0.76
    -3 8 -4 14.37 0.76
    3 -8 4 13.79 0.74
    -3 -8 -4 13.61 0.39
    -3 8 -5 29.88 1.17
    3 8 5 29.44 1.18
    3 -8 5 31.07 1.19
    -3 8 -6 12.15 0.79
    3 8 6 12.75 0.83
    3 -8 6 13.09 0.81
    3 8 7 27.27 1.28
    -3 8 -7 28.33 1.26
    3 -8 7 27.46 1.24
    3 8 8 54.05 1.9
    -3 8 -8 51.92 1.8
    3 -8 8 52.53 1.81
    -3 8 -9 15.75 1.03
    3 8 9 16.44 1.11
    3 -8 9 15.43 1.04
    3 8 10 2.33 0.55
    -3 8 -10 2.54 0.53
    3 -8 10 2.21 0.51
    3 8 11 26.38 1.52
    -3 8 -11 25.75 1.41
    3 -8 11 29.64 1.55
    3 9 -11 21.54 1.31
    -3 9 11 21.9 1.46
    -3 -9 11 19.33 1.32
    3 9 -10 12.93 0.99
    -3 9 10 10.77 1
    -3 -9 10 10.81 0.96
    -3 9 9 0.76 0.35
    3 9 -9 0.7 0.31
    -3 -9 9 0.75 0.31
    -3 9 8 0.3 0.24
    3 9 -8 0.12 0.17
    -3 -9 8 0.51 0.26
    3 9 -7 9.75 0.77
    -3 9 7 9.86 0.82
    -3 -9 7 8.63 0.74
    3 9 -6 37.37 1.42
    -3 9 6 36.45 1.47
    -3 -9 6 37.07 1.44
    -3 9 5 30.34 1.27
    3 9 -5 28.59 1.18
    -3 -9 5 30.34 1.24
    3 9 -4 57.3 1.59
    -3 9 4 54.47 1.63
    -3 -9 4 55.47 1.63
    3 9 -3 23.96 0.96
    -3 9 3 22.75 0.99
    -3 -9 3 24.93 1.03
    -3 9 2 52.36 1.45
    3 9 -2 54.37 1.39
    -3 9 2 54.19 0.95
    -3 -9 2 53.05 1.49
    -3 9 1 14.88 0.54
    -3 9 1 18.03 0.8
    3 9 -1 14.91 0.73
    3 9 -1 18.05 0.72
    3 9 0 36.27 1.15
    -3 9 0 35.99 0.95
    -3 9 0 36 1.15
    3 9 0 35.52 0.96
    -3 9 -1 14.62 0.72
    3 9 1 13.29 0.69
    -3 9 -1 14.03 0.64
    3 9 1 13.92 0.54
    -3 9 -2 143.73 2.53
    -3 9 -2 149.43 2.46
    3 9 2 145.81 2.56
    -3 9 -3 8.75 0.58
    3 9 3 8.48 0.59
    3 -9 3 8.74 0.6
    -3 -9 -3 7.92 0.33
    -3 9 -4 201.87 3.3
    3 9 4 202.99 3.37
    3 -9 4 210.83 3.35
    3 9 5 7.76 0.63
    -3 9 -5 7.76 0.62
    3 -9 5 7.53 0.61
    3 9 6 84.25 2.23
    -3 9 -6 82.65 2.16
    3 -9 6 78.93 2.1
    3 9 7 0.33 0.22
    -3 9 -7 0.24 0.2
    3 -9 7 0.02 0.14
    3 9 8 6.09 0.66
    -3 9 -8 6.65 0.69
    3 -9 8 5.18 0.6
    -3 9 -9 7.29 0.73
    3 9 9 7.89 0.79
    3 -9 9 7.25 0.74
    -3 9 -10 0.12 0.21
    3 9 10 0 0.21
    3 -9 10 0.05 0.16
    3 9 11 0.19 0.24
    -3 9 -11 0.78 0.33
    3 -9 11 0.51 0.31
    -3 10 11 5.91 0.79
    3 10 -11 6.64 0.77
    -3 -10 11 7.58 0.87
    3 10 -10 59.79 2.15
    -3 10 10 59.05 2.32
    -3 -10 10 61.1 2.28
    -3 10 9 5.06 0.7
    3 10 -9 3.81 0.57
    -3 -10 9 4.73 0.64
    3 10 -8 78.45 2.32
    -3 10 8 77.32 2.47
    -3 -10 8 76.56 2.38
    -3 10 7 58.74 2.04
    3 10 -7 60.81 1.94
    -3 -10 7 60.98 2.02
    3 10 -6 116.53 2.66
    -3 10 6 121.32 2.86
    -3 -10 6 116.73 2.73
    -3 10 5 29.06 1.28
    3 10 -5 26.38 1.16
    -3 -10 5 27.01 1.22
    3 10 -4 47.42 1.49
    -3 10 4 49.72 1.61
    -3 -10 4 48.57 1.57
    3 10 -3 93.67 2.06
    -3 10 3 96.03 2.2
    -3 -10 3 98.41 2.24
    -3 10 2 5.38 0.49
    3 10 -2 4.94 0.43
    -3 10 2 5.84 0.3
    -3 10 1 0.93 0.16
    -3 10 1 1.44 0.26
    3 10 -1 0.95 0.24
    3 10 -1 1.72 0.25
    3 10 0 7.12 0.53
    -3 10 0 8.6 0.48
    3 10 0 7.76 0.46
    -3 10 0 7.66 0.55
    3 10 1 4.13 0.31
    3 10 1 4.25 0.42
    -3 10 -1 3.87 0.35
    -3 10 -1 4.73 0.44
    3 10 2 0.6 0.21
    -3 10 -2 0.1 0.1
    -3 10 -2 0.32 0.16
    -3 10 -3 9.15 0.62
    3 10 3 8.69 0.63
    3 -10 3 7.97 0.6
    -3 10 -4 5.81 0.53
    3 10 4 6.38 0.57
    3 -10 4 6.99 0.58
    3 10 5 2.66 0.4
    -3 10 -5 2.14 0.37
    3 -10 5 1.87 0.35
    3 10 6 22.83 1.17
    -3 10 -6 23.99 1.17
    3 -10 6 23.96 1.16
    3 10 7 0.37 0.24
    -3 10 -7 0.17 0.19
    3 -10 7 0.55 0.26
    -3 10 -8 4.97 0.61
    3 10 8 3.6 0.56
    3 -10 8 3.76 0.54
    -3 10 -9 7.63 0.76
    3 10 9 7.78 0.81
    3 -10 9 6.8 0.73
    3 10 10 15.9 1.18
    -3 10 -10 15.93 1.14
    3 -10 10 16.27 1.15
    3 10 11 0.18 0.27
    -3 10 -11 0.37 0.29
    3 -10 11 0.18 0.26
    3 11 -11 1.02 0.48
    -3 11 10 8.21 0.92
    3 11 -10 8.63 0.85
    -3 -11 10 9.09 0.93
    -3 11 9 1.79 0.49
    3 11 -9 1.63 0.46
    -3 -11 9 1.23 0.41
    3 11 -8 18.08 1.13
    -3 11 8 16.88 1.18
    -3 -11 8 19.77 1.23
    3 11 -7 5.83 0.64
    -3 11 7 6.47 0.72
    -3 -11 7 5.9 0.66
    3 11 -6 1.19 0.34
    -3 11 6 0.86 0.31
    -3 -11 6 1.21 0.36
    3 11 -5 51.54 1.69
    -3 11 5 55.08 1.84
    -3 -11 5 50.42 1.75
    -3 11 4 11.62 0.8
    3 11 -4 9.41 0.68
    -3 -11 4 9.24 0.72
    3 11 -3 173.53 3.01
    -3 11 3 175.5 3.22
    -3 -11 3 174.87 3.22
    3 11 -2 4.35 0.42
    -3 11 2 3.87 0.44
    -3 11 1 240.98 2.94
    -3 11 1 238.18 3.7
    3 11 -1 242.93 3.74
    3 11 -1 238.03 3.33
    3 11 0 47.53 1.2
    3 11 0 45.73 1.45
    -3 11 0 47.13 1.19
    -3 11 0 46.12 1.46
    3 11 1 303.21 4.28
    -3 11 -1 296.72 3.84
    3 11 1 296.89 3.48
    -3 11 -1 294.33 4.23
    3 11 2 6.84 0.38
    -3 11 -2 6.22 0.5
    -3 11 -2 6.23 0.56
    3 11 2 8.09 0.62
    3 11 3 98.41 2.3
    -3 11 -3 100.32 2.19
    3 -11 3 102.55 2.31
    -3 11 -4 9.12 0.67
    3 11 4 10.2 0.75
    3 -11 4 9.91 0.72
    -3 11 -5 50.62 1.67
    3 11 5 46.11 1.67
    3 -11 5 54.74 1.76
    3 11 6 9.26 0.78
    -3 11 -6 8.17 0.72
    3 -11 6 6.84 0.66
    3 11 7 37.64 1.63
    -3 11 -7 37.44 1.57
    3 -11 7 40.01 1.62
    3 11 8 2.08 0.49
    -3 11 -8 1.82 0.44
    3 -11 8 1.63 0.43
    -3 11 -9 44.31 1.85
    3 11 9 45.54 1.94
    3 -11 9 44.13 1.83
    -3 11 -10 5.8 0.73
    3 11 10 4.83 0.71
    3 -11 10 5.68 0.72
    3 12 -10 24.93 1.45
    -3 12 10 24.76 1.56
    -3 -12 10 25.33 1.52
    -3 12 9 0.98 0.38
    3 12 -9 1.6 0.46
    -3 -12 9 1.66 0.47
    -3 12 8 119.82 3.25
    3 12 -8 119.74 3.04
    -3 -12 8 118.9 3.13
    3 12 -7 0.19 0.22
    -3 12 7 0.18 0.22
    -3 -12 7 0.22 0.22
    -3 12 6 62.84 2.13
    3 12 -6 64.52 2.03
    -3 -12 6 60.83 2.06
    -3 12 5 36.54 1.54
    3 12 -5 39.7 1.51
    -3 -12 5 40.41 1.6
    -3 12 4 30.13 1.34
    3 12 -4 30.48 1.26
    -3 -12 4 31.43 1.36
    -3 12 3 25.45 1.18
    3 12 -3 23.69 1.06
    -3 -12 3 26.28 1.2
    3 12 -2 7.79 0.57
    -3 12 2 7.25 0.62
    -3 -12 2 7.41 0.64
    3 12 -1 51.39 1.38
    -3 12 1 50.47 1.6
    3 12 -1 50.32 1.6
    -3 12 1 50.2 1.15
    -3 12 0 3.89 0.36
    3 12 0 3.45 0.33
    3 12 0 4.31 0.47
    -3 12 0 3.71 0.44
    3 12 1 0.24 0.11
    3 12 1 0.23 0.15
    -3 12 -1 0.3 0.18
    -3 12 -1 0.31 0.14
    3 12 2 18.66 0.98
    -3 12 -2 20.39 0.92
    -3 12 -3 1.23 0.31
    3 12 3 0.98 0.29
    3 -12 3 0.8 0.27
    -3 12 -4 9.17 0.7
    3 12 4 9.96 0.77
    3 -12 4 10.04 0.75
    -3 12 -5 8.44 0.71
    3 12 5 8.25 0.74
    3 -12 5 8.27 0.71
    3 12 6 15.39 1.03
    -3 12 -6 15 0.98
    3 -12 6 15.05 0.99
    -3 12 -7 14.2 1
    3 12 7 12.82 0.99
    3 -12 7 14.44 0.99
    3 12 8 31.39 1.59
    -3 12 -8 30.53 1.52
    3 -12 8 33.24 1.57
    3 12 9 5.19 0.71
    -3 12 -9 3.45 0.58
    3 -12 9 4.37 0.63
    3 12 10 9.21 0.95
    -3 12 -10 8.29 0.87
    3 -12 10 8.85 0.89
    3 13 -9 0.25 0.25
    -3 13 9 0.21 0.25
    -3 -13 9 0.47 0.3
    3 13 -8 8.97 0.85
    -3 13 8 10.08 0.96
    -3 -13 8 9.25 0.9
    -3 13 7 21.45 1.31
    3 13 -7 20.61 1.21
    -3 -13 7 20.5 1.25
    3 13 -6 26.86 1.34
    -3 13 6 28.03 1.45
    -3 -13 6 28.7 1.44
    -3 13 5 35.57 1.57
    3 13 -5 34.41 1.44
    -3 -13 5 34.45 1.53
    -3 13 4 51.58 1.83
    3 13 -4 52.68 1.72
    -3 -13 4 50.42 1.8
    3 13 -3 33.45 1.29
    -3 13 3 32.86 1.4
    -3 -13 3 31.68 1.38
    -3 13 2 39.77 1.51
    3 13 -2 41.34 1.35
    -3 -13 2 41.89 1.56
    3 13 -1 65.14 1.91
    -3 13 1 63.88 1.9
    3 13 -1 63.91 1.6
    -3 13 0 69.93 1.56
    -3 13 0 71.23 2
    3 13 0 68.33 1.94
    3 13 0 71.3 1.58
    -3 13 -1 31.69 1.32
    -3 13 -1 29.58 1.06
    3 13 1 27.12 1.22
    3 13 2 144.03 2.97
    -3 13 -2 142.35 2.66
    3 13 3 112.68 2.65
    -3 13 -3 110.96 2.43
    3 -13 3 109.43 2.6
    3 13 4 220.47 4.01
    -3 13 -4 225.86 3.83
    3 -13 4 222.5 3.96
    3 13 5 9.16 0.8
    -3 13 -5 11.2 0.83
    3 -13 5 9.33 0.79
    -3 13 -6 126.56 3
    3 13 6 121.81 3.06
    3 -13 6 125.06 3.01
    3 13 7 50.74 1.98
    -3 13 -7 52.83 1.95
    3 -13 7 49.91 1.9
    -3 13 -8 14.79 1.09
    3 13 8 13.29 1.06
    3 -13 8 16.23 1.13
    -3 13 -9 2.83 0.59
    3 13 9 2.96 0.64
    3 -13 9 1.59 0.44
    3 14 -9 12.88 1.07
    -3 14 9 13.24 1.15
    -3 -14 9 16.26 1.24
    3 14 -8 1.19 0.39
    -3 14 8 0.79 0.36
    -3 -14 8 0.53 0.32
    -3 14 7 25.61 1.47
    3 14 -7 24.19 1.35
    -3 -14 7 25.56 1.43
    3 14 -6 2.76 0.55
    -3 14 6 3.92 0.59
    -3 -14 6 2.52 0.54
    3 14 -5 35.84 1.52
    -3 14 5 39.2 1.7
    -3 -14 5 34 1.57
    3 14 -4 2.9 0.44
    -3 14 4 3.02 0.51
    -3 -14 4 2.73 0.48
    -3 14 3 97.31 2.57
    3 14 -3 96.37 2.31
    -3 -14 3 95.63 2.55
    -3 14 2 3.81 0.51
    3 14 -2 3.4 0.43
    -3 -14 2 2.65 0.44
    3 14 -1 37.2 1.48
    -3 14 1 37.94 1.51
    3 14 -1 38.2 1.25
    3 14 0 8.84 0.73
    -3 14 0 9.71 0.76
    3 14 0 11.29 0.81
    -3 14 -1 14.1 0.76
    3 14 1 15.58 0.95
    -3 14 -1 14.58 0.93
    3 14 2 0.09 0.15
    -3 14 -2 -0.07 0.1
    3 -14 2 0.04 0.17
    3 14 3 3.09 0.48
    -3 14 -3 2.96 0.43
    3 -14 3 2.98 0.48
    -3 14 -4 14.07 0.91
    3 14 4 13.82 0.97
    3 -14 4 13.3 0.93
    -3 14 -5 12.93 0.91
    3 14 5 14.6 1.02
    3 -14 5 13.47 0.97
    -3 14 -6 2.81 0.55
    3 14 6 2.31 0.52
    3 -14 6 1.84 0.47
    -3 14 -7 21.84 1.28
    3 14 7 22.86 1.36
    3 -14 7 22.08 1.29
    -3 14 -8 0.31 0.25
    3 14 8 0.41 0.29
    3 -14 8 0.49 0.3
    -3 14 -9 27.98 1.72
    3 14 9 26.87 1.57
    3 -14 9 27.44 1.52
    3 15 -8 -0.15 0.16
    -3 15 8 0 0.18
    -3 -15 8 -0.07 0.19
    -3 15 7 3.31 0.61
    3 15 -7 3.87 0.59
    -3 -15 7 3.7 0.61
    -3 15 6 3.64 0.58
    3 15 -6 4.41 0.61
    -3 -15 6 4.63 0.66
    3 15 -5 0.09 0.18
    -3 15 5 0.38 0.25
    -3 -15 5 0.44 0.26
    -3 15 4 0.2 0.21
    3 15 -4 0.38 0.22
    -3 -15 4 0.34 0.24
    3 15 -3 10.22 0.76
    -3 15 3 10.13 0.85
    -3 -15 3 10.72 0.88
    -3 15 2 44.67 1.73
    3 15 -2 46.43 1.5
    -3 -15 2 43.01 1.72
    -3 15 1 40.7 1.62
    3 15 -1 39.89 1.31
    3 15 -1 37.82 1.56
    -3 15 0 32.42 1.44
    3 15 0 32.03 1.42
    3 15 1 21.59 1.18
    -3 15 -1 21.38 1.17
    3 15 2 98.01 2.6
    -3 15 -2 97.35 2.25
    3 -15 2 96.86 2.56
    -3 15 -3 2.66 0.43
    3 15 3 2.2 0.5
    3 -15 3 1.82 0.43
    -3 15 -4 44.09 1.64
    3 15 4 46.29 1.82
    3 -15 4 44.39 1.75
    3 15 5 0.92 0.34
    -3 15 -5 0.38 0.25
    3 -15 5 0.56 0.27
    -3 15 -6 17.55 1.13
    3 15 6 16.07 1.14
    3 -15 6 17.95 1.16
    -3 15 -7 0.86 0.36
    3 15 7 0.89 0.35
    3 -15 7 1.05 0.38
    3 15 8 5.2 0.74
    -3 15 -8 7.46 0.81
    3 -15 8 5.56 0.72
    -3 16 7 8.71 0.93
    3 16 -7 10.65 0.94
    -3 -16 7 10.25 0.96
    3 16 -6 50.85 1.96
    -3 16 6 48.21 2.06
    -3 -16 6 50.97 2.06
    3 16 -5 3.21 0.51
    -3 16 5 2.9 0.61
    -3 -16 5 2.76 0.59
    3 16 -4 26.78 1.3
    -3 16 4 26.15 1.43
    -3 -16 4 26.8 1.43
    -3 16 3 5.5 0.66
    3 16 -3 5.31 0.57
    -3 -16 3 5.1 0.65
    3 16 -2 12.83 0.81
    -3 16 2 13.33 0.97
    -3 -16 2 12.59 0.97
    3 16 -1 1.96 0.46
    -3 16 1 1.81 0.44
    3 16 0 0.9 0.32
    -3 16 0 0.88 0.32
    3 16 1 24.49 1.29
    -3 16 -1 24.4 1.29
    3 16 2 2.51 0.46
    -3 16 -2 2.34 0.61
    3 -16 2 2.03 0.46
    3 16 3 0.16 0.2
    -3 16 -3 -0.05 0.13
    3 -16 3 0.17 0.2
    3 16 4 1.73 0.45
    -3 16 -4 1.84 0.43
    3 -16 4 1.87 0.46
    3 16 5 2.96 0.53
    -3 16 -5 1.61 0.43
    3 -16 5 2.21 0.51
    -3 16 -6 0.32 0.25
    3 16 6 0.17 0.21
    3 -16 6 0.62 0.32
    -3 16 -7 4.09 0.62
    3 16 7 3.8 0.64
    3 -16 7 4.77 0.68
    3 17 -7 6.77 0.82
    3 17 -6 8.53 0.83
    -3 17 6 7.9 0.89
    -3 -17 6 8.59 0.9
    -3 17 5 12.29 1.06
    3 17 -5 11.1 0.91
    -3 -17 5 10.64 0.96
    3 17 -4 26.66 1.32
    -3 17 4 28.77 1.53
    -3 -17 4 28.59 1.52
    3 17 -3 53.45 1.77
    -3 17 3 52.17 2.04
    -3 -17 3 51.27 2.01
    -3 17 2 2.51 0.56
    -3 -17 2 3.23 0.57
    -3 17 1 67.22 2.23
    -3 17 0 5.79 0.68
    3 17 0 5.51 0.67
    3 17 1 26.07 1.39
    -3 17 -1 27 1.4
    3 17 2 3.81 0.57
    3 -17 2 3.56 0.56
    3 17 3 37.43 1.7
    3 -17 3 41.32 1.77
    -3 17 -4 14.33 0.98
    3 17 4 13.73 1.06
    3 -17 4 14.02 1.06
    -3 17 -5 16.42 1.1
    3 17 5 15.3 1.14
    3 -17 5 16.28 1.14
    -3 17 -6 19.2 1.21
    3 17 6 15.99 1.19
    3 -17 6 16.76 1.19
    3 18 -6 13.62 1.05
    3 18 -5 11.19 0.91
    -3 18 5 11.35 1.03
    -3 -18 5 12.95 1.08
    -3 18 4 41.46 1.9
    3 18 -4 41.64 1.72
    -3 -18 4 44.19 1.94
    -3 18 3 24.59 1.44
    -3 -18 3 25.02 1.45
    -3 18 2 13.54 1.06
    -3 -18 2 10.88 0.96
    -3 18 1 3.57 0.58
    -3 -18 1 5.09 0.69
    -3 18 0 3.26 0.56
    3 18 0 2.26 0.51
    3 18 1 0.24 0.2
    3 18 2 4.08 0.61
    3 -18 2 4.39 0.63
    3 18 3 1.68 0.47
    3 -18 3 1.24 0.41
    3 18 4 6.22 0.77
    3 -18 4 5.78 0.73
    -3 18 -5 2.19 0.52
    3 18 5 1.83 0.5
    3 -18 5 1.57 0.48
    -3 18 -6 1.23 0.6
    -3 19 3 7.2 0.84
    -3 -19 3 7.83 0.87
    -3 19 2 61.07 2.28
    -3 -19 2 65.17 2.37
    -3 19 1 5.04 0.71
    -3 -19 1 5.89 0.77
    -3 19 0 65.24 2.32
    3 19 0 60.82 2.24
    3 19 1 0.15 0.24
    3 -19 1 -0.08 0.18
    3 19 2 81.07 2.63
    3 -19 2 81.61 2.63
    3 19 3 5.66 0.75
    3 -19 3 5.19 0.72
    -4 0 13 -0.02 0.23
    -4 0 12 30.59 1.68
    -4 0 11 0.26 0.24
    4 0 -10 26.66 1.08
    -4 0 10 25.65 1.38
    -4 0 9 0.35 0.22
    4 0 -9 0.6 0.2
    -4 0 8 170.78 3.33
    4 0 -8 175.57 2.79
    -4 0 7 -0.05 0.09
    4 0 -7 0.11 0.1
    -4 0 6 186.51 3.05
    4 0 -6 189.88 2.68
    -4 0 5 0.25 0.12
    4 0 -5 0.24 0.11
    4 0 -4 803.65 7.61
    -4 0 4 793.87 7.69
    -4 0 3 0.11 0.07
    4 0 -3 0.11 0.07
    4 0 -2 140.49 1.84
    -4 0 2 139.7 1.67
    -4 0 1 0.63 0.07
    -4 0 1 1.45 0.15
    -4 0 -1 0.51 0.12
    4 0 1 0.26 0.04
    4 0 2 297.68 3.33
    -4 0 -2 304.67 3.3
    4 0 2 300.2 2.9
    4 0 3 0.18 0.09
    -4 0 -3 0.07 0.06
    4 0 3 0.06 0.05
    4 0 4 83.99 1.5
    4 0 4 84.96 1.59
    -4 0 -4 82.91 1.54
    4 0 5 0.31 0.14
    -4 0 -5 0.07 0.08
    4 0 5 0.1 0.09
    4 0 6 7.82 0.54
    4 0 6 6.28 0.46
    -4 0 -6 6.53 0.46
    4 0 7 0.23 0.13
    4 0 7 0.05 0.12
    -4 0 -7 0.29 0.15
    -4 0 -8 21.16 0.93
    4 0 8 21.85 1.06
    -4 0 -9 1.16 0.3
    4 0 9 1.13 0.34
    -4 0 -10 1.25 0.33
    4 0 10 1.67 0.42
    4 0 11 0.11 0.2
    4 0 12 41.07 1.84
    -4 1 13 0.37 0.32
    -4 -1 13 0.32 0.3
    -4 1 12 5.93 0.79
    -4 -1 12 7.44 0.87
    -4 1 11 0.38 0.26
    -4 -1 11 0.31 0.26
    -4 1 10 1.69 0.45
    4 1 -10 0.75 0.24
    -4 -1 10 2.28 0.53
    -4 1 9 1.5 0.41
    4 1 -9 0.87 0.25
    -4 -1 9 1.23 0.35
    4 -1 -9 1.29 0.27
    -4 1 8 30.99 1.33
    4 1 -8 32.11 1.12
    -4 -1 8 31.58 1.34
    4 -1 -8 31.87 1.03
    4 1 -7 74.28 1.67
    -4 1 7 70.88 1.9
    4 -1 -7 75 1.55
    -4 -1 7 76.33 1.96
    4 1 -6 4.37 0.37
    -4 1 6 3.76 0.4
    -4 -1 6 4.66 0.45
    4 -1 -6 4.08 0.33
    4 1 -5 90.61 1.68
    -4 1 5 87.36 1.79
    -4 -1 5 91.05 1.82
    4 -1 -5 87.09 1.52
    4 1 -4 62.27 1.28
    -4 1 4 63.17 1.34
    -4 -1 4 64.86 1.36
    4 -1 -4 63.55 1.18
    -4 1 3 507.48 5.17
    4 1 -3 509.14 5.14
    4 -1 -3 504.7 4.84
    -4 -1 3 502.87 5.08
    -4 1 2 253.43 2.64
    4 1 -2 248.74 2.83
    -4 -1 2 249.71 2.62
    4 1 -1 375.7 3.79
    -4 1 1 370.19 3.74
    -4 1 1 383.91 3.44
    -4 -1 1 378.99 3.37
    -4 1 0 346.37 3.53
    -4 1 -2 101.46 1.6
    4 1 2 99.27 1.63
    4 1 2 101.34 1.3
    -4 -1 -2 100.61 1.52
    4 -1 2 101.8 1.31
    4 -1 2 100.45 1.55
    4 1 3 315.02 3.36
    -4 1 -3 319.53 3.62
    4 1 3 320.58 3.68
    4 -1 3 321.42 3.51
    4 -1 3 308.89 3.34
    -4 -1 -3 321.1 3.49
    4 1 4 2.19 0.23
    4 1 4 2.49 0.27
    -4 1 -4 3.07 0.29
    4 -1 4 2.28 0.24
    4 -1 4 2.76 0.26
    -4 -1 -4 3.38 0.28
    -4 1 -5 45.92 1.21
    4 1 5 48.18 1.23
    4 1 5 49.48 1.29
    -4 -1 -5 44.79 1.12
    4 -1 5 46.25 1.21
    4 -1 5 48.71 1.18
    4 1 6 35.47 1.14
    4 1 6 35.8 1.16
    -4 1 -6 35.46 1.11
    -4 -1 -6 34.35 1.03
    4 -1 6 34.74 1.04
    4 -1 6 34.63 1.14
    -4 1 -7 21.4 0.91
    4 1 7 20.86 0.97
    4 -1 7 19.84 0.94
    -4 -1 -7 21.46 0.85
    4 -1 7 21.39 0.85
    4 1 8 14.45 0.87
    -4 1 -8 14.43 0.79
    4 -1 8 13.97 0.85
    -4 -1 -8 13.79 0.72
    4 1 9 0.66 0.27
    -4 1 -9 1.11 0.3
    -4 -1 -9 0.71 0.23
    4 -1 9 0.79 0.28
    4 1 10 4.39 0.58
    -4 1 -10 4.16 0.49
    4 -1 10 4.46 0.57
    -4 -1 -10 3.28 0.76
    4 1 11 7.76 0.79
    -4 1 -11 8.32 0.7
    4 -1 11 8.71 0.84
    4 1 12 1.94 0.51
    4 -1 12 1.42 0.45
    -4 2 13 25.78 1.91
    -4 -2 13 25.69 1.87
    -4 2 12 3.55 0.63
    -4 -2 12 3.45 0.63
    -4 2 11 30.48 1.61
    4 2 -11 31.65 1.32
    -4 -2 11 28.79 1.55
    4 2 -10 21.6 1.04
    -4 2 10 21.99 1.28
    -4 -2 10 20.84 1.24
    -4 2 9 107.32 2.74
    4 2 -9 107.97 2.34
    -4 -2 9 105.81 2.7
    4 2 -8 46.48 1.42
    -4 2 8 45.38 1.62
    -4 -2 8 46.01 1.64
    4 -2 -8 46.28 1.19
    4 2 -7 2.32 0.32
    -4 2 7 2.77 0.39
    4 -2 -7 3.06 0.29
    -4 -2 7 3.01 0.4
    -4 2 6 43.5 1.35
    4 2 -6 42.71 1.22
    4 -2 -6 42.76 1.02
    -4 -2 6 41.62 1.33
    4 2 -5 0.75 0.18
    -4 2 5 0.5 0.17
    4 -2 -5 1.24 0.17
    -4 -2 5 1.22 0.22
    -4 2 4 93.15 1.72
    4 2 -4 95.09 1.7
    -4 -2 4 95.99 1.74
    4 -2 -4 95.75 1.45
    4 2 -3 5.26 0.34
    -4 2 3 5.59 0.34
    -4 -2 3 5.14 0.33
    4 -2 -3 5.52 0.29
    4 2 -2 97.57 1.54
    -4 2 2 96.51 1.4
    -4 2 2 95.55 1.38
    -4 -2 2 96.67 1.39
    -4 2 1 1.8 0.17
    -4 2 1 1.54 0.13
    4 2 -1 2.6 0.21
    -4 -2 1 1.66 0.13
    -4 2 0 5.3 0.2
    4 2 0 5.34 0.19
    4 2 0 5.96 0.33
    -4 2 0 5.68 0.3
    -4 -2 0 5.18 0.29
    4 2 1 6.01 0.35
    4 2 1 6.63 0.24
    -4 -2 -1 6.18 0.32
    4 -2 1 6.35 0.24
    4 2 2 28.16 0.63
    4 2 2 28.95 0.84
    -4 2 -2 28.53 0.8
    4 -2 2 28.96 0.64
    -4 -2 -2 28.41 0.72
    4 2 3 226.3 2.67
    4 2 3 226.31 3.01
    -4 2 -3 225.85 2.9
    4 -2 3 228.16 2.71
    -4 -2 -3 227.58 2.68
    4 -2 3 231.15 2.67
    4 2 4 19.06 0.69
    -4 2 -4 19.49 0.74
    4 2 4 20.33 0.79
    -4 -2 -4 19.09 0.65
    4 -2 4 19.23 0.65
    4 -2 4 19.57 0.7
    -4 2 -5 104.82 1.98
    4 2 5 107.31 1.97
    4 2 5 103.96 2.04
    4 -2 5 106.59 1.96
    4 -2 5 108.53 1.8
    -4 -2 -5 105.62 1.78
    4 2 6 9.83 0.62
    -4 2 -6 9.21 0.58
    4 2 6 8.92 0.59
    4 -2 6 9.64 0.6
    -4 -2 -6 8.29 0.49
    4 -2 6 8.21 0.48
    4 2 7 274.87 4.05
    -4 2 -7 273.44 3.88
    -4 -2 -7 269.32 3.53
    4 -2 7 275.76 3.54
    4 -2 7 273.8 4.02
    -4 2 -8 0.12 0.13
    4 2 8 0.02 0.12
    4 -2 8 0.07 0.13
    -4 -2 -8 0.18 0.12
    4 2 9 106.16 2.61
    -4 2 -9 108.71 2.44
    -4 -2 -9 106.16 2.15
    4 -2 9 108.01 2.62
    -4 2 -10 0.36 0.22
    4 2 10 0.32 0.22
    4 -2 10 0.67 0.3
    4 2 11 62.4 2.19
    -4 2 -11 60.46 1.91
    4 -2 11 62.75 2.19
    4 2 12 1.78 0.49
    4 -2 12 0.98 0.37
    -4 3 12 5.39 0.77
    4 3 -12 4.39 0.7
    -4 -3 12 3.85 0.66
    4 3 -11 0.18 0.19
    -4 3 11 0.2 0.24
    -4 -3 11 0.23 0.23
    -4 3 10 9.77 0.87
    4 3 -10 10.43 0.76
    -4 -3 10 9.57 0.85
    -4 3 9 1.58 0.4
    4 3 -9 1.08 0.29
    -4 -3 9 1.37 0.39
    4 3 -8 94.27 2.15
    -4 3 8 92.21 2.39
    4 -3 -8 93.97 1.68
    -4 -3 8 94.57 2.4
    4 3 -7 39.18 1.28
    -4 3 7 39.38 1.41
    -4 -3 7 40.85 1.43
    4 -3 -7 40.18 0.99
    -4 3 6 114.27 2.35
    4 3 -6 117.1 2.21
    -4 -3 6 116.53 2.35
    4 -3 -6 115.57 1.73
    -4 3 5 1.45 0.24
    4 3 -5 1.58 0.24
    -4 -3 5 1.69 0.26
    4 3 -4 169.71 2.51
    -4 3 4 169.85 2.54
    -4 -3 4 166.99 2.51
    -4 3 3 6.37 0.38
    -4 3 3 6.94 0.32
    4 3 -3 6.18 0.39
    -4 -3 3 7.89 0.42
    -4 3 2 529.74 5.19
    -4 3 2 531.21 5.17
    4 3 -2 540.63 5.42
    -4 -3 2 541.11 5.27
    4 3 -1 34.47 0.8
    -4 3 1 35.43 0.77
    -4 3 1 34.31 0.71
    4 3 -1 35.15 0.84
    -4 -3 1 36.31 0.74
    4 3 0 253.58 2.82
    -4 3 0 256.27 2.56
    4 3 0 248.68 2.91
    4 3 0 254.24 2.53
    -4 3 0 251.95 2.83
    -4 3 -1 2.37 0.22
    4 3 1 2.54 0.17
    4 3 1 2.78 0.25
    4 -3 1 2.29 0.17
    -4 -3 -1 3.5 0.24
    4 3 2 517.63 5.08
    4 3 2 522.14 5.39
    -4 3 -2 521.3 5.37
    4 -3 2 510.86 4.94
    -4 -3 -2 516.34 5.03
    4 3 3 23.9 0.71
    4 3 3 25.02 0.87
    -4 3 -3 24.34 0.81
    -4 -3 -3 24.12 0.68
    4 -3 3 23.94 0.68
    4 -3 3 24.2 0.72
    4 3 4 77.25 1.7
    4 3 4 79.03 1.54
    -4 3 -4 80.55 1.65
    -4 -3 -4 80.06 1.39
    4 -3 4 78.01 1.37
    4 -3 4 79.23 1.53
    -4 3 -5 52.19 1.38
    4 3 5 53.8 1.38
    4 3 5 54.34 1.47
    -4 -3 -5 54.9 1.17
    4 -3 5 55.34 1.18
    4 -3 5 55.78 1.38
    -4 3 -6 173.23 2.87
    4 3 6 172.94 2.97
    4 3 6 172.9 2.88
    4 -3 6 173.37 2.44
    4 -3 6 172.65 2.87
    -4 -3 -6 173.34 2.45
    -4 3 -7 6.24 0.53
    4 3 7 6.77 0.58
    4 -3 7 6.72 0.57
    -4 -3 -7 6.92 0.46
    4 -3 7 7.38 0.45
    4 3 8 7.8 0.66
    -4 3 -8 8.1 0.63
    -4 -3 -8 8.45 0.52
    4 -3 8 7.5 0.64
    4 3 9 10.85 0.84
    -4 3 -9 12.21 0.81
    4 -3 9 12.68 0.89
    -4 3 -10 3.69 0.5
    4 3 10 3.66 0.55
    4 -3 10 3.54 0.53
    4 3 11 0.24 0.22
    -4 3 -11 0.13 0.18
    4 -3 11 0.36 0.28
    -4 3 -12 5.46 0.64
    4 3 12 6 0.78
    4 -3 12 6.1 0.76
    4 4 -12 17 1.07
    -4 4 12 15.55 1.23
    -4 -4 12 16.19 1.24
    4 4 -11 19.5 1.1
    -4 4 11 17.46 1.23
    -4 -4 11 17.29 1.22
    -4 4 10 4.01 0.59
    4 4 -10 4 0.51
    -4 -4 10 3.96 0.59
    4 4 -9 16.87 0.95
    -4 4 9 18.61 1.14
    -4 -4 9 15.57 1.03
    -4 4 8 42.45 1.61
    4 4 -8 41.58 1.44
    -4 -4 8 41.71 1.57
    4 4 -7 6.99 0.56
    -4 4 7 7.68 0.65
    4 -4 -7 7.7 0.39
    -4 -4 7 7.52 0.63
    -4 4 6 33.18 1.22
    4 4 -6 34.03 1.17
    -4 -4 6 38.01 1.3
    4 -4 -6 34.99 0.81
    -4 4 5 1.23 0.28
    -4 4 5 0.72 0.12
    4 4 -5 0.7 0.19
    -4 -4 5 0.81 0.21
    4 4 -4 199.01 2.88
    -4 4 4 197.36 2.86
    -4 4 4 197.52 2.25
    -4 -4 4 198.73 2.86
    4 4 -3 12.92 0.44
    4 4 -3 14.1 0.62
    -4 4 3 14.81 0.46
    -4 4 3 14.91 0.61
    -4 -4 3 14.36 0.6
    -4 4 2 4.27 0.25
    4 4 -2 3.37 0.28
    4 4 -2 2.94 0.22
    -4 4 2 3.68 0.27
    -4 -4 2 3.61 0.27
    -4 4 1 30.89 0.72
    -4 4 1 31.4 0.75
    4 4 -1 31.19 0.78
    4 4 -1 31.1 0.82
    -4 -4 1 29.68 0.73
    -4 4 0 0.24 0.09
    4 4 0 0.73 0.11
    4 4 0 0.46 0.13
    4 4 0 0.37 0.1
    4 4 1 0.83 0.18
    4 4 1 0.62 0.11
    -4 4 -1 0.61 0.12
    -4 4 -1 1.27 0.17
    -4 -4 -1 0.73 0.12
    4 4 2 56.52 1.31
    4 4 2 56.67 1.1
    -4 4 -2 56.36 1.23
    -4 -4 -2 57.5 1.06
    4 -4 2 57.68 1.1
    4 4 3 105.38 1.97
    -4 4 -3 104.75 1.86
    4 4 3 104.48 1.72
    -4 -4 -3 105.19 1.55
    4 -4 3 103.18 1.72
    4 4 4 17.54 0.71
    4 4 4 17.62 0.81
    4 -4 4 18.2 0.59
    -4 -4 -4 18.94 0.61
    4 -4 4 18.68 0.72
    4 4 5 96.57 1.94
    -4 4 -5 91.63 1.94
    4 4 5 97.16 2.08
    4 -4 5 95.49 1.56
    4 -4 5 93.59 1.89
    -4 -4 -5 97.79 1.59
    4 4 6 5.14 0.47
    -4 4 -6 4.45 0.44
    -4 -4 -6 5.49 0.37
    4 -4 6 5.71 0.36
    4 -4 6 4.67 0.45
    -4 4 -7 154.8 2.87
    4 4 7 153.05 2.92
    -4 -4 -7 155.94 2.31
    4 -4 7 157.11 2.28
    4 -4 7 158.3 2.94
    4 4 8 33.11 1.36
    -4 4 -8 36.92 1.37
    4 -4 8 34.67 1.37
    -4 4 -9 93.15 2.36
    4 4 9 94.77 2.51
    4 -4 9 97.92 2.5
    4 4 10 12.4 0.95
    -4 4 -10 12.84 0.89
    4 -4 10 13.94 0.98
    -4 4 -11 60.58 2
    4 4 11 60.2 2.2
    4 -4 11 60.99 2.16
    4 4 12 22.14 1.39
    -4 4 -12 24.75 1.31
    4 -4 12 23.59 1.41
    4 5 -12 4.47 0.61
    -4 5 12 3.63 0.67
    -4 -5 12 3.54 0.73
    -4 5 11 0.33 0.27
    4 5 -11 -0.07 0.14
    -4 -5 11 0.03 0.2
    -4 5 10 4.51 0.64
    4 5 -10 5.17 0.59
    -4 -5 10 3.94 0.58
    -4 5 9 4.02 0.57
    4 5 -9 4.88 0.55
    -4 -5 9 5.25 0.63
    4 5 -8 52.37 1.66
    -4 5 8 51.55 1.8
    -4 -5 8 52.7 1.81
    4 5 -7 138.06 2.7
    -4 5 7 140.07 2.9
    -4 -5 7 134.87 2.83
    4 5 -6 68.27 1.74
    -4 5 6 70.56 1.86
    -4 5 6 70.28 1.31
    -4 -5 6 68.2 1.81
    -4 5 5 110.49 1.46
    -4 5 5 107.71 2.2
    4 5 -5 114.31 1.4
    4 5 -5 108.86 2.17
    -4 -5 5 110.58 2.21
    4 5 -4 4.92 0.41
    -4 5 4 4.86 0.25
    -4 5 4 5.01 0.42
    4 5 -4 5.15 0.26
    -4 -5 4 4.72 0.4
    -4 5 3 440.08 4.13
    -4 5 3 428.96 4.79
    4 5 -3 439.89 4.19
    4 5 -3 431.82 4.87
    -4 -5 3 445.74 4.82
    -4 5 2 28.18 0.82
    -4 5 2 27.98 0.66
    4 5 -2 27.68 0.7
    4 5 -2 27.78 0.86
    -4 -5 2 28.52 0.83
    4 5 -1 222.79 2.79
    4 5 -1 224.09 2.7
    4 5 -1 227.18 2.69
    -4 5 1 224.78 2.71
    -4 5 1 221.99 2.57
    -4 5 0 2.37 0.22
    4 5 0 2.51 0.22
    4 5 0 2.74 0.24
    -4 5 0 3.31 0.26
    4 5 0 2.82 0.26
    4 5 1 508.67 4.97
    -4 5 -1 502.59 5.14
    -4 5 -1 506.65 4.99
    4 5 1 501.45 5.32
    -4 -5 -1 508.04 5.01
    4 5 2 11.85 0.6
    4 5 2 11.43 0.5
    -4 5 -2 10.92 0.54
    4 -5 2 11.85 0.52
    -4 -5 -2 10.69 0.43
    4 5 3 282.38 3.43
    4 5 3 282.33 3.78
    -4 5 -3 283.85 3.6
    -4 -5 -3 278.35 3.05
    4 -5 3 279.91 3.41
    4 5 4 170.87 2.86
    4 5 4 167.71 2.59
    -4 5 -4 170.57 2.71
    4 -5 4 167.5 2.14
    4 -5 4 168.71 2.56
    -4 -5 -4 169.27 2.15
    -4 5 -5 146.31 2.61
    4 5 5 151.44 2.6
    4 5 5 144.91 2.74
    4 -5 5 145.69 2.52
    -4 -5 -5 148.06 2.02
    4 -5 5 149.18 1.99
    4 5 6 18.07 0.89
    -4 5 -6 17.93 0.88
    -4 -5 -6 17.15 0.61
    4 -5 6 17.25 0.59
    4 -5 6 18.37 0.88
    4 5 7 45.43 1.53
    -4 5 -7 44.05 1.48
    4 -5 7 43.94 1.48
    -4 -5 -7 42.12 1.28
    4 5 8 0.09 0.13
    -4 5 -8 0.02 0.12
    4 -5 8 0.47 0.24
    4 5 9 0.15 0.19
    -4 5 -9 0.28 0.19
    4 -5 9 0.13 0.19
    4 5 10 8.01 0.79
    -4 5 -10 8.95 0.78
    4 -5 10 8.94 0.82
    -4 5 -11 2.85 0.5
    4 5 11 2.45 0.56
    4 -5 11 2.42 0.52
    -4 5 -12 1.28 0.4
    4 5 12 1.72 0.49
    4 -5 12 1.69 0.48
    -4 6 12 30.86 1.73
    4 6 -12 34.04 1.57
    -4 -6 12 32.26 1.72
    -4 6 11 0.26 0.26
    4 6 -11 0.04 0.16
    -4 -6 11 0.38 0.26
    -4 6 10 69.18 2.38
    4 6 -10 71.89 2.19
    -4 -6 10 77.51 2.46
    -4 6 9 36.86 1.64
    4 6 -9 35.16 1.46
    -4 -6 9 35.72 1.58
    4 6 -8 168.26 3.22
    -4 6 8 164.37 3.42
    -4 -6 8 160.46 3.34
    4 6 -7 24.66 1.11
    -4 6 7 24.21 1.17
    -4 -6 7 24.36 1.15
    4 6 -6 107.14 2.3
    -4 6 6 105.99 2.39
    -4 -6 6 106.28 2.36
    4 6 -5 16.87 0.83
    -4 6 5 16.81 0.43
    -4 6 5 16.79 0.85
    -4 -6 5 18.27 0.87
    -4 6 4 126.75 1.52
    -4 6 4 125.14 2.31
    4 6 -4 130.15 1.57
    4 6 -4 128.48 2.34
    -4 -6 4 130.07 2.34
    4 6 -3 23.19 0.87
    -4 6 3 23.41 0.56
    -4 6 3 22.93 0.85
    -4 -6 3 23 0.85
    -4 6 2 35.79 0.76
    4 6 -2 35.18 0.83
    4 6 -2 35.24 1.01
    -4 6 2 34.93 0.99
    -4 -6 2 35.17 0.99
    4 6 -1 3.67 0.29
    4 6 -1 4.4 0.32
    4 6 -1 3.96 0.31
    -4 6 1 3.88 0.31
    -4 6 1 3.49 0.26
    -4 6 0 23.79 0.72
    -4 6 0 22.47 0.73
    4 6 0 24.07 0.74
    4 6 0 21.91 0.7
    4 6 0 21.97 0.75
    4 6 1 40.04 1.11
    -4 6 -1 41.56 1.01
    4 6 1 39.9 0.99
    4 6 1 41.06 0.92
    -4 6 -1 39.25 1.01
    -4 6 -2 11.16 0.56
    4 6 2 10.36 0.51
    4 6 2 11.26 0.61
    -4 -6 -2 11.39 0.45
    4 -6 2 11.93 0.55
    4 6 3 13.74 0.72
    -4 6 -3 15 0.7
    4 6 3 13.83 0.64
    -4 -6 -3 13.42 0.49
    4 -6 3 13.33 0.62
    4 6 4 53.3 1.54
    -4 6 -4 56 1.48
    4 6 4 55.99 1.42
    -4 -6 -4 55.81 1.05
    4 -6 4 55.71 1.05
    4 -6 4 54.81 1.39
    -4 6 -5 0.51 0.19
    4 6 5 0.67 0.21
    -4 -6 -5 0.22 0.09
    4 -6 5 0.2 0.09
    4 -6 5 0.18 0.13
    4 6 6 46.95 1.49
    -4 6 -6 49.85 1.54
    -4 -6 -6 46.83 0.99
    4 -6 6 48.12 1.48
    -4 6 -7 38.72 1.42
    4 6 7 35.08 1.38
    4 -6 7 38.14 1.39
    -4 6 -8 46.63 1.65
    4 6 8 48.55 1.72
    4 -6 8 46.17 1.64
    -4 6 -9 6.06 0.64
    4 6 9 7.11 0.71
    4 -6 9 7.01 0.69
    4 6 10 7.88 0.79
    -4 6 -10 8.23 0.77
    4 -6 10 7.48 0.76
    -4 6 -11 1.94 0.48
    4 6 11 2.46 0.55
    4 -6 11 2.54 0.54
    4 6 12 7.46 0.85
    -4 6 -12 8.82 0.86
    4 -6 12 7.65 0.83
    4 7 -12 9.68 0.88
    -4 7 12 8.72 0.97
    -4 -7 12 11.02 1.04
    4 7 -11 0.97 0.35
    -4 7 11 1.21 0.43
    -4 -7 11 1.75 0.49
    -4 7 10 2.3 0.54
    4 7 -10 1.36 0.38
    -4 -7 10 1.85 0.49
    -4 7 9 0.19 0.21
    4 7 -9 0.06 0.16
    -4 -7 9 0.03 0.16
    -4 7 8 4.06 0.56
    4 7 -8 5.48 0.58
    -4 -7 8 4.03 0.55
    4 7 -7 0.12 0.14
    -4 7 7 0.07 0.16
    -4 -7 7 0.35 0.19
    4 7 -6 18.14 0.94
    -4 7 6 20.18 1.02
    -4 -7 6 18.97 0.98
    4 7 -5 65.71 1.73
    -4 7 5 64.99 1.77
    -4 -7 5 66.97 1.74
    4 7 -4 214.87 2.24
    -4 7 4 212.75 2.13
    4 7 -4 216.46 3.3
    -4 7 4 208.72 3.26
    -4 -7 4 213.72 3.27
    -4 7 3 230.64 2.42
    4 7 -3 230.79 3.3
    -4 7 3 234.42 3.3
    4 7 -3 226.91 2.55
    -4 -7 3 226.35 3.26
    4 7 -2 292.36 3.24
    -4 7 2 288.51 3.07
    -4 7 2 295.26 3.7
    4 7 -2 287.91 3.68
    -4 -7 2 296.57 3.72
    -4 7 1 448.5 4.51
    4 7 -1 450.85 4.72
    4 7 -1 457.09 4.92
    4 7 -1 452.04 4.88
    -4 7 1 451.09 4.93
    -4 7 0 127.37 2.07
    4 7 0 128.41 2.07
    4 7 0 127.3 1.94
    4 7 0 125.21 2.08
    -4 7 0 127.98 1.94
    -4 7 -1 209.12 2.84
    -4 7 -1 212.61 2.83
    4 7 1 206.8 2.82
    4 7 1 206.3 2.57
    4 7 1 205.25 2.98
    4 7 2 233.06 3.12
    4 7 2 232.64 3.37
    -4 7 -2 235.78 3.19
    4 -7 2 222.76 3.1
    -4 -7 -2 238.18 2.75
    4 7 3 50.57 1.32
    -4 7 -3 49.77 1.35
    4 7 3 51.35 1.48
    -4 -7 -3 50.65 1
    4 -7 3 52.46 1.33
    4 7 4 25.92 0.99
    -4 7 -4 26.84 1.03
    -4 -7 -4 26.69 0.68
    4 -7 4 26.51 0.69
    4 -7 4 27.51 1
    -4 7 -5 6.08 0.52
    4 7 5 6.62 0.54
    4 -7 5 8.89 0.6
    -4 -7 -5 6.71 0.34
    4 -7 5 6.91 0.34
    -4 7 -6 38.12 1.39
    4 7 6 42.63 1.45
    4 -7 6 39.7 1.37
    -4 7 -7 11.15 0.79
    4 7 7 10.35 0.76
    4 -7 7 10.76 0.76
    4 7 8 0.55 0.27
    -4 7 -8 0.57 0.26
    4 -7 8 0.37 0.2
    -4 7 -9 13.86 0.96
    4 7 9 13.64 0.98
    4 -7 9 14.47 0.99
    4 7 10 2.76 0.51
    -4 7 -10 1.32 0.41
    4 -7 10 1.64 0.43
    -4 7 -11 2.63 0.55
    4 7 11 3.06 0.64
    4 -7 11 2.53 0.56
    -4 7 -12 0.47 0.31
    4 7 12 0.47 0.32
    4 -7 12 0.62 0.35
    4 8 -12 0.89 0.37
    -4 8 11 2.06 0.57
    4 8 -11 2.32 0.52
    -4 -8 11 1.66 0.48
    -4 8 10 13.37 1.08
    4 8 -10 14.19 1.02
    -4 -8 10 14.52 1.11
    4 8 -9 42.53 1.69
    -4 8 9 38.11 1.71
    -4 -8 9 39.49 1.71
    4 8 -8 11.83 0.85
    -4 8 8 11.35 0.9
    -4 -8 8 11.49 0.88
    -4 8 7 46.06 1.7
    4 8 -7 46.78 1.63
    -4 -8 7 43.55 1.62
    -4 8 6 65.78 1.94
    4 8 -6 70.62 1.93
    -4 -8 6 61.63 1.85
    4 8 -5 102.13 2.27
    -4 8 5 100.63 2.31
    -4 -8 5 97.33 2.23
    4 8 -4 4.54 0.45
    -4 8 4 4.43 0.45
    -4 -8 4 4.56 0.45
    -4 8 3 17.97 0.48
    4 8 -3 17.68 0.82
    4 8 -3 18.33 0.56
    -4 8 3 18.01 0.83
    -4 -8 3 17.06 0.81
    -4 8 2 53.27 1
    4 8 -2 54.05 1.37
    4 8 -2 55.21 1.14
    -4 8 2 52.95 1.38
    -4 -8 2 56.03 1.44
    4 8 -1 16.7 0.7
    -4 8 1 17.53 0.75
    4 8 -1 17.95 0.68
    4 8 -1 16.96 0.74
    -4 8 1 17.92 0.61
    -4 8 0 1.2 0.19
    4 8 0 1.04 0.19
    4 8 0 1.62 0.23
    4 8 0 1.69 0.22
    -4 8 0 2.13 0.27
    4 8 1 49.59 1.33
    -4 8 -1 48.32 1.27
    -4 8 -1 48.67 1.22
    4 8 1 49.24 1.27
    4 8 1 47.51 1.07
    4 8 2 6.74 0.52
    -4 8 -2 8.06 0.52
    4 8 2 8.06 0.52
    4 -8 2 7.82 0.51
    -4 -8 -2 7.31 0.38
    -4 8 -3 97.77 2.01
    4 8 3 94.81 2.13
    4 8 3 95.88 1.98
    4 -8 3 93.27 1.95
    -4 -8 -3 97.12 1.48
    -4 8 -4 0.75 0.22
    4 8 4 0.74 0.22
    -4 -8 -4 0.71 0.14
    4 -8 4 1.52 0.28
    -4 8 -5 72.38 1.9
    4 8 5 75.39 1.91
    4 -8 5 73.45 1.85
    -4 8 -6 6.06 0.58
    4 8 6 5.84 0.56
    4 -8 6 5.47 0.53
    -4 8 -7 113.49 2.65
    4 8 7 102.22 2.53
    4 -8 7 106.83 2.52
    -4 8 -8 6.29 0.66
    4 8 8 5.97 0.65
    4 -8 8 6.65 0.65
    -4 8 -9 42.25 1.7
    4 8 9 43.64 1.78
    4 -8 9 40.06 1.65
    -4 8 -10 1.74 0.46
    4 8 10 2.25 0.52
    4 -8 10 2 0.48
    -4 8 -11 22.19 1.33
    4 8 11 23.02 1.41
    4 -8 11 24.03 1.39
    4 9 -11 0.53 0.3
    -4 9 11 0.63 0.33
    -4 -9 11 0.63 0.37
    -4 9 10 5.81 0.77
    4 9 -10 5.03 0.65
    -4 -9 10 5.82 0.73
    -4 9 9 3.14 0.55
    4 9 -9 4.63 0.61
    -4 -9 9 3.67 0.58
    4 9 -8 30 1.39
    -4 9 8 27.79 1.43
    -4 -9 8 29.37 1.41
    4 9 -7 79.78 2.22
    -4 9 7 80.35 2.33
    -4 -9 7 78.39 2.26
    4 9 -6 104.29 2.48
    -4 9 6 108.86 2.61
    -4 -9 6 108.66 2.56
    4 9 -5 2.54 0.38
    -4 9 5 2.37 0.38
    -4 -9 5 2.45 0.39
    4 9 -4 141.56 2.69
    -4 9 4 139.61 2.73
    -4 -9 4 140 2.7
    4 9 -3 26.08 1.03
    -4 9 3 29.13 1.1
    -4 -9 3 27.32 1.08
    -4 9 2 105.31 2.14
    4 9 -2 109.76 1.75
    4 9 -2 110.35 2.11
    -4 9 2 109.01 1.58
    -4 -9 2 112.74 2.24
    4 9 -1 2.82 0.33
    4 9 -1 3.22 0.32
    -4 9 1 2.42 0.24
    -4 9 1 3.03 0.35
    4 9 -1 3.27 0.31
    4 9 0 132.78 2.11
    -4 9 0 132.22 2.35
    4 9 0 131.5 2.33
    -4 9 0 133.02 2.1
    4 9 0 131.36 2.25
    4 9 1 28.07 1
    -4 9 -1 30.51 0.97
    -4 9 -1 29.01 1.03
    4 9 1 28.89 1.04
    4 9 1 27.79 0.82
    -4 9 -2 199.89 3
    4 9 2 196.53 3.06
    -4 -9 -2 196.99 2.51
    -4 9 -3 31.41 1.12
    4 9 3 30.72 1.12
    4 -9 3 28.66 1.08
    -4 -9 -3 29.22 0.75
    4 9 4 154.58 2.85
    -4 9 -4 157.59 2.88
    4 -9 4 160.91 2.86
    4 9 5 32.28 1.27
    -4 9 -5 31.8 1.26
    4 -9 5 31.52 1.22
    4 9 6 38.88 1.48
    -4 9 -6 40.04 1.5
    4 -9 6 39.2 1.44
    4 9 7 23.61 1.21
    -4 9 -7 24.03 1.21
    4 -9 7 26.06 1.23
    4 9 8 2.39 0.5
    -4 9 -8 2.27 0.47
    4 -9 8 2.51 0.5
    -4 9 -9 3.67 0.56
    4 9 9 3.22 0.53
    4 -9 9 3.41 0.55
    4 9 10 2.07 0.52
    -4 9 -10 1.66 0.45
    4 -9 10 1.53 0.43
    4 9 11 0.55 0.32
    -4 9 -11 0.44 0.28
    4 -9 11 0.17 0.24
    -4 10 11 5.96 0.82
    4 10 -11 6.94 0.78
    -4 -10 11 6.35 0.82
    4 10 -10 34.76 1.64
    -4 10 10 32.89 1.73
    -4 -10 10 30.25 1.61
    4 10 -9 1.85 0.48
    -4 10 9 1.77 0.49
    -4 -10 9 1.6 0.46
    -4 10 8 46.43 1.89
    4 10 -8 46.66 1.79
    -4 -10 8 46.43 1.84
    4 10 -7 3.92 0.53
    -4 10 7 4.07 0.56
    -4 -10 7 4.49 0.58
    4 10 -6 0.64 0.25
    -4 10 6 0.96 0.32
    -4 -10 6 0.54 0.25
    -4 10 5 0.89 0.3
    4 10 -5 1.24 0.33
    -4 -10 5 1.14 0.32
    4 10 -4 0.18 0.15
    -4 10 4 0.23 0.15
    -4 -10 4 0.84 0.27
    -4 10 3 3.27 0.4
    4 10 -3 3.44 0.39
    -4 -10 3 3.35 0.42
    -4 10 2 12.91 0.49
    4 10 -2 11.85 0.67
    -4 10 2 13.22 0.75
    -4 -10 2 12.42 0.74
    -4 10 1 12.73 0.72
    4 10 -1 13.57 0.74
    4 10 -1 12.77 0.65
    -4 10 1 13.32 0.56
    4 10 0 15.22 0.77
    -4 10 0 14.38 0.63
    -4 10 0 12.28 0.71
    4 10 0 15.43 0.67
    -4 10 -1 105.18 2.17
    4 10 1 109.06 1.81
    -4 10 -1 103.52 1.97
    4 10 1 106.05 2.18
    -4 10 -2 0.17 0.11
    4 10 2 0.07 0.1
    -4 -10 -2 0.52 0.15
    4 10 3 28.4 1.13
    -4 10 -3 27.98 1.1
    -4 -10 -3 28.91 0.75
    4 -10 3 27.63 1.12
    -4 10 -4 24.61 1.08
    4 10 4 24.06 1.08
    4 -10 4 22.59 1.03
    4 10 5 40.18 1.47
    -4 10 -5 37.25 1.41
    4 -10 5 36.73 1.38
    -4 10 -6 60.24 1.9
    4 10 6 59.28 1.89
    4 -10 6 56.76 1.78
    -4 10 -7 18.46 1.09
    4 10 7 17.41 1.07
    4 -10 7 18.3 1.06
    -4 10 -8 98.21 2.67
    4 10 8 98.35 2.71
    4 -10 8 100.95 2.64
    -4 10 -9 45.64 1.85
    4 10 9 47.99 1.93
    4 -10 9 47.03 1.85
    -4 10 -10 30.38 1.55
    4 10 10 27.76 1.54
    4 -10 10 30.69 1.54
    4 10 11 28.18 1.6
    4 -10 11 29.33 1.57
    4 11 -10 6.17 0.74
    -4 11 10 5.86 0.78
    -4 -11 10 5.64 0.75
    4 11 -9 13.01 1.01
    -4 11 9 12.69 1.07
    -4 -11 9 12.48 1.02
    4 11 -8 0.18 0.21
    -4 11 8 0.12 0.21
    -4 -11 8 0.14 0.23
    -4 11 7 26.05 1.38
    4 11 -7 24.88 1.29
    -4 -11 7 25.83 1.34
    4 11 -6 2.7 0.45
    -4 11 6 2.83 0.47
    -4 -11 6 3.76 0.53
    4 11 -5 74.23 2.08
    -4 11 5 74.64 2.16
    -4 -11 5 73.45 2.12
    4 11 -4 0.15 0.16
    -4 11 4 0.01 0.12
    -4 -11 4 0.22 0.17
    -4 11 3 190.44 3.38
    4 11 -3 189.45 3.23
    -4 -11 3 199.42 3.47
    -4 11 2 7.24 0.59
    4 11 -2 7.48 0.55
    -4 -11 2 7.89 0.63
    4 11 -1 225.47 3.26
    -4 11 1 222.62 3.55
    4 11 -1 220.43 3.52
    -4 11 1 224.64 2.89
    4 11 0 1.28 0.3
    4 11 0 0.82 0.2
    -4 11 0 0.87 0.21
    -4 11 0 0.75 0.25
    -4 11 -1 133.39 2.35
    4 11 1 131.68 2.09
    -4 11 -1 133.91 2.6
    4 11 1 134.94 2.61
    4 11 2 11.23 0.72
    -4 11 -2 10.98 0.66
    -4 -11 -2 11.01 0.51
    -4 11 -3 73.31 1.87
    4 11 3 74 1.95
    4 -11 3 76.83 1.97
    -4 11 -4 11.97 0.79
    4 11 4 10.59 0.75
    4 -11 4 10.12 0.73
    4 11 5 83.46 2.23
    -4 11 -5 79.94 2.18
    4 -11 5 85.87 2.22
    4 11 6 2.4 0.44
    -4 11 -6 2.56 0.45
    4 -11 6 2.53 0.42
    -4 11 -7 37.5 1.58
    4 11 7 37.52 1.61
    4 -11 7 38.93 1.59
    4 11 8 2.84 0.51
    -4 11 -8 4.15 0.59
    4 -11 8 2.42 0.51
    -4 11 -9 8.92 0.86
    4 11 9 8.29 0.84
    4 -11 9 8.92 0.84
    -4 11 -10 1.92 0.51
    4 11 10 2.63 0.61
    4 -11 10 1.97 0.52
    4 12 -10 43.94 1.92
    -4 12 10 44.29 2.07
    -4 -12 10 42.35 1.96
    4 12 -9 12.05 0.98
    -4 12 9 11.94 1.06
    -4 -12 9 12.38 1.04
    -4 12 8 32.06 1.64
    4 12 -8 35.97 1.64
    -4 -12 8 35.79 1.67
    4 12 -7 23.61 1.29
    -4 12 7 25.32 1.41
    -4 -12 7 23.74 1.32
    4 12 -6 61.32 2.01
    -4 12 6 66.14 2.17
    -4 -12 6 58.78 2.01
    -4 12 5 63.97 2.05
    4 12 -5 67.18 2.01
    -4 -12 5 66.53 2.07
    4 12 -4 1.17 0.31
    -4 12 4 1.28 0.35
    -4 -12 4 0.81 0.29
    -4 12 3 82.27 2.17
    4 12 -3 79.01 2
    -4 -12 3 85.02 2.23
    -4 12 2 8.58 0.67
    4 12 -2 7.52 0.57
    -4 -12 2 8.23 0.66
    -4 12 1 0.19 0.16
    4 12 -1 0.1 0.14
    4 12 -1 0.09 0.11
    -4 12 1 0.25 0.12
    -4 12 0 2.38 0.36
    4 12 0 2.76 0.38
    4 12 0 3.02 0.33
    -4 12 0 2.92 0.33
    -4 12 -1 0.86 0.23
    -4 12 -1 0.52 0.22
    4 12 1 1.61 0.24
    4 12 1 0.63 0.23
    4 12 2 6.33 0.57
    -4 12 -2 6.53 0.54
    -4 12 -3 46.32 1.51
    4 12 3 48.22 1.62
    4 -12 3 48.79 1.61
    -4 12 -4 9.88 0.74
    4 12 4 9.62 0.75
    4 -12 4 10.15 0.77
    4 12 5 2.8 0.45
    -4 12 -5 3.34 0.47
    4 -12 5 2.63 0.44
    -4 12 -6 47.38 1.75
    4 12 6 46.58 1.76
    4 -12 6 44.89 1.69
    4 12 7 0.65 0.29
    -4 12 -7 0.16 0.19
    4 -12 7 0.4 0.23
    -4 12 -8 29.05 1.48
    4 12 8 27.14 1.45
    4 -12 8 28.71 1.44
    -4 12 -9 1.28 0.42
    4 12 9 1.53 0.47
    4 -12 9 0.54 0.31
    4 12 10 22.3 1.42
    4 -12 10 23.51 1.4
    4 13 -9 5.47 0.71
    -4 13 9 5.64 0.78
    -4 -13 9 4.39 0.68
    -4 13 8 14 1.12
    4 13 -8 13.33 1.04
    -4 -13 8 14.97 1.13
    -4 13 7 1.52 0.44
    4 13 -7 1.57 0.42
    -4 -13 7 1.23 0.39
    -4 13 6 39.97 1.73
    4 13 -6 38.59 1.62
    -4 -13 6 39.73 1.69
    -4 13 5 39.06 1.64
    4 13 -5 41.65 1.61
    -4 -13 5 40.43 1.66
    4 13 -4 57.79 1.82
    -4 13 4 56.15 1.9
    -4 -13 4 52.85 1.84
    4 13 -3 5.56 0.54
    -4 13 3 5.64 0.6
    -4 -13 3 7.14 0.67
    4 13 -2 107.7 2.31
    -4 13 2 113.48 2.6
    -4 -13 2 114.58 2.67
    4 13 -1 61.08 1.58
    -4 13 1 55.71 1.77
    4 13 -1 60.01 1.81
    -4 13 0 137.09 2.35
    -4 13 0 137.05 2.85
    4 13 0 132.53 2.8
    4 13 0 137.3 2.36
    -4 13 -1 8.46 0.59
    -4 13 -1 8.46 0.69
    4 13 1 7.21 0.64
    -4 13 -2 144.24 2.71
    4 13 2 136.94 2.9
    4 -13 2 137.57 2.91
    -4 13 -3 33.63 1.31
    4 13 3 32.98 1.38
    4 -13 3 30.76 1.33
    4 13 4 41.07 1.6
    -4 13 -4 45.09 1.6
    4 -13 4 43.56 1.62
    4 13 5 28.56 1.37
    -4 13 -5 28.3 1.33
    4 -13 5 28.31 1.34
    4 13 6 14.49 1.02
    -4 13 -6 15.17 1.02
    4 -13 6 15.49 1.02
    -4 13 -7 3.53 0.56
    4 13 7 3.91 0.59
    4 -13 7 2.62 0.49
    -4 13 -8 1.58 0.47
    4 13 8 1.37 0.42
    4 -13 8 1.53 0.44
    -4 13 -9 1.41 0.43
    4 13 9 1.21 0.43
    4 -13 9 1.53 0.46
    -4 14 9 12.53 1.13
    4 14 -9 11.59 1.01
    -4 -14 9 13.26 1.12
    -4 14 8 0.07 0.2
    4 14 -8 0.04 0.17
    -4 -14 8 0.03 0.24
    -4 14 7 33.71 1.7
    4 14 -7 33.1 1.59
    -4 -14 7 33.62 1.65
    4 14 -6 25.32 1.33
    -4 14 6 22.18 1.32
    -4 -14 6 25.25 1.4
    -4 14 5 65.64 2.21
    4 14 -5 67.97 2.11
    -4 -14 5 66.82 2.21
    4 14 -4 3.51 0.48
    -4 14 4 3.46 0.53
    -4 -14 4 3.3 0.52
    -4 14 3 33.59 1.47
    4 14 -3 33.8 1.34
    -4 -14 3 32.69 1.46
    -4 14 2 15.34 0.97
    4 14 -2 15.73 0.86
    -4 -14 2 15.34 0.99
    -4 14 1 2.27 0.4
    4 14 -1 2 0.33
    4 14 -1 1.48 0.36
    4 14 0 0.26 0.16
    -4 14 0 0.07 0.15
    4 14 0 0.23 0.18
    -4 14 -1 66.5 1.7
    -4 14 -1 63.26 1.95
    4 14 1 63.6 1.95
    4 14 2 3.05 0.47
    -4 14 -2 3.77 0.45
    4 -14 2 3.98 0.51
    4 14 3 33.67 1.45
    -4 14 -3 34.22 1.35
    4 -14 3 35.87 1.49
    -4 14 -4 4.33 0.53
    4 14 4 4.28 0.55
    4 -14 4 3.49 0.52
    -4 14 -5 43.65 1.68
    4 14 5 45.04 1.78
    4 -14 5 45.35 1.75
    4 14 6 8.98 0.83
    -4 14 -6 8.54 0.79
    4 -14 6 9 0.82
    -4 14 -7 8 0.81
    4 14 7 6.66 0.76
    4 -14 7 6.11 0.7
    -4 14 -8 11.13 0.96
    4 14 8 9.12 0.91
    4 -14 8 12.62 1.01
    4 14 9 18.04 1.3
    4 -14 9 17.86 1.29
    -4 15 8 0.1 0.24
    4 15 -8 0.34 0.26
    -4 -15 8 -0.01 0.22
    4 15 -7 3.22 0.56
    -4 15 7 3.3 0.61
    -4 -15 7 4.06 0.63
    -4 15 6 16.3 1.16
    4 15 -6 15.91 1.08
    -4 -15 6 16.37 1.17
    -4 15 5 5.36 0.69
    4 15 -5 5.65 0.65
    -4 -15 5 5.96 0.71
    4 15 -4 63 1.99
    -4 15 4 64.96 2.18
    -4 -15 4 62.92 2.15
    4 15 -3 43.41 1.55
    -4 15 3 44.3 1.74
    -4 -15 3 43.28 1.74
    -4 15 2 66.38 2.11
    4 15 -2 64.13 1.82
    -4 -15 2 63.64 2.09
    -4 15 1 42.85 1.66
    4 15 -1 44.86 1.69
    4 15 -1 42.4 1.38
    -4 15 0 113.48 2.76
    4 15 0 119.65 2.84
    -4 15 -1 34.74 1.48
    4 15 1 31.54 1.42
    -4 15 -2 24.69 1.11
    4 15 2 23.51 1.24
    4 -15 2 23.27 1.23
    -4 15 -3 8.12 0.69
    4 15 3 8.82 0.78
    4 -15 3 9.3 0.8
    -4 15 -4 35.74 1.49
    4 15 4 34.57 1.56
    4 -15 4 36.07 1.57
    -4 15 -5 1.53 0.39
    4 15 5 1.29 0.4
    4 -15 5 1.27 0.37
    4 15 6 0.42 0.28
    -4 15 -6 0.23 0.23
    4 -15 6 0.24 0.24
    -4 15 -7 8.71 0.85
    4 15 7 9.21 0.9
    4 -15 7 8.25 0.82
    4 15 8 4.85 0.71
    -4 15 -8 3.33 0.6
    4 -15 8 3.79 0.62
    -4 16 7 5.89 0.79
    4 16 -7 7.05 0.79
    -4 -16 7 5.57 0.75
    4 16 -6 2.89 0.52
    -4 16 6 2.91 0.63
    -4 -16 6 2.7 0.59
    4 16 -5 1.06 0.38
    -4 16 5 0.67 0.33
    -4 -16 5 0.81 0.35
    -4 16 4 1.05 0.39
    4 16 -4 0.88 0.32
    -4 -16 4 1.02 0.37
    -4 16 3 2.69 0.49
    4 16 -3 3.12 0.46
    -4 -16 3 2.84 0.5
    4 16 -2 0.79 0.27
    -4 16 2 0.82 0.31
    -4 -16 2 0.42 0.26
    -4 16 1 0.47 0.26
    4 16 0 1.92 0.45
    -4 16 0 1.82 0.44
    4 16 1 5.24 0.61
    -4 16 -1 4.48 0.58
    4 16 2 3.12 0.5
    4 -16 2 4.19 0.57
    -4 16 -3 0.75 0.27
    4 16 3 0.45 0.24
    4 -16 3 0.99 0.35
    -4 16 -4 24.9 1.26
    4 16 4 25.45 1.38
    4 -16 4 24.83 1.34
    4 16 5 36.84 1.7
    -4 16 -5 33.91 1.54
    4 -16 5 36.53 1.66
    -4 16 -6 39.74 1.72
    4 16 6 38.33 1.77
    4 -16 6 39.02 1.76
    4 16 7 12.77 1.07
    -4 16 -7 12.17 1
    4 -16 7 12.35 1.02
    -4 17 6 3.38 0.72
    4 17 -6 4.17 0.62
    -4 -17 6 3.18 0.67
    4 17 -5 49.93 1.89
    -4 17 5 49.02 2.06
    -4 -17 5 51.82 2.09
    4 17 -4 0.95 0.34
    -4 17 4 0.57 0.31
    -4 -17 4 0.46 0.28
    -4 17 3 9.83 0.91
    4 17 -3 13.13 0.9
    -4 -17 3 12.59 1.01
    -4 17 2 0.29 0.25
    -4 -17 2 0.16 0.2
    -4 17 1 49.77 1.9
    -4 -17 1 48.26 1.93
    4 17 0 0.89 0.34
    -4 17 0 0.91 0.35
    4 17 1 41.52 1.74
    4 17 2 9.44 0.86
    4 -17 2 10.01 0.89
    4 17 3 56.5 2.1
    4 -17 3 57.37 2.08
    4 17 4 8.1 0.84
    -4 17 -4 7.25 0.72
    4 -17 4 10.34 0.91
    -4 17 -5 31.53 1.51
    4 17 5 35.74 1.7
    4 -17 5 35.61 1.68
    -4 17 -6 5.66 0.7
    4 17 6 6.78 0.8
    4 -17 6 6.53 0.78
    4 18 -6 12.21 1.52
    -4 18 5 14.47 1.15
    4 18 -5 17.63 1.14
    -4 -18 5 12.91 1.09
    -4 18 4 0.65 0.35
    4 18 -4 0.4 0.27
    -4 -18 4 0.4 0.3
    -4 18 3 9 0.89
    -4 -18 3 9.86 0.94
    -4 18 2 7.37 0.8
    -4 -18 2 7.99 0.83
    -4 18 1 3.26 0.55
    -4 -18 1 4.08 0.61
    4 18 0 2.21 0.51
    -4 18 0 2.29 0.52
    4 18 1 0.68 0.31
    4 -18 1 0.33 0.26
    4 18 2 1.95 0.5
    4 -18 2 2.86 0.59
    4 18 3 0.62 0.3
    4 -18 3 1.14 0.39
    4 18 4 3.46 0.6
    4 -18 4 3.23 0.57
    4 18 5 2.52 0.58
    -4 18 -5 2.47 0.52
    4 -18 5 1.73 0.48
    -4 19 3 0.97 0.4
    -4 -19 3 1.32 0.44
    -4 19 2 52.46 2.1
    -4 -19 2 51.73 2.13
    -4 19 1 0.35 0.31
    -4 -19 1 0.13 0.23
    -4 19 0 64.72 2.3
    4 19 1 0.45 0.31
    4 -19 1 0.69 0.34
    4 19 2 28.68 1.54
    4 -19 2 28.76 1.53
    4 19 3 8.47 0.87
    4 -19 3 8.25 0.89
    -5 0 13 0.25 0.37
    -5 0 12 45.54 2.05
    -5 0 11 -0.12 0.16
    5 0 -10 24.86 1.05
    -5 0 10 23.98 1.33
    5 0 -9 -0.04 0.09
    -5 0 9 0.14 0.18
    5 0 -8 114.39 2.2
    -5 0 8 114.88 2.64
    5 0 -7 0.18 0.12
    -5 0 7 0.16 0.16
    -5 0 6 33.25 1.16
    5 0 -6 33.54 1.02
    5 0 -5 0.29 0.12
    -5 0 5 0.14 0.11
    5 0 -4 0.1 0.07
    -5 0 4 0.31 0.12
    -5 0 3 0.3 0.1
    5 0 -3 0.13 0.07
    5 0 -2 126.41 1.83
    -5 0 2 124.23 1.55
    -5 0 1 0.16 0.04
    -5 0 1 0.04 0.05
    -5 0 0 349.79 3.73
    5 0 2 66.05 1.33
    5 0 2 65.91 0.93
    -5 0 -2 63.52 1.28
    5 0 3 0.28 0.09
    -5 0 -3 0.52 0.14
    5 0 3 0.17 0.09
    5 0 4 163.39 2.49
    -5 0 -4 163.7 2.45
    5 0 4 164.54 2.26
    -5 0 -5 0.12 0.1
    5 0 5 0.13 0.1
    5 0 5 0.65 0.2
    -5 0 -6 17.52 0.79
    5 0 6 17.56 0.8
    5 0 6 18.32 0.83
    5 0 7 0.77 0.23
    5 0 7 0.1 0.11
    -5 0 -7 -0.07 0.07
    -5 0 -8 84.69 1.96
    5 0 8 78.87 2.06
    5 0 9 0.4 0.22
    -5 0 -9 0.8 0.26
    5 0 10 68.63 2.16
    -5 0 -10 67.66 1.89
    5 0 11 0.09 0.19
    5 0 12 31.86 1.61
    -5 -1 13 13.99 1.88
    -5 1 12 6.87 0.84
    -5 -1 12 7.61 0.88
    -5 1 11 0.36 0.27
    -5 -1 11 0.74 0.35
    5 1 -10 13.55 0.82
    -5 1 10 14.71 1.05
    -5 -1 10 14.14 1.04
    -5 1 9 14.55 0.99
    5 1 -9 15.28 0.83
    5 -1 -9 16.46 0.79
    -5 -1 9 15.84 1.03
    -5 1 8 5.37 0.57
    5 1 -8 5.07 0.46
    5 -1 -8 4.83 0.42
    -5 -1 8 3.94 0.5
    -5 1 7 200.12 3.42
    5 1 -7 203.12 3.09
    -5 -1 7 205.97 3.45
    5 -1 -7 203.75 2.91
    -5 1 6 106.34 2.19
    5 1 -6 111.11 2.05
    5 -1 -6 108.14 1.89
    -5 -1 6 109.55 2.22
    5 1 -5 193.43 2.76
    -5 1 5 192.28 2.88
    -5 -1 5 194.45 2.88
    5 -1 -5 196.57 2.63
    -5 1 4 131.34 2.06
    5 1 -4 132.73 2.08
    -5 -1 4 126.62 2.03
    5 -1 -4 131.52 1.95
    -5 1 3 44.04 0.97
    5 1 -3 46.21 1.08
    -5 -1 3 44.06 0.96
    5 -1 -3 44.89 1
    5 1 -2 278.74 3.21
    -5 1 2 276.2 3.13
    -5 1 2 278.87 2.84
    -5 -1 2 276.4 2.83
    -5 1 1 97.86 1.55
    -5 1 1 101.19 1.12
    -5 -1 1 98.59 1.11
    -5 -1 1 98.98 1.59
    -5 1 0 140.98 1.97
    -5 -1 0 141.91 1.97
    5 1 1 24.89 0.77
    5 -1 1 26.22 0.41
    -5 -1 -1 25.5 0.73
    5 1 2 116.24 1.4
    5 1 2 113.78 1.89
    -5 1 -2 117.28 1.86
    5 -1 2 116.21 1.84
    -5 -1 -2 116.18 1.8
    5 -1 2 117.88 1.41
    5 1 3 99.05 1.8
    5 1 3 95.36 1.44
    -5 1 -3 96.48 1.73
    5 -1 3 95.88 1.68
    5 -1 3 96.66 1.44
    -5 -1 -3 98.34 1.67
    -5 1 -4 53.68 1.31
    5 1 4 56.68 1.19
    5 1 4 55.53 1.37
    -5 -1 -4 55.68 1.26
    5 -1 4 54.38 1.17
    5 -1 4 54.93 1.27
    5 1 5 1.32 0.23
    5 1 5 1.03 0.24
    -5 1 -5 1.12 0.24
    5 -1 5 1.04 0.23
    -5 -1 -5 0.94 0.21
    5 -1 5 1.68 0.24
    5 1 6 0.48 0.18
    -5 1 -6 0.36 0.16
    5 1 6 0.92 0.24
    5 -1 6 0.53 0.18
    5 -1 6 0.59 0.19
    -5 -1 -6 0.4 0.15
    -5 1 -7 0.79 0.23
    5 1 7 0.93 0.27
    5 1 7 0.95 0.27
    5 -1 7 1.22 0.27
    5 -1 7 0.96 0.27
    -5 -1 -7 0.83 0.22
    -5 1 -8 8.85 0.64
    5 1 8 9.2 0.69
    5 -1 8 8.71 0.68
    -5 -1 -8 8.35 0.59
    -5 1 -9 15.51 0.88
    5 1 9 15.2 0.95
    5 -1 9 15.85 0.97
    -5 -1 -9 16.04 0.84
    5 1 10 1.12 0.36
    -5 1 -10 1.93 0.4
    5 -1 10 1.23 0.36
    5 1 11 7.48 0.77
    -5 1 -11 6.79 0.65
    5 -1 11 6.43 0.72
    5 1 12 0.47 0.31
    5 -1 12 0.71 0.34
    -5 2 12 6.24 0.81
    -5 -2 12 6.5 0.82
    -5 2 11 35.61 1.73
    5 2 -11 36.34 1.44
    -5 -2 11 36.14 1.74
    5 2 -10 25.51 1.15
    -5 2 10 26.22 1.4
    -5 -2 10 23.98 1.34
    5 2 -9 14.28 0.82
    -5 2 9 16.12 1.04
    -5 -2 9 13.25 0.95
    5 2 -8 17.25 0.86
    -5 2 8 16.6 0.98
    -5 -2 8 17.24 0.99
    5 -2 -8 16.29 0.72
    -5 2 7 31.99 1.26
    5 2 -7 34.22 1.16
    -5 -2 7 32.5 1.27
    5 -2 -7 33.22 0.98
    -5 2 6 4.98 0.46
    5 2 -6 5.37 0.44
    5 -2 -6 5.19 0.37
    -5 -2 6 5.9 0.51
    -5 2 5 48.39 1.31
    5 2 -5 47.9 1.26
    -5 -2 5 45.98 1.27
    5 -2 -5 46.23 1.07
    5 2 -4 22.32 0.8
    -5 2 4 23.62 0.8
    -5 -2 4 24.74 0.83
    5 -2 -4 23.63 0.71
    -5 2 3 1.81 0.19
    5 2 -3 1.38 0.2
    -5 2 3 1.79 0.2
    -5 -2 3 1.85 0.2
    -5 2 2 27.97 0.66
    -5 2 2 28.77 0.76
    5 2 -2 28.74 0.82
    -5 -2 2 28.91 0.68
    -5 2 1 3.64 0.27
    5 2 -1 4.16 0.3
    -5 2 1 4.4 0.21
    -5 -2 1 5.3 0.23
    -5 2 0 28.15 0.78
    5 2 0 28.21 0.81
    -5 2 0 27.85 0.48
    -5 -2 0 28.25 0.48
    -5 -2 0 27.81 0.77
    5 2 1 15.82 0.36
    5 2 1 16.53 0.64
    -5 -2 -1 15.06 0.56
    5 -2 1 15.14 0.37
    5 2 2 0.71 0.1
    5 -2 2 0.68 0.1
    -5 -2 -2 0.3 0.11
    -5 2 -3 291.43 3.61
    5 2 3 291.04 3.71
    5 2 3 298.9 3.21
    5 -2 3 295.88 3.44
    -5 -2 -3 300.47 3.43
    5 -2 3 292.7 3.2
    5 2 4 38.01 1.16
    -5 2 -4 36.8 1.09
    5 2 4 39.47 1
    5 -2 4 37.49 0.97
    -5 -2 -4 36.18 0.97
    5 -2 4 36.88 1
    5 2 5 515.62 5.54
    -5 2 -5 506.09 5.7
    5 2 5 507.01 5.85
    5 -2 5 517.68 5.52
    -5 -2 -5 508.58 5.41
    5 -2 5 506.28 5.43
    -5 2 -6 8.21 0.57
    5 2 6 8.24 0.59
    5 2 6 8.57 0.57
    5 -2 6 8.44 0.52
    -5 -2 -6 7.97 0.5
    5 -2 6 7.85 0.54
    -5 2 -7 150.32 2.77
    5 2 7 157.4 2.83
    5 2 7 151.26 2.86
    -5 -2 -7 152 2.52
    5 -2 7 155.32 2.81
    5 -2 7 151.31 2.53
    -5 2 -8 8.51 0.64
    5 2 8 8.04 0.66
    5 -2 8 8.8 0.68
    -5 -2 -8 9.13 0.59
    5 2 9 67.29 2.02
    -5 2 -9 64.74 1.87
    5 -2 9 66.9 2.01
    -5 -2 -9 62.78 1.64
    -5 2 -10 8.71 0.72
    5 2 10 8.13 0.75
    5 -2 10 10.42 0.85
    -5 2 -11 0.37 0.22
    5 2 11 0.74 0.32
    5 -2 11 0.27 0.23
    5 2 12 7.22 0.8
    5 -2 12 6.71 0.78
    -5 3 12 26.46 1.58
    -5 -3 12 30.77 1.69
    5 3 -11 8.77 0.74
    -5 3 11 8.78 0.89
    -5 -3 11 9.54 0.92
    5 3 -10 81.19 2.16
    -5 3 10 81.57 2.51
    -5 -3 10 78.38 2.46
    -5 3 9 6.37 0.67
    5 3 -9 7.04 0.61
    -5 -3 9 6.9 0.69
    -5 3 8 47.12 1.66
    5 3 -8 47.34 1.5
    5 -3 -8 45.33 1.15
    -5 -3 8 45.8 1.64
    5 3 -7 8.74 0.61
    -5 3 7 9.77 0.7
    5 -3 -7 10.02 0.51
    -5 -3 7 8.76 0.67
    -5 3 6 263.16 3.86
    5 3 -6 267.36 3.75
    -5 -3 6 269.86 3.92
    5 -3 -6 264.84 3.17
    -5 3 5 0.62 0.18
    5 3 -5 1.1 0.24
    5 3 -4 309.52 3.84
    -5 3 4 308.3 3.38
    -5 3 4 307.33 3.75
    -5 -3 4 305.71 3.75
    -5 3 3 0.19 0.08
    5 3 -3 0.05 0.06
    -5 3 3 0.08 0.07
    -5 -3 3 0.22 0.09
    5 3 -2 1000 9.62
    -5 3 1 27.58 0.75
    -5 3 1 27.56 0.62
    5 3 -1 27.63 0.8
    5 3 -1 27.79 0.79
    -5 -3 1 27.61 0.62
    -5 3 0 563.33 5.1
    5 3 0 555.51 5.04
    5 3 0 557.97 5.6
    -5 3 0 558.61 5.49
    -5 -3 0 556.73 5.48
    5 3 1 26.2 0.84
    -5 3 -1 25.01 0.78
    5 3 1 24.06 0.55
    -5 -3 -1 24.27 0.72
    5 -3 1 24.44 0.56
    -5 3 -2 535.24 5.52
    5 3 2 531.3 5.68
    5 3 2 530.67 4.96
    -5 -3 -2 533.27 5.4
    5 -3 2 533.96 5.09
    -5 3 -3 97.22 1.81
    5 3 3 93.43 1.89
    5 3 3 91.8 1.52
    5 -3 3 96.27 1.54
    -5 -3 -3 93.89 1.59
    5 -3 3 93.59 1.61
    5 3 4 150.79 2.24
    -5 3 -4 150.97 2.47
    5 3 4 150.19 2.59
    5 -3 4 148.93 2.19
    5 -3 4 151.11 2.23
    -5 -3 -4 147.36 2.18
    5 3 5 0.16 0.11
    -5 3 -5 0.09 0.11
    5 3 5 1.02 0.26
    5 -3 5 0.28 0.15
    5 -3 5 0.25 0.11
    -5 -3 -5 0.17 0.11
    -5 3 -6 13.05 0.74
    5 3 6 13.97 0.74
    5 3 6 13.18 0.78
    5 -3 6 13.53 0.63
    -5 -3 -6 13.66 0.63
    5 -3 6 13.7 0.72
    5 3 7 0.31 0.18
    -5 3 -7 0.55 0.23
    5 3 7 0.6 0.24
    5 -3 7 0.24 0.14
    -5 -3 -7 0.53 0.18
    5 -3 7 0.44 0.21
    -5 3 -8 8.26 0.65
    5 3 8 7.85 0.66
    -5 -3 -8 8.55 0.55
    5 -3 8 8.82 0.68
    5 3 9 4.91 0.57
    -5 3 -9 4.57 0.53
    5 -3 9 5.53 0.61
    -5 3 -10 3.45 0.49
    5 3 10 2.42 0.5
    5 -3 10 3.29 0.52
    -5 3 -11 0.03 0.19
    5 3 11 0.48 0.29
    5 -3 11 0.39 0.25
    -5 3 -12 0.47 0.29
    5 3 12 0.47 0.31
    5 -3 12 0.5 0.3
    5 4 -12 9.92 0.83
    -5 4 12 10.05 1.01
    -5 -4 12 11.17 1.05
    5 4 -11 4.18 0.54
    -5 4 11 3.66 0.63
    -5 -4 11 5.46 0.72
    5 4 -10 0.21 0.18
    -5 4 10 0.2 0.22
    -5 -4 10 0.66 0.31
    -5 4 9 0.79 0.3
    5 4 -9 0.81 0.27
    -5 -4 9 0.31 0.22
    5 4 -8 14.44 0.85
    -5 4 8 15.61 0.96
    -5 -4 8 13.19 0.89
    -5 4 7 9.02 0.69
    5 4 -7 8.91 0.64
    -5 -4 7 9.52 0.71
    -5 4 6 28.85 1.13
    5 4 -6 30.63 1.13
    -5 4 6 31.21 0.82
    -5 -4 6 31.73 1.19
    -5 4 5 4.95 0.44
    -5 4 5 4.56 0.3
    5 4 -5 5.36 0.45
    -5 -4 5 4.78 0.43
    -5 4 4 7.48 0.37
    -5 4 4 7.46 0.48
    5 4 -4 6.36 0.46
    -5 -4 4 7.13 0.47
    -5 4 3 29 0.75
    5 4 -3 29.84 0.95
    -5 4 3 28.79 0.86
    -5 -4 3 29.83 0.88
    5 4 -2 0.21 0.09
    -5 4 2 0.21 0.09
    5 4 -2 0.18 0.1
    -5 4 2 0.44 0.11
    5 4 -1 27.74 0.8
    5 4 -1 26.29 0.8
    -5 4 1 27.48 0.76
    -5 4 1 27.58 0.69
    -5 -4 1 26.42 0.68
    5 4 0 296.9 3.38
    -5 4 0 291.44 3.05
    5 4 0 292.47 3.01
    -5 4 0 293.57 3.37
    5 4 0 286.51 3.48
    5 4 1 173.4 2.56
    5 4 1 170.29 2.06
    -5 4 -1 173.05 2.43
    -5 -4 -1 174.3 2.32
    5 4 2 43.71 0.93
    -5 4 -2 42.96 1.13
    5 -4 2 44.35 0.95
    -5 -4 -2 44.6 1.01
    5 4 3 243.1 3.46
    5 4 3 247.24 2.98
    -5 4 -3 245.84 3.31
    -5 -4 -3 244.55 2.95
    5 -4 3 244.35 2.97
    5 4 4 95.36 1.76
    -5 4 -4 94.22 1.93
    5 4 4 93.17 2.02
    -5 -4 -4 94.22 1.62
    5 -4 4 92.57 1.73
    5 -4 4 95.37 1.63
    -5 4 -5 166.72 2.84
    5 4 5 172.12 2.7
    5 4 5 165.23 2.96
    5 -4 5 171.33 2.66
    5 -4 5 171.23 2.41
    -5 -4 -5 169.24 2.41
    -5 4 -6 5.16 0.49
    5 4 6 3.65 0.44
    5 4 6 3.79 0.41
    5 -4 6 3.96 0.41
    -5 -4 -6 4.22 0.35
    5 -4 6 4.11 0.35
    5 4 7 110.44 2.4
    -5 4 -7 111.44 2.42
    -5 -4 -7 107.36 1.94
    5 -4 7 111.7 2.37
    5 -4 7 108.09 1.91
    -5 4 -8 67 1.92
    5 4 8 64.3 1.91
    5 -4 8 66.39 1.9
    -5 4 -9 54.63 1.8
    5 4 9 52.33 1.82
    5 -4 9 51.93 1.78
    -5 4 -10 20.89 1.15
    5 4 10 19.59 1.17
    5 -4 10 19.86 1.16
    5 4 11 8.15 0.81
    -5 4 -11 6.92 0.73
    5 -4 11 9.04 0.85
    5 4 12 5.66 0.73
    -5 4 -12 6.18 0.7
    5 -4 12 6.31 0.76
    5 5 -12 7.54 0.76
    -5 5 12 6.8 0.85
    -5 -5 12 6.65 0.82
    5 5 -11 12.27 0.92
    -5 5 11 13.34 1.1
    -5 -5 11 13.46 1.08
    5 5 -10 20.54 1.14
    -5 5 10 20.83 1.29
    -5 -5 10 23.64 1.35
    -5 5 9 21.13 1.22
    5 5 -9 22.08 1.13
    -5 -5 9 24.78 1.3
    -5 5 8 47.11 1.72
    5 5 -8 48.71 1.62
    -5 -5 8 49.05 1.75
    5 5 -7 100.79 2.28
    -5 5 7 93.33 2.32
    -5 -5 7 94.03 2.31
    -5 5 6 2.85 0.39
    5 5 -6 2.96 0.37
    -5 5 6 3.04 0.24
    -5 -5 6 3.42 0.41
    -5 5 5 181.46 2.22
    -5 5 5 174.22 2.92
    5 5 -5 180.31 2.97
    5 5 -5 181.52 2.17
    -5 -5 5 179.14 2.95
    5 5 -4 28.56 0.73
    -5 5 4 28.44 0.72
    -5 5 4 29.27 0.99
    5 5 -4 27.53 1
    -5 -5 4 27.85 0.97
    -5 5 3 127.55 2.08
    5 5 -3 124.51 2.18
    -5 5 3 125.38 1.75
    5 5 -3 125.96 1.8
    -5 -5 3 128.13 2.08
    -5 5 2 19.35 0.62
    5 5 -2 19.57 0.65
    5 5 -2 20.29 0.76
    -5 5 2 19.49 0.68
    -5 -5 2 21.04 0.71
    -5 5 1 300.65 3.36
    -5 5 1 297.32 3.32
    5 5 -1 295.95 3.48
    5 5 -1 294.96 3.54
    -5 -5 1 295.27 3.32
    5 5 0 196.01 2.39
    5 5 0 193.9 2.71
    -5 5 0 194.05 2.41
    5 5 0 196.58 2.58
    -5 5 0 194.87 2.57
    5 5 1 55.3 1.35
    -5 5 -1 56.27 1.11
    5 5 1 55.85 1.09
    -5 5 -1 58.95 1.3
    -5 -5 -1 56.41 1.17
    -5 5 -2 210.25 2.93
    5 5 2 214.43 3.12
    5 5 2 208.84 2.64
    5 -5 2 214.53 2.66
    -5 -5 -2 204.37 2.6
    -5 5 -3 162.55 2.59
    5 5 3 157.84 2.72
    5 5 3 161.58 2.34
    5 -5 3 162.51 2.34
    -5 -5 -3 161.54 2.21
    5 5 4 76.11 1.88
    5 5 4 81.26 1.66
    -5 5 -4 76.1 1.76
    5 -5 4 80.96 1.45
    -5 -5 -4 78.19 1.43
    5 -5 4 79.62 1.62
    5 5 5 0.41 0.17
    5 5 5 0.49 0.21
    -5 5 -5 0.27 0.15
    5 -5 5 0.09 0.11
    5 -5 5 0.28 0.12
    -5 -5 -5 0.46 0.14
    5 5 6 0.53 0.19
    -5 5 -6 0.24 0.17
    5 5 6 0.47 0.21
    5 -5 6 0.12 0.1
    -5 -5 -6 0.43 0.13
    5 -5 6 0.14 0.13
    -5 5 -7 2.2 0.37
    5 5 7 2.29 0.37
    -5 -5 -7 2.08 0.26
    5 -5 7 2.1 0.36
    5 5 8 6.99 0.65
    -5 5 -8 7.39 0.66
    5 -5 8 7.88 0.67
    -5 5 -9 10.7 0.82
    5 5 9 9.42 0.79
    5 -5 9 10.37 0.81
    5 5 10 0.19 0.21
    -5 5 -10 -0.19 0.12
    5 -5 10 0.1 0.18
    -5 5 -11 8.34 0.79
    5 5 11 8.18 0.81
    5 -5 11 8.16 0.82
    5 5 12 0.2 0.22
    -5 5 -12 0.18 0.24
    5 -5 12 -0.04 0.2
    -5 6 12 34.06 1.82
    5 6 -12 35.59 1.61
    -5 -6 12 33.95 1.77
    5 6 -11 22.91 1.27
    -5 6 11 24.36 1.47
    -5 -6 11 23.47 1.42
    5 6 -10 25.88 1.31
    -5 6 10 24.39 1.41
    -5 -6 10 24.75 1.39
    5 6 -9 4.24 0.54
    -5 6 9 4.13 0.57
    -5 -6 9 4.21 0.58
    5 6 -8 47.32 1.64
    -5 6 8 48.22 1.77
    -5 -6 8 49.21 1.76
    5 6 -7 9.73 0.72
    -5 6 7 11.21 0.8
    -5 -6 7 9.88 0.74
    5 6 -6 6.17 0.55
    -5 6 6 7.14 0.61
    -5 -6 6 7.05 0.59
    5 6 -5 31.39 1.17
    5 6 -5 32.56 0.71
    -5 6 5 30.99 0.71
    -5 6 5 32.5 1.17
    -5 -6 5 31.43 1.15
    5 6 -4 1.56 0.18
    5 6 -4 2.62 0.33
    -5 6 4 1.65 0.17
    -5 6 4 1.73 0.27
    -5 6 3 0.2 0.12
    5 6 -3 0.02 0.07
    5 6 -3 0.38 0.12
    -5 6 3 0.3 0.1
    -5 -6 3 0.24 0.12
    5 6 -2 26.3 0.9
    -5 6 2 26.73 0.73
    -5 6 2 26.55 0.85
    5 6 -2 26.26 0.78
    -5 -6 2 26.7 0.86
    5 6 -1 41.47 1.07
    -5 6 1 43.8 1.05
    -5 6 1 42.22 0.99
    5 6 -1 41.73 1.01
    5 6 -1 41.17 1.09
    5 6 0 78.05 1.49
    5 6 0 79.36 1.43
    5 6 0 76.59 1.6
    -5 6 0 77.53 1.49
    -5 6 0 79.69 1.46
    -5 6 -1 5.43 0.36
    5 6 1 4.89 0.41
    5 6 1 5.58 0.36
    -5 6 -1 4.23 0.35
    -5 -6 -1 5.11 0.34
    5 6 2 75.86 1.47
    5 6 2 75.25 1.74
    -5 6 -2 76.49 1.63
    5 -6 2 76.62 1.47
    -5 -6 -2 73.45 1.38
    5 6 3 0.46 0.15
    5 6 3 0.55 0.19
    -5 6 -3 0.39 0.15
    -5 -6 -3 0.31 0.11
    5 -6 3 0.53 0.16
    5 6 4 136.84 2.69
    -5 6 -4 136.61 2.52
    5 6 4 137.21 2.35
    -5 -6 -4 137.32 1.99
    5 -6 4 138.41 2
    5 -6 4 138.54 2.33
    -5 6 -5 8.48 0.62
    5 6 5 9.39 0.7
    5 6 5 9.26 0.6
    5 -6 5 8.65 0.44
    -5 -6 -5 8.51 0.44
    5 -6 5 9.09 0.59
    -5 6 -6 80.37 2.04
    5 6 6 84.29 2.01
    -5 -6 -6 78.26 1.46
    5 -6 6 80.79 1.93
    5 6 7 0.62 0.24
    -5 6 -7 0.63 0.25
    5 -6 7 0.32 0.19
    5 6 8 70.85 2.08
    -5 6 -8 65.56 2
    5 -6 8 70.6 2.03
    5 6 9 13.15 0.94
    -5 6 -9 12.11 0.89
    5 -6 9 12.3 0.89
    -5 6 -10 29.93 1.43
    5 6 10 30.18 1.49
    5 -6 10 31.04 1.47
    -5 6 -11 0.03 0.19
    5 6 11 0.39 0.29
    5 -6 11 0.19 0.24
    -5 6 -12 10.68 0.92
    5 6 12 9.34 0.92
    5 -6 12 11.36 0.99
    -5 7 12 0.75 0.39
    5 7 -12 2.08 0.51
    -5 -7 12 2.4 0.59
    -5 7 11 0.34 0.29
    5 7 -11 0.22 0.22
    -5 -7 11 0.3 0.24
    5 7 -10 23.02 1.26
    -5 7 10 24.01 1.42
    -5 -7 10 23.79 1.37
    5 7 -9 0.86 0.32
    -5 7 9 0.41 0.26
    -5 -7 9 0.14 0.2
    -5 7 8 13.3 0.95
    5 7 -8 13.35 0.89
    -5 -7 8 12.4 0.9
    -5 7 7 15.11 0.95
    5 7 -7 14.75 0.91
    -5 -7 7 16.16 0.96
    5 7 -6 139.76 2.8
    -5 7 6 141.86 2.86
    -5 -7 6 133.82 2.75
    5 7 -5 61.44 1.71
    -5 7 5 61.88 1.71
    -5 -7 5 64.67 1.72
    5 7 -4 88.22 1.36
    -5 7 4 87.3 1.94
    5 7 -4 88.7 1.99
    -5 7 4 86.82 1.29
    -5 -7 4 84.39 1.89
    5 7 -3 174.46 2.26
    5 7 -3 172.8 2.8
    -5 7 3 170.41 2.72
    -5 7 3 173.63 2.14
    -5 -7 3 169.47 2.72
    5 7 -2 347.99 4.29
    -5 7 2 354.5 3.78
    -5 7 2 355.17 4.22
    5 7 -2 358.63 3.96
    -5 -7 2 355.65 4.25
    5 7 -1 45.04 1.14
    -5 7 1 44.07 1.04
    5 7 -1 43.67 1.16
    -5 7 1 43.39 1.13
    5 7 -1 43.35 1.12
    5 7 0 76.13 1.63
    -5 7 0 79.9 1.54
    5 7 0 80.37 1.55
    -5 7 0 80.24 1.57
    5 7 0 77.69 1.52
    -5 7 -1 3.76 0.34
    -5 7 -1 3.72 0.33
    5 7 1 3.92 0.33
    5 7 1 5.52 0.44
    5 7 2 6.44 0.43
    5 7 2 8.02 0.57
    -5 7 -2 7.08 0.49
    -5 -7 -2 6.41 0.39
    5 -7 2 6.22 0.43
    -5 7 -3 16.33 0.78
    5 7 3 15.94 0.71
    5 7 3 15.1 0.82
    5 -7 3 13.71 0.66
    -5 -7 -3 15.88 0.59
    5 7 4 10.23 0.72
    -5 7 -4 8.53 0.6
    5 7 4 10.34 0.62
    -5 -7 -4 11 0.49
    5 -7 4 10.25 0.61
    5 -7 4 9.51 0.46
    5 7 5 0.52 0.23
    -5 7 -5 0.98 0.27
    5 7 5 0.43 0.17
    5 -7 5 0.36 0.17
    -5 -7 -5 0.59 0.15
    5 -7 5 0.53 0.14
    5 7 6 17.6 0.92
    -5 7 -6 16.67 0.93
    5 -7 6 17.79 0.91
    5 7 7 0.79 0.27
    -5 7 -7 0.75 0.28
    5 -7 7 0.61 0.24
    -5 7 -8 30.14 1.37
    5 7 8 28.6 1.33
    5 -7 8 29.87 1.32
    -5 7 -9 0.04 0.18
    5 7 9 0.63 0.29
    5 -7 9 0.26 0.23
    5 7 10 8.1 0.8
    -5 7 -10 8.45 0.8
    5 -7 10 8.14 0.79
    5 7 11 8.64 0.87
    -5 7 -11 7.67 0.8
    5 -7 11 8.36 0.84
    5 8 -12 0.94 0.4
    -5 8 11 23.24 1.47
    5 8 -11 26.56 1.42
    -5 -8 11 25.39 1.49
    5 8 -10 35.95 1.6
    -5 8 10 33.32 1.68
    -5 -8 10 32.74 1.63
    -5 8 9 8.33 0.82
    5 8 -9 9.36 0.81
    -5 -8 9 8.49 0.81
    -5 8 8 2.33 0.51
    5 8 -8 2.37 0.43
    -5 -8 8 2.96 0.49
    5 8 -7 34.27 1.42
    -5 8 7 36.21 1.51
    -5 -8 7 35.48 1.46
    5 8 -6 1.44 0.35
    -5 8 6 1.47 0.36
    -5 -8 6 1.11 0.3
    -5 8 5 12.41 0.78
    5 8 -5 12.58 0.78
    -5 -8 5 12.03 0.76
    5 8 -4 14.58 0.8
    -5 8 4 14.38 0.78
    5 8 -4 14.6 0.55
    -5 -8 4 12.4 0.73
    5 8 -3 0.19 0.12
    5 8 -3 0.6 0.15
    -5 8 3 0.42 0.17
    -5 8 3 1.09 0.15
    -5 -8 3 0.25 0.13
    -5 8 2 17.28 0.77
    5 8 -2 18.43 0.81
    -5 8 2 17.93 0.61
    5 8 -2 18.48 0.68
    -5 -8 2 17.04 0.77
    5 8 -1 139.45 2.24
    5 8 -1 137.14 2.29
    -5 8 1 134.02 2.29
    -5 8 1 138.41 2.07
    5 8 -1 138.47 2.28
    5 8 0 13.45 0.62
    5 8 0 13.7 0.65
    -5 8 0 12.99 0.6
    -5 8 0 12.55 0.63
    5 8 0 13.36 0.67
    -5 8 -1 173.26 2.64
    5 8 1 167.94 2.58
    5 8 1 171.18 2.42
    -5 8 -1 168.58 2.61
    5 8 1 169.62 2.82
    5 8 2 1.12 0.24
    -5 8 -2 0.8 0.22
    5 8 2 0.99 0.25
    5 -8 2 0.54 0.17
    -5 -8 -2 0.73 0.17
    5 8 3 92.3 1.92
    5 8 3 91.6 2.17
    -5 8 -3 92.32 2.01
    5 -8 3 94.84 1.92
    -5 -8 -3 90.27 1.55
    5 8 4 3.8 0.41
    5 8 4 4.49 0.5
    -5 8 -4 4.74 0.47
    5 -8 4 3.95 0.41
    -5 -8 -4 3.35 0.27
    5 8 5 83.53 2.01
    -5 8 -5 79.87 2.04
    5 -8 5 81.64 1.95
    5 8 6 11.33 0.77
    -5 8 -6 11.8 0.81
    5 -8 6 11.15 0.74
    5 8 7 40.58 1.53
    -5 8 -7 41.27 1.58
    5 -8 7 43.66 1.54
    5 8 8 0.48 0.25
    -5 8 -8 0.23 0.19
    5 -8 8 0.28 0.21
    5 8 9 100.16 2.71
    -5 8 -9 97.71 2.67
    5 -8 9 101.68 2.66
    5 8 10 0.44 0.29
    -5 8 -10 0.27 0.24
    5 -8 10 0.94 0.34
    5 8 11 31.03 1.61
    -5 8 -11 30.33 1.55
    5 -8 11 28.11 1.5
    -5 9 11 28.23 1.64
    5 9 -11 27.33 1.48
    -5 -9 11 30.03 1.63
    5 9 -10 35.27 1.62
    -5 9 10 31.65 1.67
    -5 -9 10 30.61 1.6
    5 9 -9 1.45 0.41
    -5 9 9 1.23 0.4
    -5 -9 9 0.95 0.35
    -5 9 8 118.86 3.01
    5 9 -8 119.07 2.89
    -5 -9 8 113.31 2.87
    -5 9 7 15.06 1
    5 9 -7 13.31 0.91
    -5 -9 7 14.89 0.97
    5 9 -6 167.98 3.27
    -5 9 6 170.76 3.36
    -5 -9 6 162.77 3.24
    5 9 -5 11.43 0.77
    -5 9 5 11.26 0.77
    -5 -9 5 14.38 0.85
    5 9 -4 173.27 3.09
    -5 9 4 171.2 3.07
    -5 -9 4 170.89 3.06
    -5 9 3 43.19 0.91
    -5 9 3 44.11 1.37
    5 9 -3 45.2 1.39
    5 9 -3 44.5 1.02
    -5 -9 3 43.78 1.37
    -5 9 2 165.54 2.22
    -5 9 2 166.08 2.78
    5 9 -2 167.58 2.77
    5 9 -2 165.42 2.42
    -5 -9 2 163.02 2.8
    5 9 -1 132.21 2.29
    -5 9 1 132.11 2.05
    5 9 -1 131.5 2.33
    5 9 -1 128.46 2.21
    -5 9 1 125.96 2.32
    5 9 0 249.32 3.46
    5 9 0 244.94 3.26
    -5 9 0 244.74 3.24
    -5 9 0 246.63 3.47
    5 9 0 250.38 3.5
    5 9 1 57.02 1.55
    -5 9 -1 55.29 1.45
    -5 9 -1 54.6 1.39
    5 9 1 55.19 1.43
    5 9 1 55.58 1.27
    5 9 2 209.38 3.45
    -5 9 -2 214.15 3.23
    5 9 2 214.76 3.21
    -5 -9 -2 213.12 2.79
    5 -9 2 211.44 3.2
    5 9 3 127.47 2.66
    5 9 3 124.43 2.39
    -5 9 -3 123.05 2.43
    5 -9 3 121.13 2.35
    -5 -9 -3 127.34 1.91
    -5 9 -4 101.32 2.27
    5 9 4 98.83 2.18
    5 -9 4 100.62 2.17
    -5 -9 -4 97.27 2.09
    5 9 5 0.52 0.23
    -5 9 -5 0.58 0.24
    5 -9 5 0.92 0.27
    5 9 6 22.77 1.11
    -5 9 -6 22.12 1.12
    5 -9 6 22.61 1.09
    5 9 7 1.75 0.41
    -5 9 -7 1.2 0.34
    5 -9 7 0.89 0.3
    -5 9 -8 0.41 0.25
    5 9 8 0.5 0.26
    5 -9 8 0.19 0.18
    5 9 9 0.79 0.32
    -5 9 -9 0.52 0.3
    5 -9 9 0.69 0.29
    5 9 10 1.24 0.41
    -5 9 -10 1.47 0.43
    5 -9 10 1.07 0.37
    5 9 11 0.19 0.24
    -5 9 -11 -0.09 0.18
    5 -9 11 -0.1 0.2
    5 10 -11 0.21 0.23
    -5 10 11 0.08 0.23
    -5 -10 11 0.4 0.3
    -5 10 10 1.89 0.52
    5 10 -10 1.73 0.47
    -5 -10 10 2.2 0.56
    5 10 -9 3.84 0.58
    -5 10 9 5.06 0.69
    -5 -10 9 4.64 0.65
    -5 10 8 5.31 0.66
    5 10 -8 5.79 0.66
    -5 -10 8 4.16 0.58
    -5 10 7 2.08 0.47
    5 10 -7 2.26 0.41
    -5 -10 7 1.8 0.43
    -5 10 6 0.26 0.19
    5 10 -6 0.55 0.24
    -5 -10 6 0.28 0.2
    5 10 -5 29.47 1.27
    -5 10 5 30.15 1.31
    -5 -10 5 29.34 1.27
    5 10 -4 0.6 0.22
    -5 10 4 0.94 0.28
    -5 -10 4 1.01 0.3
    -5 10 3 6.44 0.55
    5 10 -3 6.86 0.56
    -5 -10 3 6.72 0.57
    -5 10 2 7.4 0.57
    5 10 -2 8.27 0.58
    5 10 -2 8.05 0.48
    -5 10 2 8.12 0.42
    -5 -10 2 7.19 0.57
    5 10 -1 16.97 0.82
    5 10 -1 16.11 0.74
    -5 10 1 16.25 0.66
    -5 10 1 15.71 0.79
    5 10 -1 15.45 0.74
    5 10 0 25.59 1
    -5 10 0 25.48 0.89
    -5 10 0 25.3 1
    5 10 0 24.25 0.88
    5 10 0 26.31 1.01
    5 10 1 56.08 1.58
    -5 10 -1 55.42 1.43
    -5 10 -1 54.27 1.51
    5 10 1 56.3 1.31
    5 10 1 56.18 1.53
    5 10 2 40.51 1.31
    -5 10 -2 40.9 1.29
    -5 -10 -2 42.42 1.08
    5 -10 2 42.42 1.33
    -5 10 -3 55.32 1.59
    5 10 3 58.1 1.63
    5 -10 3 59.37 1.63
    -5 -10 -3 56.21 1.19
    5 10 4 176.27 3.15
    -5 10 -4 179.74 3.21
    5 -10 4 169.96 3.07
    5 10 5 29.37 1.25
    -5 10 -5 28.23 1.25
    5 -10 5 25.03 1.13
    5 10 6 83.49 2.25
    -5 10 -6 79.54 2.24
    5 -10 6 87.04 2.23
    -5 10 -7 47.65 1.77
    5 10 7 44.23 1.69
    5 -10 7 44.92 1.66
    5 10 8 59.68 2.05
    -5 10 -8 59.8 2.07
    5 -10 8 57.38 1.96
    -5 10 -9 8.89 0.86
    5 10 9 9.18 0.86
    5 -10 9 10.1 0.86
    -5 10 -10 5.88 0.73
    5 10 10 7.27 0.81
    5 -10 10 6.43 0.75
    5 10 11 23.92 1.94
    -5 11 10 0.44 0.31
    5 11 -10 0.07 0.23
    -5 -11 10 0.34 0.26
    5 11 -9 15.74 1.1
    -5 11 9 14.09 1.12
    -5 -11 9 16.27 1.15
    5 11 -8 11.12 0.91
    -5 11 8 10.34 0.93
    -5 -11 8 13.34 1.01
    -5 11 7 10.42 0.88
    5 11 -7 9.74 0.82
    -5 -11 7 7.44 0.74
    -5 11 6 0.65 0.28
    5 11 -6 0.24 0.2
    -5 -11 6 0.21 0.18
    5 11 -5 79.2 2.18
    -5 11 5 80.05 2.24
    -5 -11 5 83.51 2.26
    -5 11 4 28 1.24
    5 11 -4 26.34 1.18
    -5 -11 4 26.92 1.22
    -5 11 3 206.49 3.53
    5 11 -3 207.02 3.44
    -5 -11 3 208.54 3.59
    -5 11 2 1.03 0.29
    5 11 -2 1.87 0.31
    -5 -11 2 0.78 0.25
    5 11 -1 254.01 3.61
    -5 11 1 251.91 3.22
    -5 11 1 252.08 3.83
    5 11 -1 256.26 3.82
    -5 11 0 43.4 1.4
    -5 11 0 44.5 1.22
    5 11 0 45.33 1.42
    5 11 0 42.92 1.22
    5 11 1 87.91 1.72
    -5 11 -1 88.53 1.89
    5 11 1 91.91 2.08
    -5 11 -1 84.81 2.03
    5 11 2 19.81 0.95
    -5 11 -2 20.64 0.93
    -5 -11 -2 19.69 0.73
    5 -11 2 20.13 0.95
    -5 11 -3 32.06 1.24
    5 11 3 32.08 1.25
    5 -11 3 33.47 1.27
    -5 11 -4 7.61 0.64
    5 11 4 8.22 0.66
    5 -11 4 7.41 0.63
    -5 11 -5 2.79 0.43
    5 11 5 3.89 0.5
    5 -11 5 2.85 0.44
    5 11 6 7.05 0.68
    -5 11 -6 6.79 0.67
    5 -11 6 7.71 0.68
    5 11 7 1.88 0.44
    -5 11 -7 0.97 0.35
    5 -11 7 1.2 0.36
    5 11 8 1.69 0.44
    -5 11 -8 1.64 0.44
    5 -11 8 2.07 0.47
    5 11 9 0.63 0.33
    -5 11 -9 0.61 0.32
    5 -11 9 0.61 0.31
    -5 11 -10 2.5 0.56
    5 11 10 2.57 0.59
    5 -11 10 3.12 0.56
    5 12 -10 21.03 1.34
    -5 12 10 19.45 1.38
    -5 -12 10 18.62 1.31
    -5 12 9 4.99 0.71
    5 12 -9 5.71 0.72
    -5 -12 9 4.81 0.68
    -5 12 8 4.47 0.65
    5 12 -8 3.42 0.56
    -5 -12 8 3.47 0.59
    5 12 -7 29.76 1.45
    -5 12 7 30.4 1.52
    -5 -12 7 28.97 1.46
    -5 12 6 0.88 0.33
    5 12 -6 0.32 0.23
    -5 -12 6 0.7 0.29
    5 12 -5 1.17 0.34
    -5 12 5 0.66 0.27
    -5 -12 5 1.31 0.35
    -5 12 4 0.17 0.16
    5 12 -4 0.15 0.15
    -5 -12 4 0.47 0.22
    -5 12 3 0.83 0.27
    5 12 -3 0.25 0.16
    -5 -12 3 0.38 0.21
    -5 12 2 0.08 0.13
    5 12 -2 0.26 0.15
    -5 -12 2 0.25 0.18
    5 12 -1 44.66 1.49
    5 12 -1 44.97 1.35
    -5 12 1 46.43 1.52
    -5 12 1 41.83 1.13
    -5 12 0 1.91 0.33
    -5 12 0 2.24 0.3
    5 12 0 2.2 0.35
    5 12 0 2.91 0.34
    5 12 1 10.06 0.56
    -5 12 -1 8.79 0.66
    5 12 1 8.4 0.65
    -5 12 -1 8.24 0.57
    -5 12 -2 78.04 1.93
    5 12 2 82.37 2.09
    5 -12 2 82.07 2.07
    -5 12 -3 6.79 0.6
    5 12 3 6.83 0.61
    5 -12 3 6.36 0.59
    5 12 4 51.09 1.71
    -5 12 -4 50.17 1.68
    5 -12 4 48.84 1.64
    5 12 5 1.34 0.37
    -5 12 -5 2.35 0.41
    5 -12 5 1.4 0.37
    5 12 6 96.47 2.57
    -5 12 -6 98.18 2.61
    5 -12 6 95.57 2.49
    5 12 7 0.9 0.33
    -5 12 -7 0.29 0.25
    5 -12 7 0.36 0.23
    5 12 8 29.19 1.48
    -5 12 -8 28.03 1.47
    5 -12 8 31.82 1.51
    5 12 9 11.86 1.01
    -5 12 -9 10.54 0.94
    5 -12 9 10.65 0.92
    5 12 10 5.75 0.77
    5 -12 10 6.5 0.87
    -5 13 9 4.75 0.72
    5 13 -9 4.45 0.67
    -5 -13 9 4.2 0.66
    -5 13 8 49.45 2.07
    5 13 -8 49.82 1.99
    -5 -13 8 48.14 1.99
    5 13 -7 -0.01 0.16
    -5 13 7 0.17 0.23
    -5 -13 7 0.25 0.22
    5 13 -6 113.62 2.87
    -5 13 6 109.6 2.92
    -5 -13 6 111.09 2.89
    -5 13 5 0.85 0.33
    5 13 -5 0.46 0.24
    -5 -13 5 0.86 0.32
    5 13 -4 52.02 1.74
    -5 13 4 51.57 1.81
    -5 -13 4 49.4 1.77
    -5 13 3 21.64 1.12
    5 13 -3 22.45 1.08
    -5 -13 3 20.96 1.12
    5 13 -2 18.38 0.92
    -5 13 2 21.93 1.1
    -5 -13 2 19.01 1.05
    5 13 -1 0.39 0.2
    -5 13 1 0.49 0.23
    5 13 -1 0.77 0.25
    5 13 0 18.43 0.83
    -5 13 0 20.54 1.04
    5 13 0 18.69 0.99
    -5 13 0 20.19 0.86
    -5 13 -1 21.41 1.07
    -5 13 -1 23.19 0.99
    5 13 1 25.24 1.16
    5 13 2 53.39 1.73
    -5 13 -2 53.78 1.62
    5 -13 2 54.06 1.74
    -5 13 -3 3.89 0.48
    5 13 3 2.86 0.44
    5 -13 3 3.65 0.48
    5 13 4 27.69 1.29
    -5 13 -4 25.82 1.23
    5 -13 4 28.39 1.29
    -5 13 -5 2.95 0.48
    5 13 5 2.96 0.48
    5 -13 5 2.86 0.47
    5 13 6 0.41 0.25
    -5 13 -6 0.83 0.33
    5 -13 6 1.15 0.35
    5 13 7 8.56 0.81
    -5 13 -7 9.26 0.85
    5 -13 7 9.64 0.84
    -5 13 -8 1.5 0.43
    5 13 8 1.51 0.45
    5 -13 8 2.57 0.55
    5 13 9 0.86 0.37
    -5 13 -9 1.51 0.44
    5 -13 9 0.67 0.32
    -5 14 9 24.36 1.75
    -5 -14 9 24.7 1.59
    -5 14 8 0.12 0.23
    5 14 -8 0.95 0.38
    -5 -14 8 0.62 0.35
    5 14 -7 12.13 0.97
    -5 14 7 10.49 0.96
    -5 -14 7 9.87 0.91
    -5 14 6 3.04 0.54
    5 14 -6 3.98 0.57
    -5 -14 6 3.59 0.56
    5 14 -5 7.9 0.74
    -5 14 5 7.62 0.77
    -5 -14 5 6.91 0.73
    5 14 -4 5.91 0.62
    -5 14 4 5.8 0.65
    -5 -14 4 5.72 0.64
    -5 14 3 21.66 1.18
    5 14 -3 22.95 1.12
    -5 -14 3 23.88 1.24
    5 14 -2 3.47 0.44
    -5 14 2 2.36 0.41
    -5 -14 2 3.03 0.47
    5 14 -1 30.54 1.15
    -5 14 1 29.9 1.32
    5 14 -1 30.9 1.34
    -5 14 0 0.28 0.2
    5 14 0 0.08 0.13
    5 14 0 0.37 0.17
    -5 14 -1 53.44 1.56
    5 14 1 54.07 1.79
    -5 14 -1 56.22 1.81
    -5 14 -2 7.07 0.61
    5 14 2 6.37 0.64
    5 -14 2 7.07 0.67
    5 14 3 27.54 1.31
    -5 14 -3 26.45 1.21
    5 -14 3 26.56 1.27
    -5 14 -4 25.35 1.25
    5 14 4 25.48 1.29
    5 -14 4 24.57 1.24
    -5 14 -5 27.05 1.34
    5 14 5 25.47 1.32
    5 -14 5 26.37 1.32
    -5 14 -6 3.56 0.55
    5 14 6 4.55 0.61
    5 -14 6 3.82 0.56
    -5 14 -7 30.2 1.52
    5 14 7 29.53 1.51
    5 -14 7 30.34 1.49
    5 14 8 2.71 0.6
    -5 14 -8 2.49 0.54
    5 -14 8 2.33 0.52
    -5 15 8 37.17 1.86
    5 15 -8 39.6 1.81
    -5 -15 8 37.51 1.83
    5 15 -7 19.56 1.24
    -5 15 7 22.28 1.41
    -5 -15 7 20.39 1.31
    -5 15 6 32.07 1.62
    5 15 -6 32.03 1.54
    -5 -15 6 33.81 1.63
    5 15 -5 35.51 1.56
    -5 15 5 35.68 1.65
    -5 -15 5 35.35 1.63
    5 15 -4 115.46 2.78
    -5 15 4 115.51 2.96
    -5 -15 4 123.84 3.05
    -5 15 3 70.18 2.21
    5 15 -3 68.18 1.98
    -5 -15 3 70.89 2.25
    -5 15 2 45.9 1.74
    5 15 -2 44.43 1.52
    -5 -15 2 44.99 1.74
    5 15 -1 88.52 2.08
    -5 15 1 83.69 2.36
    -5 15 0 55.72 1.88
    5 15 0 57.61 1.91
    5 15 1 40.59 1.59
    -5 15 -1 41.53 1.62
    5 15 2 6.62 0.67
    -5 15 -2 7.58 0.64
    5 -15 2 6 0.64
    5 15 3 18.64 1.12
    -5 15 -3 20.18 1.08
    5 -15 3 18.84 1.11
    -5 15 -4 7.6 0.71
    5 15 4 6.03 0.67
    5 -15 4 7.92 0.75
    5 15 5 9.22 0.83
    -5 15 -5 8.51 0.78
    5 -15 5 9.44 0.83
    -5 15 -6 14.77 1.06
    5 15 6 11.93 0.96
    5 -15 6 13.31 0.99
    5 15 7 5.89 0.73
    -5 15 -7 6.22 0.75
    5 -15 7 6.35 0.73
    5 15 8 1.14 0.42
    5 -15 8 0.8 0.38
    -5 16 7 2.28 0.58
    5 16 -7 1.67 0.46
    -5 -16 7 1.52 0.48
    5 16 -6 0.76 0.31
    -5 16 6 0.4 0.28
    -5 -16 6 0.13 0.25
    -5 16 5 0.6 0.29
    5 16 -5 0.82 0.32
    -5 -16 5 0.55 0.31
    5 16 -4 0.3 0.22
    -5 16 4 0.12 0.23
    -5 -16 4 0.42 0.26
    -5 16 3 8.46 0.8
    5 16 -3 9.7 0.77
    -5 -16 3 9.15 0.85
    -5 16 2 2.16 0.48
    5 16 -2 2.52 0.4
    -5 -16 2 1.87 0.47
    -5 16 1 0.42 0.23
    -5 -16 1 0.09 0.18
    5 16 0 1.09 0.35
    -5 16 0 0.77 0.3
    5 16 1 3.81 0.54
    -5 16 -1 3.67 0.53
    5 16 2 42.19 1.7
    5 -16 2 40 1.66
    -5 16 -3 4.97 0.58
    5 16 3 4.8 0.62
    5 -16 3 3.37 0.54
    5 16 4 61 2.13
    -5 16 -4 58.72 1.98
    5 -16 4 56 2
    -5 16 -5 2.62 0.54
    5 16 5 2.89 0.54
    5 -16 5 3.48 0.57
    5 16 6 69.98 2.39
    -5 16 -6 71.6 2.37
    5 -16 6 71 2.34
    5 16 7 12.83 1.06
    -5 16 -7 13.39 1.21
    5 -16 7 11.77 0.98
    5 17 -6 0.8 0.33
    -5 17 6 0.7 0.34
    -5 -17 6 0.52 0.34
    5 17 -5 35.57 1.61
    -5 17 5 33.13 1.68
    -5 -17 5 33.27 1.67
    -5 17 4 4.85 0.66
    5 17 -4 3.95 0.56
    -5 -17 4 3.61 0.6
    5 17 -3 43.9 1.64
    -5 17 3 44.56 1.86
    -5 -17 3 46.31 1.91
    -5 17 2 2.68 0.5
    -5 -17 2 2.89 0.54
    -5 17 1 45.4 1.81
    -5 -17 1 47.29 1.89
    -5 17 0 0.31 0.26
    5 17 0 0.27 0.23
    5 17 1 101.47 2.77
    5 17 2 5.26 0.66
    5 -17 2 4.82 0.63
    5 17 3 26.59 1.41
    5 -17 3 24.47 1.35
    5 17 4 2.91 0.54
    -5 17 -4 2.18 0.48
    5 -17 4 2.47 0.53
    -5 17 -5 12.41 0.98
    5 17 5 13.46 1.06
    5 -17 5 14.65 1.09
    -5 17 -6 5.92 0.72
    5 17 6 5.38 0.74
    5 -17 6 6.4 0.76
    5 18 -5 2.36 0.52
    -5 18 5 1.96 0.66
    -5 -18 5 1.87 0.58
    -5 18 4 3.38 0.61
    5 18 -4 4.94 0.75
    -5 -18 4 4.21 0.66
    -5 18 3 0.14 0.22
    -5 -18 3 0.29 0.28
    -5 18 2 1.2 0.39
    -5 -18 2 1.84 0.5
    -5 18 1 1.77 0.47
    -5 -18 1 1.61 0.47
    -5 18 0 3.87 0.58
    5 18 0 3.76 0.59
    5 18 1 13.41 1.03
    5 -18 1 11.77 0.96
    5 18 2 34.16 1.62
    5 -18 2 32.32 1.58
    5 18 3 10.25 0.92
    5 -18 3 10.41 0.93
    5 18 4 10.48 0.93
    5 -18 4 10.75 0.95
    -5 18 -5 5.27 0.67
    -5 19 3 0.48 0.43
    -5 -19 3 0.68 0.41
    -5 19 2 24.45 1.43
    -5 -19 2 24.98 1.46
    -5 19 1 0.47 0.29
    -5 -19 1 0.54 0.33
    -5 19 0 20 1.26
    -5 -19 0 20.48 1.33
    5 19 1 9.65 0.89
    5 -19 1 10.13 0.93
    5 19 2 5.08 0.69
    5 -19 2 5.65 0.73
    -6 0 12 0.13 0.23
    -6 0 11 0.18 0.25
    -6 0 10 0.41 0.27
    6 0 -10 0.4 0.19
    -6 0 9 0.33 0.23
    6 0 -9 0.11 0.13
    6 0 -8 16.09 0.8
    -6 0 8 16.47 0.96
    -6 0 7 0.11 0.13
    6 0 -7 0.03 0.09
    -6 0 6 1.15 0.27
    6 0 -6 1.7 0.25
    -6 0 5 0.17 0.11
    6 0 -5 0.1 0.09
    -6 0 4 243.27 3.07
    6 0 -4 244.48 3.15
    6 0 -3 0.16 0.09
    -6 0 3 0.25 0.09
    -6 0 2 277.15 3.35
    -6 0 2 279.52 2.8
    -6 0 1 0.2 0.08
    -6 0 0 435.85 4.62
    -6 0 -2 420.47 4.62
    6 0 2 418.79 4.68
    6 0 2 421.43 3.74
    6 0 3 0.23 0.12
    6 0 3 0.69 0.12
    -6 0 -3 0.88 0.2
    6 0 4 203.65 2.59
    -6 0 -4 202.92 2.94
    6 0 4 205.11 3.02
    6 0 5 0.16 0.1
    -6 0 -5 0.06 0.09
    6 0 5 0.43 0.17
    6 0 6 368.96 4.73
    -6 0 -6 369.17 4.63
    6 0 6 371.75 4.54
    6 0 7 0.15 0.14
    -6 0 -7 0.07 0.11
    6 0 7 0.1 0.13
    6 0 8 157.77 2.95
    -6 0 -8 155.21 2.88
    6 0 8 155.2 2.98
    -6 0 -9 -0.05 0.12
    6 0 9 -0.06 0.13
    -6 0 -10 134.6 2.8
    6 0 10 131.12 3.03
    6 0 11 0.09 0.21
    6 0 12 1.79 0.49
    -6 1 12 2.12 0.57
    -6 -1 12 1.81 0.52
    -6 1 11 36.5 1.74
    -6 -1 11 33.59 1.68
    -6 1 10 11.58 0.94
    6 1 -10 11.74 0.78
    -6 -1 10 12.33 0.97
    -6 1 9 147.92 3.25
    6 1 -9 148.01 2.8
    6 -1 -9 150.79 2.66
    -6 -1 9 151.18 3.29
    -6 1 8 2.22 0.39
    6 1 -8 2.17 0.33
    6 -1 -8 2.2 0.3
    -6 -1 8 1.66 0.39
    6 1 -7 67.27 1.66
    -6 1 7 70.82 1.89
    -6 -1 7 67.05 1.84
    6 -1 -7 66.96 1.57
    6 1 -6 77.07 1.72
    -6 1 6 74.84 1.79
    6 -1 -6 76.76 1.61
    -6 -1 6 75.74 1.79
    -6 1 5 109.69 2.04
    6 1 -5 110.68 2.02
    -6 -1 5 110.03 2.04
    6 -1 -5 109.33 1.91
    6 1 -4 244.34 3.23
    -6 1 4 248.81 3.11
    6 -1 -4 242.83 3.09
    -6 -1 4 239.85 3.08
    -6 1 3 23.28 0.76
    6 1 -3 22.78 0.79
    -6 1 3 22.36 0.67
    -6 -1 3 22.48 0.66
    -6 1 2 141.46 1.7
    6 1 -2 142.54 2.15
    -6 1 2 140.57 2.11
    -6 -1 2 141.21 1.69
    -6 1 1 105.47 1.14
    -6 1 1 105.87 1.75
    -6 -1 0 42.27 1.04
    6 1 1 86.12 1.66
    -6 1 -1 87.82 1.62
    -6 -1 -1 88.26 1.59
    6 1 2 22.04 0.47
    6 1 2 21.7 0.81
    -6 -1 -2 21.86 0.76
    6 -1 2 22.53 0.79
    6 -1 2 22.23 0.48
    -6 1 -3 85.41 1.7
    6 1 3 85.45 1.3
    6 1 3 83.93 1.75
    6 -1 3 84.52 1.3
    -6 -1 -3 83.41 1.63
    6 -1 3 83.01 1.66
    6 1 4 2.44 0.24
    6 1 4 2.4 0.31
    -6 1 -4 2.6 0.31
    -6 -1 -4 2.7 0.3
    6 -1 4 2.59 0.25
    6 -1 4 2.89 0.32
    -6 1 -5 7.18 0.52
    6 1 5 7.35 0.47
    6 1 5 7.45 0.55
    6 -1 5 7.38 0.46
    -6 -1 -5 7.49 0.5
    6 -1 5 7.82 0.53
    6 1 6 0.96 0.24
    -6 1 -6 0.82 0.24
    6 1 6 2.03 0.32
    6 -1 6 0.8 0.23
    -6 -1 -6 0.78 0.22
    6 -1 6 0.91 0.25
    -6 1 -7 67.51 1.77
    6 1 7 70.74 1.88
    6 1 7 70.05 1.77
    6 -1 7 66.83 1.73
    -6 -1 -7 70.03 1.72
    6 -1 7 68.77 1.74
    6 1 8 1.18 0.32
    6 1 8 1.81 0.38
    -6 1 -8 1.44 0.32
    6 -1 8 1.28 0.32
    -6 -1 -8 1.24 0.3
    6 -1 8 1.2 0.33
    -6 1 -9 24.76 1.14
    6 1 9 27.08 1.24
    -6 -1 -9 25.36 1.08
    6 -1 9 27.57 1.25
    -6 1 -10 5.13 0.56
    6 1 10 5.73 0.66
    6 -1 10 4.96 0.61
    -6 1 -11 37.73 1.62
    6 1 11 41.32 1.74
    6 -1 11 40.49 1.71
    6 1 12 6.64 0.78
    6 -1 12 6.03 0.74
    -6 2 12 0.41 0.28
    -6 -2 12 0.82 0.37
    6 2 -11 51.36 1.72
    -6 2 11 48.57 2.02
    -6 -2 11 49.83 2.04
    6 2 -10 0.37 0.21
    -6 2 10 0.25 0.24
    -6 -2 10 0.7 0.33
    6 2 -9 11.31 0.75
    -6 2 9 8.75 0.77
    -6 -2 9 7.41 0.72
    6 2 -8 12.78 0.76
    -6 2 8 12.22 0.84
    6 -2 -8 11.33 0.62
    -6 -2 8 12.58 0.85
    6 2 -7 8.71 0.6
    -6 2 7 5.75 0.55
    6 -2 -7 7.95 0.5
    -6 -2 7 6.58 0.58
    6 2 -6 16.66 0.79
    -6 2 6 16.34 0.82
    -6 -2 6 15.03 0.79
    6 -2 -6 16.74 0.69
    -6 2 5 0.46 0.16
    6 2 -5 0.48 0.17
    -6 -2 5 0.68 0.19
    6 -2 -5 1.16 0.19
    -6 2 4 77.7 1.48
    6 2 -4 77.16 1.63
    -6 2 4 74.21 1.5
    -6 -2 4 76.21 1.52
    -6 2 3 44.39 0.99
    -6 2 3 45.46 1.08
    6 2 -3 45.84 1.18
    -6 -2 3 43.73 0.99
    -6 2 2 28.94 0.84
    6 2 -2 30.49 0.91
    -6 2 2 30.64 0.69
    -6 -2 2 30.97 0.69
    -6 2 1 45.83 1.08
    -6 2 1 46.47 0.73
    -6 -2 1 46.38 0.72
    -6 -2 1 46.95 1.13
    -6 2 0 33.43 0.93
    6 2 0 33.96 0.98
    -6 2 0 32.91 0.51
    -6 -2 0 34.18 0.94
    6 2 1 320.83 3.86
    6 2 1 315.8 2.81
    -6 2 -1 312.85 3.75
    6 -2 1 313.94 2.86
    -6 -2 -1 320.8 3.68
    6 2 2 44.68 0.77
    6 -2 2 45.13 0.79
    -6 -2 -2 43.11 1.09
    6 2 3 94.22 1.43
    -6 2 -3 94.79 1.84
    6 2 3 91.45 1.9
    6 -2 3 95.97 1.76
    -6 -2 -3 93.47 1.72
    6 -2 3 96.62 1.45
    -6 2 -4 110.14 2.1
    6 2 4 111.6 1.78
    6 2 4 107.86 2.17
    -6 -2 -4 112.63 1.97
    6 -2 4 106.43 1.94
    6 -2 4 110.41 1.77
    6 2 5 211.36 2.94
    -6 2 -5 213.9 3.23
    6 2 5 207.11 3.32
    6 -2 5 210.26 2.91
    -6 -2 -5 214.21 3.04
    6 -2 5 207.56 3.03
    -6 2 -6 101.2 2.15
    6 2 6 95.41 2.2
    6 2 6 96.08 1.97
    6 -2 6 98.96 1.99
    6 -2 6 98.32 1.98
    -6 -2 -6 96.62 1.95
    -6 2 -7 24.9 1.08
    6 2 7 24.76 1.04
    6 2 7 26.71 1.16
    -6 -2 -7 24.66 0.97
    6 -2 7 24.34 0.98
    6 -2 7 24.91 1.03
    -6 2 -8 61.06 1.79
    6 2 8 61.65 1.79
    -6 -2 -8 60.9 1.61
    6 -2 8 63.82 1.65
    6 -2 8 59.3 1.74
    -6 2 -9 7.11 0.64
    6 2 9 7.62 0.68
    6 -2 9 7.51 0.68
    -6 -2 -9 7.15 0.57
    -6 2 -10 7.35 0.68
    6 2 10 7.29 0.72
    6 -2 10 8.37 0.76
    -6 2 -11 2.29 0.48
    6 2 11 2.04 0.49
    6 -2 11 1.78 0.44
    6 2 12 0.09 0.24
    6 -2 12 0.23 0.25
    -6 3 12 5.46 0.76
    -6 -3 12 4.4 0.69
    6 3 -11 0.08 0.17
    -6 3 11 0.1 0.21
    -6 -3 11 -0.12 0.19
    -6 3 10 18.07 1.18
    6 3 -10 20.26 1.08
    -6 -3 10 20.56 1.24
    6 3 -9 8.01 0.67
    -6 3 9 9.22 0.8
    -6 -3 9 10.03 0.82
    6 3 -8 54.17 1.65
    -6 3 8 53.54 1.77
    6 -3 -8 56.92 1.36
    -6 -3 8 52.9 1.78
    -6 3 7 1.05 0.29
    6 3 -7 1.35 0.31
    6 -3 -7 1.35 0.22
    -6 -3 7 1.79 0.38
    6 3 -6 250.33 3.68
    -6 3 6 250.62 3.73
    -6 -3 6 253.05 3.74
    6 3 -5 5.94 0.48
    -6 3 5 6.54 0.41
    -6 3 5 7.25 0.51
    -6 -3 5 6.25 0.47
    -6 3 4 593.84 6.1
    -6 3 4 583.87 5.87
    6 3 -4 593.55 6.33
    -6 -3 4 595.55 6.11
    -6 3 3 2.52 0.24
    -6 3 3 2.17 0.23
    6 3 -3 2.35 0.28
    -6 -3 3 2.58 0.25
    6 3 -2 251.56 3.23
    -6 3 2 248.42 2.78
    -6 3 2 250.14 3.05
    -6 -3 2 252.3 2.81
    -6 3 1 27.88 0.83
    6 3 -1 28.59 0.88
    6 3 -1 29.74 0.9
    -6 3 1 29.76 0.64
    -6 -3 1 29.19 0.64
    -6 3 0 254.26 2.52
    -6 3 0 253.64 3.16
    6 3 0 254.55 3.26
    -6 -3 0 251.08 2.5
    -6 -3 0 250.44 3.13
    -6 3 -1 33.71 0.98
    6 3 1 34.01 0.64
    6 -3 1 33.68 0.66
    -6 -3 -1 33.08 0.93
    6 3 2 2.43 0.19
    -6 3 -2 1.52 0.23
    6 3 2 2.18 0.29
    -6 -3 -2 2.13 0.24
    6 3 3 0.83 0.22
    6 3 3 1.2 0.16
    -6 3 -3 0.82 0.21
    6 -3 3 1.18 0.2
    -6 -3 -3 1.63 0.22
    6 -3 3 0.94 0.15
    6 3 4 10.4 0.51
    -6 3 -4 9.47 0.59
    6 3 4 9.79 0.64
    6 -3 4 10.59 0.56
    -6 -3 -4 9.69 0.53
    6 -3 4 9.42 0.49
    6 3 5 4.03 0.44
    6 3 5 3.1 0.32
    -6 3 -5 3.87 0.4
    -6 -3 -5 3.32 0.34
    6 -3 5 3.99 0.36
    6 -3 5 3.61 0.35
    -6 3 -6 4.13 0.44
    6 3 6 4.61 0.43
    6 3 6 5.67 0.54
    -6 -3 -6 4.74 0.41
    6 -3 6 4.44 0.42
    6 -3 6 4.01 0.38
    6 3 7 6.58 0.6
    6 3 7 5.96 0.53
    -6 3 -7 6.11 0.56
    6 -3 7 6.24 0.53
    6 -3 7 5.62 0.46
    -6 -3 -7 6.76 0.5
    6 3 8 0.19 0.17
    -6 3 -8 0.67 0.25
    -6 -3 -8 0.29 0.15
    6 -3 8 0.25 0.18
    6 3 9 4.14 0.53
    -6 3 -9 4.13 0.52
    6 -3 9 4.8 0.55
    6 3 10 5.87 0.67
    -6 3 -10 5.95 0.64
    6 -3 10 5.19 0.63
    6 3 11 0.29 0.25
    -6 3 -11 0.07 0.21
    6 -3 11 0.19 0.22
    -6 3 -12 7.44 1
    6 3 12 7.53 0.82
    6 -3 12 8.15 0.83
    -6 4 12 0.17 0.25
    6 4 -12 0.59 0.3
    -6 -4 12 0.23 0.28
    6 4 -11 16.29 1.03
    -6 4 11 17.81 1.24
    -6 -4 11 17.02 1.2
    6 4 -10 6.83 0.66
    -6 4 10 6.13 0.71
    -6 -4 10 6.23 0.71
    -6 4 9 47.94 1.81
    6 4 -9 48.32 1.65
    -6 -4 9 47.54 1.81
    -6 4 8 2.37 0.42
    6 4 -8 1.28 0.33
    -6 -4 8 1.67 0.4
    -6 4 7 44.84 1.53
    6 4 -7 42.3 1.43
    -6 4 7 46.2 1.44
    -6 -4 7 42.88 1.5
    -6 4 6 26.3 1.08
    6 4 -6 27.93 1.1
    -6 4 6 26.81 0.82
    -6 -4 6 26.93 1.1
    -6 4 5 9.75 0.48
    6 4 -5 9.46 0.61
    -6 4 5 10.33 0.62
    -6 -4 5 9.47 0.59
    -6 4 4 49.12 1.11
    -6 4 4 49.81 1.27
    6 4 -4 50.81 1.38
    -6 -4 4 49.41 1.27
    -6 4 3 40.34 0.98
    6 4 -3 39.85 1.16
    -6 4 3 37.96 0.99
    -6 -4 3 40.96 1.04
    6 4 -2 62.86 1.43
    -6 4 2 63.33 1.2
    6 4 -2 65.08 1.35
    -6 4 2 62.82 1.28
    -6 -4 2 63.99 1.21
    6 4 -1 97.71 1.76
    6 4 -1 95.82 1.76
    -6 4 1 96.7 1.68
    -6 4 1 96.07 1.43
    -6 -4 1 97.74 1.44
    -6 4 0 344.21 3.46
    -6 4 0 343.62 3.98
    6 4 0 341.25 4.1
    6 4 0 345.42 3.41
    -6 -4 0 353.57 4.01
    6 4 1 143.82 1.79
    -6 4 -1 145.48 2.31
    6 4 1 143.84 2.41
    6 -4 1 144.08 1.81
    -6 -4 -1 148.97 2.2
    6 4 2 123.95 1.71
    6 4 2 120.72 2.24
    -6 4 -2 124.33 2.17
    6 -4 2 122.16 1.72
    -6 -4 -2 121.63 1.96
    6 4 3 52.45 1.48
    6 4 3 53.32 1.13
    -6 4 -3 50.76 1.37
    6 -4 3 52.05 1.12
    -6 -4 -3 51.94 1.21
    6 4 4 46.88 1.45
    -6 4 -4 46.73 1.36
    6 4 4 45.24 1.14
    -6 -4 -4 46.94 1.17
    6 -4 4 46.93 1.17
    6 -4 4 46.22 1.15
    6 4 5 49.53 1.32
    -6 4 -5 51.18 1.5
    6 4 5 53.38 1.63
    6 -4 5 52.72 1.34
    6 -4 5 49.65 1.25
    -6 -4 -5 53.66 1.28
    -6 4 -6 50.67 1.56
    6 4 6 52.03 1.67
    6 4 6 52.94 1.47
    6 -4 6 50.94 1.44
    -6 -4 -6 50.95 1.3
    6 -4 6 51.59 1.31
    6 4 7 3.2 0.41
    -6 4 -7 3.44 0.45
    6 4 7 2.98 0.45
    6 -4 7 4.17 0.45
    -6 -4 -7 3.18 0.35
    6 -4 7 3.38 0.36
    6 4 8 15.35 0.91
    -6 4 -8 15.57 0.93
    6 -4 8 16.66 0.93
    -6 4 -9 1.24 0.35
    6 4 9 1.27 0.35
    6 -4 9 1.51 0.38
    -6 4 -10 48.59 1.79
    6 4 10 45.04 1.76
    6 -4 10 45.72 1.74
    6 4 11 4.54 0.63
    -6 4 -11 3.45 0.55
    6 -4 11 4.54 0.62
    6 4 12 4.12 0.65
    -6 4 -12 3.41 0.55
    6 -4 12 3.99 0.63
    -6 5 12 0.29 0.3
    6 5 -12 0.21 0.22
    -6 -5 12 -0.1 0.2
    6 5 -11 19.47 1.15
    -6 5 11 18.47 1.28
    -6 -5 11 20.96 1.34
    6 5 -10 0.04 0.16
    -6 5 10 -0.07 0.15
    -6 -5 10 0.5 0.29
    -6 5 9 120.44 2.99
    6 5 -9 123.6 2.81
    -6 -5 9 131.86 3.08
    6 5 -8 16.46 0.95
    -6 5 8 14.13 0.94
    -6 -5 8 15.72 0.98
    6 5 -7 64.91 1.84
    -6 5 7 65.21 1.9
    -6 -5 7 64.81 1.89
    6 5 -6 59.55 1.69
    -6 5 6 58.21 1.2
    -6 5 6 59.05 1.68
    -6 -5 6 59.2 1.68
    -6 5 5 219.56 3.36
    -6 5 5 219.55 2.73
    6 5 -5 218.76 3.43
    6 5 -5 225.16 2.73
    -6 -5 5 218.55 3.33
    6 5 -4 18.34 0.83
    -6 5 4 19.49 0.66
    -6 5 4 17.93 0.77
    6 5 -4 19.08 0.66
    -6 -5 4 18.44 0.78
    6 5 -3 57.11 1.22
    -6 5 3 58.26 1.31
    6 5 -3 57.56 1.46
    -6 5 3 56.65 1.19
    -6 -5 3 60.79 1.35
    -6 5 2 24.99 0.77
    6 5 -2 27.72 0.94
    -6 5 2 25.96 0.79
    6 5 -2 26.24 0.83
    -6 -5 2 24.31 0.76
    6 5 -1 207.31 2.9
    6 5 -1 206.52 2.87
    -6 5 1 208.97 2.76
    -6 5 1 210.05 2.57
    -6 -5 1 210.9 2.57
    6 5 0 16.13 0.72
    -6 5 0 16.89 0.56
    6 5 0 17.1 0.55
    -6 5 0 16.61 0.68
    6 5 1 89.82 1.43
    6 5 1 90.75 1.87
    -6 5 -1 89.93 1.76
    -6 -5 -1 91.96 1.68
    6 5 2 44.67 1
    6 5 2 45.3 1.35
    -6 5 -2 44.05 1.24
    6 -5 2 43.85 1
    -6 -5 -2 44.78 1.1
    6 5 3 20.85 0.72
    6 5 3 20.13 0.93
    -6 5 -3 20.22 0.87
    6 -5 3 22.87 0.76
    -6 -5 -3 19.24 0.71
    -6 5 -4 6.67 0.52
    6 5 4 7.09 0.58
    6 5 4 7.01 0.46
    6 -5 4 7.03 0.44
    6 -5 4 7.6 0.47
    -6 -5 -4 6.8 0.43
    6 5 5 0.16 0.13
    -6 5 -5 0.26 0.15
    6 5 5 1.37 0.33
    -6 -5 -5 0.17 0.11
    6 -5 5 0.14 0.1
    6 -5 5 0.28 0.13
    6 5 6 3.75 0.42
    6 5 6 3.88 0.5
    -6 5 -6 4.25 0.48
    -6 -5 -6 4.48 0.38
    6 -5 6 4.55 0.38
    6 -5 6 4.16 0.43
    6 5 7 37.39 1.5
    -6 5 -7 34.71 1.37
    6 5 7 36.1 1.34
    -6 -5 -7 35.08 1.07
    6 -5 7 36.05 1.32
    -6 5 -8 3.08 0.46
    6 5 8 3.56 0.48
    6 -5 8 2.95 0.43
    -6 5 -9 10.3 0.82
    6 5 9 10.08 0.8
    6 -5 9 10.92 0.82
    6 5 10 0.91 0.33
    -6 5 -10 0.73 0.32
    6 -5 10 0.54 0.27
    6 5 11 27.24 1.45
    -6 5 -11 24.41 1.33
    6 -5 11 28.45 1.45
    -6 5 -12 2.14 0.52
    6 5 12 4.16 0.95
    6 -5 12 2.24 0.56
    6 6 -12 6.48 0.74
    -6 6 12 5.81 0.79
    -6 -6 12 5.11 0.74
    6 6 -11 7.38 0.76
    -6 6 11 7.57 0.84
    -6 -6 11 7.24 0.82
    -6 6 10 1.62 0.46
    6 6 -10 2.2 0.5
    -6 -6 10 2.09 0.5
    6 6 -9 7.34 0.7
    -6 6 9 7.48 0.75
    -6 -6 9 6.61 0.7
    6 6 -8 18.32 1.03
    -6 6 8 20.42 1.14
    -6 -6 8 18.22 1.07
    -6 6 7 45.45 1.62
    6 6 -7 44.68 1.55
    -6 -6 7 46 1.61
    -6 6 6 38.84 1.39
    6 6 -6 39.36 1.39
    -6 -6 6 38.58 1.37
    -6 6 5 41.36 1.33
    -6 6 5 37.84 0.9
    6 6 -5 40.85 0.93
    6 6 -5 40.24 1.36
    -6 -6 5 41.04 1.33
    -6 6 4 107.87 1.69
    6 6 -4 112.04 1.74
    6 6 -4 110.49 2.26
    -6 6 4 110.27 2.12
    -6 -6 4 108.54 2.1
    -6 6 3 12.21 0.61
    6 6 -3 11.43 0.53
    6 6 -3 11.88 0.67
    -6 6 3 12.22 0.52
    -6 -6 3 11.91 0.61
    6 6 -2 99.25 1.78
    6 6 -2 98.95 1.94
    -6 6 2 99.32 1.68
    -6 6 2 100.06 1.76
    -6 -6 2 98.31 1.77
    -6 6 1 63.67 1.3
    6 6 -1 64.99 1.46
    6 6 -1 65.01 1.47
    -6 6 1 62.96 1.35
    -6 -6 1 67.94 1.36
    6 6 0 188.38 2.69
    -6 6 0 187.37 2.69
    -6 6 0 186.45 2.48
    6 6 0 185.49 2.84
    6 6 0 188.37 2.45
    -6 6 -1 31.47 1.01
    6 6 1 32.13 1.11
    -6 6 -1 31.98 0.88
    6 6 1 32.75 0.88
    -6 -6 -1 32.86 0.96
    -6 6 -2 322.94 4.11
    6 6 2 311.31 4.29
    6 6 2 319.29 3.67
    -6 -6 -2 316.59 3.75
    6 -6 2 320.75 3.69
    6 6 3 27.96 1.13
    -6 6 -3 28.9 1.06
    6 6 3 28.41 0.9
    -6 -6 -3 29.51 0.89
    6 -6 3 30.17 0.93
    -6 6 -4 290.01 4.12
    6 6 4 293.51 4.39
    6 6 4 296.29 3.79
    6 -6 4 293.5 3.54
    6 -6 4 288.52 3.74
    -6 -6 -4 294.68 3.55
    6 6 5 113.31 2.59
    -6 6 -5 116.66 2.46
    6 6 5 116.68 2.25
    -6 -6 -5 112.58 1.91
    6 -6 5 116.99 1.94
    6 -6 5 113.72 2.19
    6 6 6 286.07 4.61
    6 6 6 286.1 4.12
    -6 6 -6 291.02 4.39
    -6 -6 -6 284.61 3.55
    6 -6 6 284.55 4.06
    6 -6 6 287.77 4.01
    6 6 7 11.27 0.76
    -6 6 -7 13.69 0.88
    6 -6 7 13.86 0.82
    -6 6 -8 78.24 2.23
    6 6 8 77.77 2.14
    6 -6 8 78.38 2.12
    6 6 9 9.64 0.8
    -6 6 -9 8.65 0.77
    6 -6 9 9.45 0.79
    6 6 10 37.47 1.63
    -6 6 -10 40.08 1.68
    6 -6 10 38.12 1.62
    -6 6 -11 0.5 0.26
    6 6 11 0.17 0.24
    6 -6 11 0.71 0.29
    6 7 -12 1.72 0.49
    -6 -7 12 1.53 0.73
    6 7 -11 19.04 1.19
    -6 7 11 19.64 1.34
    -6 -7 11 18.72 1.28
    6 7 -10 54.25 1.95
    -6 7 10 51.44 2.06
    -6 -7 10 49.78 1.98
    -6 7 9 13.79 1.02
    6 7 -9 14.67 0.98
    -6 -7 9 15.14 1.05
    -6 7 8 52.13 1.87
    6 7 -8 54.14 1.83
    -6 -7 8 57.73 1.93
    6 7 -7 51.23 1.71
    -6 7 7 46.25 1.66
    -6 -7 7 46.15 1.64
    -6 7 6 57.59 1.75
    6 7 -6 56.79 1.74
    -6 -7 6 57.75 1.74
    6 7 -5 42.09 1.43
    -6 7 5 45.19 1.44
    -6 -7 5 42.82 1.4
    6 7 -4 67.33 1.28
    -6 7 4 63.89 1.2
    -6 7 4 64.88 1.64
    6 7 -4 63.11 1.71
    -6 -7 4 64.6 1.63
    6 7 -3 107.91 1.8
    -6 7 3 109.44 1.73
    -6 7 3 108.07 2.05
    6 7 -3 107.83 2.18
    -6 -7 3 110.12 2.08
    -6 7 2 28.45 0.85
    6 7 -2 30.37 0.94
    -6 7 2 29.69 0.95
    6 7 -2 28.58 1.02
    -6 -7 2 29.82 0.97
    -6 7 1 20.35 0.76
    6 7 -1 21.55 0.84
    -6 7 1 21.76 0.77
    6 7 -1 20.84 0.82
    -6 -7 1 20.95 0.78
    -6 7 0 141.83 2.17
    6 7 0 136.45 2.41
    -6 7 0 133.44 2.23
    6 7 0 137.48 2.13
    6 7 0 137.76 2.26
    6 7 1 6.89 0.53
    -6 7 -1 8.09 0.52
    -6 7 -1 7.09 0.44
    6 7 1 7.79 0.46
    -6 -7 -1 8.17 0.48
    -6 7 -2 9.77 0.6
    6 7 2 9.84 0.66
    6 7 2 10.59 0.55
    6 -7 2 11.54 0.57
    -6 -7 -2 10.32 0.53
    6 7 3 0.58 0.18
    6 7 3 0.89 0.26
    -6 7 -3 0.79 0.22
    6 -7 3 0.58 0.18
    -6 -7 -3 0.56 0.16
    6 7 4 32.58 1.1
    -6 7 -4 30.79 1.19
    6 7 4 32.01 1.31
    6 -7 4 32.1 0.93
    6 -7 4 31 1.06
    -6 -7 -4 31.7 0.92
    6 7 5 2.09 0.44
    6 7 5 2.4 0.34
    -6 7 -5 2.4 0.38
    -6 -7 -5 1.94 0.25
    6 -7 5 1.43 0.23
    6 -7 5 1.23 0.29
    6 7 6 11.26 0.73
    -6 7 -6 12.23 0.83
    6 -7 6 12.5 0.76
    6 7 7 1.04 0.3
    -6 7 -7 0.93 0.28
    6 -7 7 1.64 0.37
    6 7 8 2.92 0.47
    -6 7 -8 3.32 0.5
    6 -7 8 3.19 0.47
    6 7 9 15.21 1.02
    -6 7 -9 16.14 1.08
    6 -7 9 17.91 1.08
    6 7 10 6.4 0.71
    -6 7 -10 5.66 0.68
    6 -7 10 6.66 0.71
    6 7 11 22.35 1.34
    -6 7 -11 22.94 1.34
    6 -7 11 22 1.29
    6 8 -11 17.42 1.17
    -6 8 11 18.38 1.31
    -6 -8 11 17.6 1.25
    -6 8 10 4.86 0.69
    6 8 -10 4.35 0.61
    -6 -8 10 5.23 0.7
    6 8 -9 4.23 0.57
    -6 8 9 3.3 0.55
    -6 -8 9 4.15 0.58
    -6 8 8 9.33 0.82
    6 8 -8 9.67 0.8
    -6 -8 8 9.63 0.82
    6 8 -7 2.63 0.43
    -6 8 7 2.63 0.44
    -6 -8 7 3.27 0.47
    -6 8 6 101.58 2.45
    6 8 -6 104.35 2.48
    -6 -8 6 104.88 2.45
    6 8 -5 10.33 0.73
    -6 8 5 10.7 0.72
    -6 -8 5 10.28 0.7
    6 8 -4 10.24 0.48
    -6 8 4 11.15 0.69
    6 8 -4 11.15 0.72
    -6 -8 4 10.85 0.68
    -6 8 3 45.45 1.03
    6 8 -3 44.22 1.38
    6 8 -3 44.59 1.11
    -6 8 3 45.83 1.33
    -6 -8 3 46.05 1.35
    6 8 -2 3.88 0.35
    -6 8 2 3.86 0.37
    6 8 -2 4.46 0.42
    -6 8 2 3.78 0.31
    -6 -8 2 4.62 0.41
    6 8 -1 43.05 1.24
    6 8 -1 42.89 1.22
    -6 8 1 43.76 1.2
    -6 8 1 42.91 1.12
    6 8 0 1.83 0.29
    -6 8 0 1.37 0.23
    6 8 0 2.13 0.27
    6 8 0 1.87 0.25
    -6 8 0 1.62 0.25
    -6 8 -1 191.21 2.89
    6 8 1 189.48 3.13
    6 8 1 185.73 2.74
    -6 8 -1 185.9 2.77
    -6 -8 -1 182.95 2.71
    6 8 2 18.85 0.78
    6 8 2 18.18 0.93
    -6 8 -2 18.93 0.86
    -6 -8 -2 19.28 0.74
    6 -8 2 20.56 0.81
    -6 8 -3 120.29 2.42
    6 8 3 118.78 2.61
    6 8 3 122.63 2.23
    6 -8 3 120.87 2.21
    -6 -8 -3 119.23 1.96
    6 8 4 89.69 1.97
    -6 8 -4 92.45 2.16
    6 8 4 86.47 2.27
    6 -8 4 88.48 1.93
    -6 -8 -4 85.23 1.6
    6 8 5 105.48 2.28
    6 8 5 110.34 2.68
    -6 8 -5 110.87 2.49
    6 -8 5 113.02 2.31
    6 8 6 28.67 1.2
    -6 8 -6 29.13 1.28
    6 -8 6 27.33 1.15
    -6 8 -7 43.64 1.65
    6 8 7 41.26 1.53
    6 -8 7 43.3 1.52
    -6 8 -8 34.3 1.51
    6 8 8 35.02 1.48
    6 -8 8 34.96 1.44
    6 8 9 34.58 1.55
    -6 8 -9 34.37 1.58
    6 -8 9 34.22 1.51
    6 8 10 0.01 0.17
    -6 8 -10 0.3 0.25
    6 -8 10 0.19 0.23
    -6 8 -11 9.91 0.93
    6 8 11 9.62 0.91
    6 -8 11 10.21 0.92
    -6 9 11 0.37 0.3
    6 9 -11 0.34 0.27
    -6 -9 11 0.65 0.34
    -6 9 10 50.42 2.1
    6 9 -10 51.02 1.97
    -6 -9 10 53.63 2.11
    6 9 -9 8.46 0.8
    -6 9 9 9.07 0.86
    -6 -9 9 9.31 0.85
    -6 9 8 104.33 2.81
    6 9 -8 103.49 2.71
    -6 -9 8 103.18 2.73
    6 9 -7 3.49 0.51
    -6 9 7 5.42 0.61
    -6 -9 7 5.2 0.59
    -6 9 6 67.85 2.02
    6 9 -6 70.77 2.06
    -6 -9 6 70.4 2.02
    6 9 -5 86.87 2.21
    -6 9 5 84.27 2.15
    -6 -9 5 80.89 2.09
    -6 9 4 58.79 1.68
    6 9 -4 60.59 1.75
    -6 -9 4 57.12 1.66
    6 9 -3 24.26 0.81
    6 9 -3 22.49 0.99
    -6 9 3 23.05 0.71
    -6 9 3 21.51 0.95
    -6 -9 3 23.13 0.99
    -6 9 2 106.14 2.13
    6 9 -2 103.85 2.16
    -6 9 2 104.67 1.78
    6 9 -2 106.43 1.95
    -6 -9 2 101.87 2.11
    6 9 -1 51.72 1.37
    -6 9 1 49.85 1.23
    6 9 -1 49.49 1.38
    -6 9 1 49.89 1.36
    6 9 -1 48.9 1.35
    6 9 0 111.71 2.25
    6 9 0 114.47 2.1
    -6 9 0 110.77 2.06
    -6 9 0 113.28 2.14
    6 9 0 115.89 2.14
    6 9 1 10.14 0.6
    -6 9 -1 10.65 0.62
    -6 9 -1 9.03 0.58
    6 9 1 11.11 0.71
    -6 -9 -1 10.35 0.58
    6 9 2 73.95 1.7
    -6 9 -2 71.17 1.76
    6 9 2 74.44 1.97
    6 -9 2 71.42 1.68
    -6 -9 -2 75.01 1.55
    6 9 3 3.43 0.46
    6 9 3 3.36 0.38
    -6 9 -3 2.9 0.38
    6 -9 3 2.89 0.36
    -6 -9 -3 2.96 0.3
    -6 9 -4 5.14 0.52
    6 9 4 6.12 0.52
    6 9 4 5.42 0.58
    -6 -9 -4 5.14 0.37
    6 -9 4 5.18 0.49
    -6 9 -5 0.35 0.18
    6 9 5 0.55 0.22
    6 -9 5 0.62 0.23
    -6 9 -6 6.76 0.65
    6 9 6 6.78 0.61
    6 -9 6 7.51 0.63
    -6 9 -7 7.18 0.7
    6 9 7 6.2 0.63
    6 -9 7 6.48 0.63
    -6 9 -8 15.81 1.07
    6 9 8 13.83 0.96
    6 -9 8 14.36 0.95
    -6 9 -9 4.8 0.65
    6 9 9 6.3 0.7
    6 -9 9 7.04 0.72
    6 9 10 4 0.61
    -6 9 -10 5.55 0.7
    6 -9 10 4.19 0.61
    6 9 11 0.62 0.35
    6 -9 11 0.91 0.37
    -6 10 11 1.28 0.61
    -6 -10 11 0.38 0.38
    6 10 -10 19.64 1.26
    -6 10 10 19.56 1.33
    -6 -10 10 19.87 1.31
    -6 10 9 11.86 1
    6 10 -9 11.17 0.92
    -6 -10 9 12.75 1.01
    -6 10 8 0.08 0.16
    6 10 -8 0.25 0.23
    -6 -10 8 0.05 0.2
    6 10 -7 15.38 1.01
    -6 10 7 15.42 1.03
    -6 -10 7 12.57 0.92
    -6 10 6 1.97 0.44
    6 10 -6 2.71 0.45
    -6 -10 6 2.18 0.41
    -6 10 5 14.66 0.9
    6 10 -5 16.46 0.97
    -6 -10 5 16.61 0.95
    6 10 -4 16.08 0.91
    -6 10 4 14.01 0.84
    -6 -10 4 14.59 0.86
    -6 10 3 0.24 0.15
    6 10 -3 0.46 0.2
    6 10 -3 1.26 0.25
    -6 -10 3 0.06 0.12
    -6 10 2 17.99 0.87
    6 10 -2 19.14 0.9
    6 10 -2 18.29 0.77
    -6 10 2 18.4 0.69
    -6 -10 2 18.24 0.89
    6 10 -1 74.47 1.77
    6 10 -1 73.46 1.71
    -6 10 1 72.09 1.55
    6 10 -1 70.53 1.71
    -6 10 1 71.76 1.75
    -6 10 0 108.52 2.2
    6 10 0 112.17 2.21
    -6 10 0 112.2 2.09
    6 10 0 109.19 2.26
    6 10 0 109.06 2.09
    -6 10 -1 24.97 1
    -6 10 -1 24.51 0.98
    6 10 1 25.77 1.1
    6 10 1 23.79 0.97
    -6 -10 -1 23.65 0.89
    6 10 2 116.27 2.57
    6 10 2 112.97 2.26
    -6 10 -2 112.63 2.32
    -6 -10 -2 112.33 2
    6 -10 2 114.51 2.29
    6 10 3 20.36 0.94
    -6 10 -3 21.62 1.01
    6 10 3 20.33 1.08
    -6 -10 -3 20.86 0.76
    6 -10 3 20.22 0.94
    6 10 4 81.4 2.01
    -6 10 -4 77.71 2.07
    6 -10 4 81.63 1.99
    -6 10 -5 2.87 0.43
    6 10 5 1.92 0.36
    6 -10 5 2.73 0.4
    -6 10 -6 53.44 1.84
    6 10 6 53.87 1.76
    6 -10 6 50.83 1.68
    6 10 7 7.48 0.7
    -6 10 -7 8.58 0.78
    6 -10 7 7.44 0.69
    6 10 8 2.44 0.46
    -6 10 -8 1.73 0.48
    6 -10 8 2.02 0.44
    6 10 9 5.97 0.7
    -6 10 -9 5.4 0.69
    6 -10 9 4.55 0.6
    6 10 10 7.84 0.83
    -6 10 -10 8.05 0.84
    6 -10 10 8.09 0.81
    -6 11 10 1.38 0.48
    6 11 -10 1.14 0.4
    -6 -11 10 1.03 0.4
    6 11 -9 12.84 1.02
    -6 11 9 13.01 1.07
    -6 -11 9 14.24 1.09
    -6 11 8 1.72 0.47
    6 11 -8 0.85 0.34
    -6 -11 8 1.25 0.4
    6 11 -7 52.02 1.9
    -6 11 7 49.24 1.89
    -6 -11 7 52.94 1.92
    -6 11 6 0.65 0.29
    6 11 -6 0.95 0.31
    -6 -11 6 0.84 0.3
    6 11 -5 186.51 3.57
    -6 11 5 192.1 3.6
    -6 -11 5 189.71 3.59
    6 11 -4 1.62 0.36
    -6 11 4 1.75 0.39
    -6 -11 4 1.76 0.4
    6 11 -3 187.9 3.3
    -6 11 3 183.39 3.28
    -6 -11 3 189.44 3.35
    6 11 -2 31.19 1.19
    6 11 -2 29.99 1.01
    -6 11 2 29.89 1.18
    -6 -11 2 30.2 1.2
    -6 11 1 115.48 2.4
    6 11 -1 119.7 2.42
    6 11 -1 121.53 2.36
    6 11 -1 118.89 2.3
    -6 11 1 121.98 2.11
    6 11 0 2.74 0.37
    6 11 0 4.06 0.4
    -6 11 0 2.68 0.36
    6 11 0 3.26 0.4
    -6 11 0 3.37 0.36
    -6 11 -1 6.06 0.53
    6 11 1 6.45 0.57
    -6 11 -1 6.55 0.52
    6 11 1 6.76 0.55
    6 11 2 3.4 0.41
    -6 11 -2 2.95 0.39
    6 -11 2 3.32 0.41
    -6 -11 -2 3.64 0.35
    6 11 3 3.55 0.43
    -6 11 -3 3.52 0.43
    6 -11 3 3.93 0.46
    6 11 4 14.02 0.85
    -6 11 -4 13.09 0.85
    6 -11 4 12.82 0.8
    6 11 5 4.31 0.52
    -6 11 -5 5.47 0.59
    6 -11 5 4.48 0.52
    6 11 6 3.25 0.48
    -6 11 -6 2.6 0.46
    6 -11 6 2.54 0.43
    -6 11 -7 0.73 0.3
    6 11 7 0.8 0.31
    6 -11 7 1.29 0.37
    -6 11 -8 0.16 0.21
    6 11 8 0.05 0.2
    6 -11 8 0.08 0.2
    -6 11 -9 2.29 0.53
    6 11 9 2.6 0.57
    6 -11 9 2 0.47
    6 11 10 1.64 0.46
    6 -11 10 1.29 0.39
    -6 12 10 1.63 0.52
    -6 -12 10 1.76 0.51
    -6 12 9 3.98 0.65
    6 12 -9 3.35 0.58
    -6 -12 9 4.28 0.65
    -6 12 8 1.33 0.43
    6 12 -8 0.28 0.24
    -6 -12 8 0.16 0.23
    -6 12 7 2.94 0.53
    6 12 -7 3.51 0.56
    -6 -12 7 2.28 0.5
    6 12 -6 21.68 1.21
    -6 12 6 20.45 1.19
    -6 -12 6 19.32 1.14
    6 12 -5 3.47 0.5
    -6 12 5 3.31 0.49
    -6 -12 5 3.55 0.5
    -6 12 4 9.8 0.76
    6 12 -4 9.87 0.76
    -6 -12 4 9.1 0.75
    6 12 -3 51.29 1.64
    -6 12 3 49.49 1.65
    -6 -12 3 47.42 1.64
    6 12 -2 60.02 1.7
    -6 12 2 57.3 1.73
    -6 -12 2 59.93 1.79
    6 12 -1 22.96 0.99
    -6 12 1 21.68 1.03
    -6 12 1 22.99 0.88
    -6 12 0 88.66 2.13
    6 12 0 88.3 2.14
    6 12 0 93.26 1.98
    -6 12 0 91.41 1.92
    -6 12 -1 66.89 1.71
    6 12 1 64.42 1.8
    -6 12 -1 63.33 1.78
    -6 12 -2 142.38 2.75
    6 12 2 140.15 2.8
    6 -12 2 142.5 2.82
    -6 12 -3 5.7 0.57
    6 12 3 6.3 0.59
    6 -12 3 6.39 0.59
    -6 12 -4 138.9 2.95
    6 12 4 137.63 2.89
    6 -12 4 134.14 2.84
    -6 12 -5 48.92 1.77
    6 12 5 50.7 1.74
    6 -12 5 53.09 1.75
    -6 12 -6 41.5 1.7
    6 12 6 41.98 1.64
    6 -12 6 40.5 1.58
    6 12 7 32.52 1.5
    -6 12 -7 34.83 1.6
    6 -12 7 33 1.47
    6 12 8 23.36 1.3
    -6 12 -8 23.02 1.36
    6 -12 8 22.7 1.26
    6 12 9 26.45 1.46
    -6 12 -9 29.45 1.56
    6 -12 9 26.5 1.41
    -6 13 9 1.24 0.44
    6 13 -9 0.75 0.35
    -6 -13 9 1.04 0.4
    6 13 -8 46.74 1.94
    -6 13 8 48.24 2.03
    -6 -13 8 48.4 2
    6 13 -7 28.05 1.46
    -6 13 7 26.98 1.46
    -6 -13 7 28.56 1.48
    6 13 -6 24.22 1.31
    -6 13 6 23.45 1.31
    -6 -13 6 25.42 1.34
    6 13 -5 1.63 0.4
    -6 13 5 1.52 0.4
    -6 -13 5 2.45 0.46
    -6 13 4 19.26 1.1
    6 13 -4 19.51 1.08
    -6 -13 4 19.02 1.09
    -6 13 3 35.59 1.44
    6 13 -3 33.92 1.36
    -6 -13 3 33.07 1.42
    -6 13 2 18.93 1.02
    6 13 -2 18.42 0.95
    -6 -13 2 18.7 1.03
    6 13 -1 2.82 0.39
    -6 13 1 3.53 0.45
    6 13 0 46.76 1.59
    -6 13 0 46.43 1.36
    6 13 0 46.69 1.39
    -6 13 0 46.68 1.58
    6 13 1 10.38 0.75
    -6 13 -1 11.88 0.81
    -6 13 -1 12.89 0.76
    -6 -13 -1 11.98 0.68
    6 13 2 32.79 1.33
    -6 13 -2 36.28 1.34
    6 -13 2 34.81 1.38
    6 13 3 0.59 0.25
    -6 13 -3 0.95 0.29
    6 -13 3 0.9 0.31
    6 13 4 15.29 0.95
    -6 13 -4 14.93 0.96
    6 -13 4 13.95 0.91
    6 13 5 7.27 0.7
    -6 13 -5 7.43 0.72
    6 -13 5 7.42 0.7
    6 13 6 1.85 0.44
    -6 13 -6 1.48 0.41
    6 -13 6 2.15 0.48
    6 13 7 0.01 0.19
    -6 13 -7 -0.02 0.18
    6 -13 7 -0.03 0.18
    -6 13 -8 16.67 1.17
    6 13 8 15.5 1.11
    6 -13 8 17.73 1.16
    6 13 9 5.6 0.73
    6 -13 9 6.16 0.72
    6 14 -8 0.01 0.21
    -6 14 8 0.18 0.24
    -6 -14 8 0.59 0.33
    6 14 -7 0.52 0.3
    -6 14 7 0.45 0.28
    -6 -14 7 0.22 0.26
    -6 14 6 7.4 0.78
    6 14 -6 7.03 0.74
    -6 -14 6 7.15 0.76
    -6 14 5 6.39 0.71
    6 14 -5 5.83 0.66
    -6 -14 5 6.7 0.73
    -6 14 4 0.78 0.33
    6 14 -4 0.92 0.31
    -6 -14 4 0.57 0.27
    6 14 -3 13.46 0.88
    -6 14 3 13.8 0.93
    -6 -14 3 13.79 0.95
    6 14 -2 23.09 1.08
    -6 14 2 23.49 1.19
    -6 -14 2 22.09 1.17
    -6 14 1 68.18 2.03
    6 14 -1 73.28 1.88
    -6 -14 1 69.99 2.1
    6 14 0 6.19 0.62
    -6 14 0 6.85 0.65
    6 14 0 6.3 0.55
    6 14 1 38.35 1.48
    -6 14 -1 37.03 1.47
    -6 14 -1 39.19 1.36
    6 14 2 1.38 0.35
    -6 14 -2 2.24 0.38
    6 -14 2 2.25 0.42
    -6 14 -3 72.95 2.08
    6 14 3 72.64 2.13
    6 -14 3 73.02 2.13
    -6 14 -4 0.37 0.23
    6 14 4 0.1 0.18
    6 -14 4 0.18 0.18
    6 14 5 40.44 1.65
    -6 14 -5 39.41 1.64
    6 -14 5 42.86 1.67
    -6 14 -6 0.02 0.19
    6 14 6 0.71 0.32
    6 -14 6 0.34 0.25
    -6 14 -7 61.57 2.22
    6 14 7 69.15 2.3
    6 -14 7 68.81 2.24
    -6 14 -8 3.82 0.65
    6 14 8 3.57 0.58
    6 -14 8 3.17 0.56
    -6 15 8 27.78 1.68
    -6 -15 8 27.32 1.59
    6 15 -7 9.88 0.92
    -6 15 7 10.08 0.95
    -6 -15 7 10.97 0.98
    -6 15 6 30.13 1.56
    6 15 -6 31.72 1.55
    -6 -15 6 28.1 1.49
    -6 15 5 52.97 2.01
    6 15 -5 57.18 1.99
    -6 -15 5 52.81 2.01
    6 15 -4 14.38 0.97
    -6 15 4 14.53 1.03
    -6 -15 4 13.27 0.99
    -6 15 3 58.32 2
    6 15 -3 59.43 1.89
    -6 -15 3 65.54 2.13
    6 15 -2 38.56 1.44
    -6 15 2 36.41 1.54
    -6 -15 2 38.4 1.6
    6 15 -1 20.14 0.98
    -6 15 1 20.52 1.13
    -6 -15 1 18.79 1.11
    6 15 0 4.77 0.56
    -6 15 0 4.85 0.58
    6 15 1 0.78 0.28
    -6 15 -2 34.02 1.35
    6 15 2 33.32 1.45
    6 -15 2 33.15 1.44
    6 15 3 0.07 0.18
    -6 15 -3 0.09 0.17
    6 -15 3 0.3 0.23
    -6 15 -4 0.11 0.2
    6 15 4 0.27 0.21
    6 -15 4 -0.07 0.14
    -6 15 -5 3.3 0.54
    6 15 5 2.92 0.51
    6 -15 5 2.68 0.5
    6 15 6 0.22 0.26
    -6 15 -6 0.67 0.31
    6 -15 6 0.22 0.24
    -6 15 -7 -0.04 0.19
    6 15 7 0.23 0.23
    6 -15 7 0.26 0.25
    -6 16 7 1.17 0.42
    6 16 -7 2.89 0.61
    -6 -16 7 1.38 0.45
    6 16 -6 0.13 0.2
    -6 16 6 0.09 0.21
    -6 -16 6 0.04 0.23
    -6 16 5 5.15 0.68
    6 16 -5 4.13 0.59
    -6 -16 5 4.82 0.68
    6 16 -4 1.31 0.38
    -6 16 4 3.01 0.52
    -6 -16 4 2.06 0.5
    -6 16 3 2.28 0.51
    6 16 -3 2.52 0.45
    -6 -16 3 3.05 0.52
    -6 16 2 20.4 1.19
    6 16 -2 22.48 1.11
    -6 -16 2 21.54 1.25
    -6 16 1 3.81 0.55
    -6 -16 1 3.05 0.52
    -6 16 0 20.47 1.17
    6 16 0 20.12 1.16
    6 16 1 4.53 0.59
    6 16 2 44.42 1.73
    6 -16 2 44.47 1.72
    -6 16 -3 21.31 1.14
    6 16 3 21.01 1.2
    6 -16 3 22.07 1.24
    -6 16 -4 34.84 1.52
    6 16 4 35.13 1.59
    6 -16 4 35.42 1.59
    -6 16 -5 4.42 0.63
    6 16 5 5.11 0.66
    6 -16 5 5.02 0.65
    -6 16 -6 15.09 1.11
    6 16 6 15.65 1.12
    6 -16 6 18.77 1.19
    6 16 7 4.09 0.7
    -6 17 6 1.78 0.56
    6 17 -6 1.87 0.5
    -6 -17 6 2.23 0.57
    6 17 -5 34.51 1.59
    -6 17 5 32.46 1.64
    -6 -17 5 29.53 1.57
    6 17 -4 0.57 0.27
    -6 17 4 1.15 0.41
    -6 -17 4 0.35 0.25
    -6 17 3 64.64 2.25
    6 17 -3 70.36 2.12
    -6 -17 3 63.21 2.23
    -6 17 2 -0.13 0.17
    -6 -17 2 -0.09 0.17
    -6 17 1 22.82 1.27
    -6 -17 1 21.25 1.26
    -6 17 0 4.82 0.62
    6 17 1 8.63 0.8
    6 -17 1 10.79 0.89
    6 17 2 0.37 0.26
    6 -17 2 0.01 0.19
    6 17 3 4.36 0.61
    6 -17 3 3.66 0.57
    -6 17 -4 -0.05 0.18
    6 17 4 -0.05 0.18
    6 -17 4 0.04 0.19
    6 17 5 1.69 0.47
    -6 17 -5 1.36 0.41
    6 -17 5 1.57 0.47
    6 17 6 2.43 0.87
    6 18 -5 3.3 0.65
    -6 18 4 0.53 0.33
    -6 -18 4 0.77 0.34
    -6 18 3 16.24 1.16
    -6 -18 3 14.6 1.11
    -6 18 2 44.3 1.85
    -6 -18 2 42.44 1.84
    -6 18 1 30.93 1.55
    -6 -18 1 31.79 1.58
    -6 18 0 40.18 1.73
    -6 -18 0 39.19 1.77
    6 18 1 26.77 1.41
    6 -18 1 26.7 1.43
    6 18 2 18.91 1.21
    6 -18 2 19.7 1.25
    6 18 3 25.62 1.4
    6 -18 3 28.96 1.48
    6 18 4 15.3 1.12
    6 -18 4 15.02 1.08
    -6 19 2 21.67 1.75
    -6 -19 2 18.19 1.34
    -6 19 1 0.23 0.25
    -6 -19 1 0.92 0.39
    -6 -19 0 4.97 0.69
    6 19 1 0.94 0.37
    6 -19 1 0.88 0.37
    6 19 2 9.18 0.99
    6 -19 2 8.95 1.26
    -7 0 12 13.74 1.13
    -7 0 11 -0.17 0.16
    7 0 -10 0.18 0.17
    -7 0 10 0.31 0.23
    7 0 -9 0.15 0.15
    -7 0 9 0.05 0.16
    -7 0 8 1.56 0.37
    7 0 -8 1.71 0.3
    7 0 -7 0.5 0.19
    -7 0 7 0.66 0.24
    -7 0 6 6.62 0.52
    7 0 -6 7.38 0.52
    -7 0 5 0.29 0.14
    7 0 -5 0.31 0.14
    7 0 -4 63.43 1.46
    -7 0 4 62.48 1.31
    -7 0 3 0.12 0.1
    -7 0 3 0.48 0.13
    -7 0 2 612.45 6.3
    -7 0 2 617.65 5.45
    -7 0 1 0.07 0.07
    -7 0 0 479.41 5.19
    -7 0 -1 0.29 0.13
    7 0 2 538.19 5.86
    -7 0 -2 535.63 5.77
    7 0 3 0.26 0.08
    -7 0 -3 0.54 0.17
    7 0 3 0.17 0.11
    7 0 4 123.66 2.34
    -7 0 -4 123.58 2.28
    7 0 4 124.26 1.83
    7 0 5 0.13 0.09
    7 0 5 0.12 0.13
    -7 0 -5 0.28 0.16
    7 0 6 203.59 3.34
    -7 0 -6 197.56 3.21
    7 0 6 197.61 2.97
    7 0 7 0.01 0.12
    -7 0 -7 0.13 0.13
    7 0 7 0.17 0.17
    7 0 8 40.51 1.45
    -7 0 -8 40.39 1.42
    7 0 8 38.27 1.37
    7 0 9 0.02 0.15
    -7 0 -9 0.01 0.16
    -7 0 -10 6.11 0.61
    7 0 10 6.28 0.66
    -7 1 12 1.8 0.51
    -7 -1 12 1.53 0.48
    -7 1 11 49.86 2.04
    -7 -1 11 50.72 2.06
    -7 1 10 2.74 0.56
    7 1 -10 3.01 0.42
    -7 -1 10 2.88 0.51
    7 1 -9 65.94 1.82
    -7 1 9 64.47 2.07
    7 -1 -9 65.95 1.7
    -7 -1 9 65.11 2.08
    7 1 -8 40.86 1.37
    -7 1 8 43.56 1.57
    -7 -1 8 44.78 1.6
    7 -1 -8 45.14 1.35
    -7 1 7 57.68 1.7
    7 1 -7 60.18 1.62
    -7 -1 7 61.27 1.74
    7 -1 -7 62.71 1.56
    7 1 -6 28.5 1.06
    -7 1 6 27.21 1.05
    -7 -1 6 28.34 1.06
    7 -1 -6 27.94 0.98
    -7 1 5 99.05 1.91
    7 1 -5 102.12 2.02
    7 -1 -5 101.93 1.93
    -7 -1 5 105.06 1.97
    7 1 -4 44.39 1.23
    -7 1 4 41.17 1.05
    -7 1 4 40.47 1.13
    -7 -1 4 41.22 1.05
    -7 1 3 298.51 3.67
    -7 1 3 298.14 3.26
    7 1 -3 296.01 3.75
    -7 -1 3 298.7 3.24
    -7 1 2 1.94 0.16
    -7 1 2 1.83 0.24
    -7 -1 2 1.67 0.24
    -7 -1 2 1.95 0.16
    -7 1 1 128.41 2.1
    -7 -1 1 126.63 2.12
    -7 1 0 9.11 0.51
    -7 -1 0 10.57 0.55
    -7 1 -1 182.97 2.69
    7 1 1 180.05 2.75
    -7 -1 -1 182.41 2.66
    -7 1 -2 5.32 0.42
    7 1 2 5.49 0.44
    7 -1 2 5.28 0.2
    7 -1 2 5.03 0.41
    -7 -1 -2 5.2 0.41
    7 1 3 7.83 0.54
    7 1 3 7.91 0.34
    -7 1 -3 7.56 0.51
    7 -1 3 8.23 0.35
    -7 -1 -3 7.83 0.51
    7 -1 3 8.35 0.54
    7 1 4 25.45 0.74
    7 1 4 24.59 1
    -7 1 -4 23.67 0.95
    7 -1 4 25.74 0.74
    -7 -1 -4 26.27 0.96
    7 -1 4 24.06 0.94
    7 1 5 21.73 0.98
    -7 1 -5 22.69 0.96
    7 1 5 23.16 0.8
    7 -1 5 21.95 0.93
    7 -1 5 22.57 0.79
    -7 -1 -5 21.78 0.91
    -7 1 -6 0.24 0.17
    7 1 6 0.36 0.19
    7 1 6 0.3 0.15
    7 -1 6 0.44 0.2
    7 -1 6 0.12 0.13
    -7 -1 -6 0.34 0.16
    7 1 7 50.22 1.47
    -7 1 -7 47.34 1.52
    7 1 7 46.99 1.57
    7 -1 7 48.61 1.43
    7 -1 7 44.64 1.45
    -7 -1 -7 47.61 1.46
    7 1 8 25.47 1.19
    -7 1 -8 24.68 1.13
    7 1 8 24.28 1.09
    7 -1 8 25.94 1.12
    7 -1 8 26.75 1.14
    -7 -1 -8 28.17 1.15
    -7 1 -9 12.03 0.82
    7 1 9 10.99 0.79
    -7 -1 -9 10.71 0.74
    7 -1 9 12.46 0.84
    7 1 10 7.33 0.71
    -7 1 -10 8.7 0.73
    7 -1 10 8.62 0.76
    -7 2 12 0.65 0.34
    -7 -2 12 0.89 0.39
    7 2 -11 3.59 0.5
    -7 2 11 3.56 0.6
    -7 -2 11 2.49 0.57
    -7 2 10 3.49 0.55
    7 2 -10 3.69 0.48
    -7 -2 10 3.49 0.55
    7 2 -9 -0.02 0.1
    -7 2 9 0.4 0.24
    -7 -2 9 0.79 0.32
    7 2 -8 2.47 0.38
    -7 2 8 2.91 0.45
    7 -2 -8 2.94 0.36
    -7 -2 8 2.79 0.44
    7 2 -7 126.8 2.53
    -7 2 7 129.73 2.66
    -7 -2 7 132.59 2.66
    7 -2 -7 130.55 2.3
    -7 2 6 2.52 0.34
    7 2 -6 2.64 0.34
    -7 -2 6 1.98 0.31
    -7 2 5 66.45 1.54
    7 2 -5 67.73 1.65
    -7 2 5 63.96 1.45
    -7 -2 5 63.84 1.52
    7 2 -4 0.7 0.19
    -7 2 4 0.19 0.1
    -7 2 4 0.83 0.19
    -7 -2 4 0.53 0.15
    -7 2 3 157.87 2.38
    -7 2 3 155.55 2.1
    7 2 -3 155.04 2.5
    -7 -2 3 153.47 2.08
    -7 2 2 42.55 1.11
    -7 2 2 43.15 0.82
    -7 -2 2 42.68 0.81
    -7 2 1 74.92 0.96
    -7 2 1 75.63 1.54
    -7 -2 1 76.62 1.58
    -7 -2 1 75.25 0.93
    7 2 0 151.27 2.45
    -7 2 0 155.02 2.39
    -7 -2 0 153.29 2.38
    7 2 1 207.88 3.04
    -7 2 -1 206.72 2.94
    -7 -2 -1 203.93 2.87
    -7 2 -2 144.88 2.43
    7 2 2 148.6 1.62
    7 2 2 145.07 2.51
    7 -2 2 148.64 1.66
    -7 -2 -2 149.73 2.36
    -7 2 -3 318.31 4.09
    7 2 3 312.62 4.2
    7 2 3 315.04 3.25
    -7 -2 -3 311.64 3.94
    7 -2 3 314.18 3.26
    7 -2 3 315.75 3.98
    -7 2 -4 47.35 1.38
    7 2 4 46.01 1.42
    7 2 4 46.74 1.05
    7 -2 4 46.2 1.29
    -7 -2 -4 48.48 1.31
    7 -2 4 46.46 1.05
    7 2 5 65.21 1.78
    -7 2 -5 61.65 1.65
    7 2 5 63.53 1.4
    7 -2 5 63.99 1.59
    -7 -2 -5 66.71 1.6
    7 -2 5 65.11 1.41
    7 2 6 26.67 0.97
    7 2 6 24.51 1.11
    -7 2 -6 25.32 1.08
    -7 -2 -6 28.21 1.04
    7 -2 6 27.5 1.06
    7 -2 6 25.32 0.94
    -7 2 -7 54.49 1.67
    7 2 7 57.71 1.6
    7 2 7 59.21 1.82
    7 -2 7 57.84 1.57
    -7 -2 -7 55.87 1.55
    7 -2 7 56.27 1.58
    7 2 8 5.36 0.53
    7 2 8 5.21 0.58
    -7 2 -8 5.52 0.56
    7 -2 8 5.23 0.54
    -7 -2 -8 4.77 0.48
    7 -2 8 5.46 0.52
    7 2 9 0.33 0.2
    -7 2 -9 0.74 0.28
    -7 -2 -9 0.41 0.22
    7 -2 9 0.83 0.29
    -7 2 -10 0.03 0.16
    7 2 10 0.01 0.17
    7 -2 10 0.39 0.25
    -7 2 -11 8.32 0.77
    -7 3 12 16.65 1.25
    -7 -3 12 16.89 1.25
    -7 3 11 0.09 0.21
    7 3 -11 0.47 0.24
    -7 -3 11 0.49 0.3
    7 3 -10 11.68 0.84
    -7 3 10 12.82 0.99
    -7 -3 10 11.76 0.95
    -7 3 9 17.4 1.08
    7 3 -9 17.51 0.98
    -7 -3 9 17.74 1.09
    7 3 -8 129.61 2.7
    -7 3 8 127.86 2.85
    -7 -3 8 127.94 2.84
    -7 3 7 6.1 0.45
    7 3 -7 6.52 0.57
    -7 3 7 7.18 0.61
    -7 -3 7 7.54 0.62
    -7 3 6 46.68 1.41
    7 3 -6 45.56 1.43
    -7 3 6 43.26 1.18
    -7 -3 6 46.56 1.42
    -7 3 5 8.73 0.51
    -7 3 5 10.2 0.6
    7 3 -5 10.15 0.64
    -7 -3 5 10.37 0.6
    -7 3 4 128.43 2.1
    7 3 -4 128.06 2.36
    -7 3 4 129.87 2.12
    -7 -3 4 130.66 2.13
    -7 3 3 9.05 0.5
    7 3 -3 9.09 0.56
    -7 3 3 8.72 0.44
    -7 -3 3 9.72 0.47
    7 3 -2 0.86 0.2
    -7 3 2 0.85 0.19
    -7 3 2 0.62 0.13
    -7 -3 2 0.71 0.12
    -7 3 1 7.92 0.48
    7 3 -1 8.11 0.5
    -7 3 1 8.67 0.32
    -7 -3 1 8.34 0.31
    -7 -3 1 8.87 0.52
    -7 3 0 19.57 0.45
    7 3 0 21.04 0.83
    -7 3 0 20.84 0.79
    -7 -3 0 20.63 0.44
    -7 -3 0 19.31 0.76
    7 3 1 26.04 0.51
    -7 3 -1 25.55 0.91
    -7 -3 -1 26.02 0.88
    7 -3 1 25.73 0.54
    -7 3 -2 68.74 1.61
    7 3 2 68.27 1.68
    7 3 2 70.7 1.07
    7 -3 2 72.37 1.1
    -7 -3 -2 71.19 1.51
    -7 3 -3 0.14 0.12
    7 3 3 0.17 0.12
    7 3 3 0.04 0.06
    7 -3 3 0.31 0.1
    7 -3 3 0.03 0.09
    -7 -3 -3 0.33 0.15
    7 3 4 29.28 0.84
    -7 3 -4 28.68 1.08
    7 3 4 26.57 1.1
    7 -3 4 26.37 0.94
    7 -3 4 27.69 0.82
    -7 -3 -4 28.17 0.97
    7 3 5 0.49 0.22
    7 3 5 0.26 0.12
    -7 3 -5 0.3 0.16
    7 -3 5 0.38 0.15
    7 -3 5 0.21 0.12
    -7 -3 -5 0.37 0.16
    -7 3 -6 8.1 0.63
    7 3 6 7.85 0.66
    7 3 6 8.29 0.56
    7 -3 6 8.54 0.56
    -7 -3 -6 9.85 0.61
    7 -3 6 7.81 0.55
    -7 3 -7 19.12 1
    7 3 7 18.53 1.03
    7 3 7 18.6 0.9
    7 -3 7 19.7 0.89
    -7 -3 -7 18.91 0.86
    7 -3 7 19.14 0.9
    7 3 8 80.52 2.27
    7 3 8 78.68 2.05
    -7 3 -8 78.42 2.14
    -7 -3 -8 82.55 1.92
    7 -3 8 80.17 2.05
    -7 3 -9 1.26 0.35
    7 3 9 0.93 0.3
    7 -3 9 1.07 0.32
    -7 3 -10 49.57 1.79
    7 3 10 49.56 1.8
    7 -3 10 48.92 1.78
    -7 3 -11 0.83 0.32
    -7 4 12 0.79 0.38
    7 4 -12 0.74 0.32
    -7 -4 12 0.28 0.3
    7 4 -11 0.79 0.31
    -7 4 11 0.41 0.29
    -7 -4 11 0.65 0.34
    -7 4 10 1.37 0.41
    7 4 -10 1.37 0.36
    -7 -4 10 1.81 0.46
    7 4 -9 0.03 0.13
    -7 4 9 0.47 0.26
    -7 -4 9 0.01 0.15
    7 4 -8 0.51 0.22
    -7 4 8 0.12 0.16
    -7 -4 8 0.75 0.28
    -7 4 7 14.16 0.89
    -7 4 7 13.63 0.84
    7 4 -7 13.4 0.82
    -7 -4 7 13.88 0.85
    7 4 -6 17.63 0.9
    -7 4 6 18.31 0.72
    -7 4 6 17.48 0.87
    -7 -4 6 16.6 0.86
    -7 4 5 43.08 1.12
    7 4 -5 40.63 1.33
    -7 4 5 42.03 1.26
    -7 -4 5 41.12 1.25
    -7 4 4 64.3 1.39
    -7 4 4 64.81 1.46
    7 4 -4 66.03 1.65
    -7 -4 4 65.53 1.47
    7 4 -3 265.02 3.68
    -7 4 3 272.5 3.26
    -7 4 3 273.39 3.38
    -7 -4 3 271.98 3.29
    -7 4 2 302.11 3.34
    7 4 -2 305.75 3.79
    7 4 -2 308.65 3.94
    -7 4 2 309.98 3.72
    -7 -4 2 307.45 3.37
    -7 4 1 174.18 2.1
    7 4 -1 170.45 2.65
    -7 4 1 174.71 2.58
    -7 -4 1 174.98 2.1
    -7 4 0 46.71 1.24
    -7 4 0 49.04 0.89
    7 4 0 49.78 1.33
    -7 -4 0 48.79 0.88
    -7 -4 0 48.56 1.25
    -7 4 -1 74.73 1.65
    7 4 1 74.02 1.72
    7 4 1 74.73 1.13
    7 -4 1 74.04 1.16
    -7 -4 -1 75.83 1.58
    7 4 2 129.15 2.46
    7 4 2 131.58 1.74
    -7 4 -2 128.27 2.32
    -7 -4 -2 127.88 2.15
    7 -4 2 129.85 1.75
    7 4 3 23.23 0.7
    7 4 3 23.63 1.02
    -7 -4 -3 23.69 0.86
    7 -4 3 24.17 0.72
    7 4 4 16.5 0.65
    -7 4 -4 16.64 0.83
    7 4 4 13.24 0.8
    -7 -4 -4 15.68 0.71
    7 -4 4 15.07 0.63
    7 -4 4 16.47 0.73
    -7 4 -5 23.82 1.04
    7 4 5 23.31 1.1
    7 4 5 26.15 0.92
    7 -4 5 25.02 0.93
    7 -4 5 24.46 0.89
    -7 -4 -5 24.52 0.91
    -7 4 -6 60.45 1.78
    7 4 6 59.85 1.87
    7 4 6 64.21 1.61
    -7 -4 -6 63.21 1.55
    7 -4 6 61.73 1.54
    7 -4 6 62.23 1.56
    -7 4 -7 48.82 1.64
    7 4 7 48.69 1.5
    7 4 7 49.92 1.75
    7 -4 7 48.39 1.47
    -7 -4 -7 49.86 1.39
    7 -4 7 49.8 1.4
    -7 4 -8 26.13 1.24
    7 4 8 27.67 1.2
    7 -4 8 27.72 1.19
    7 4 9 23.88 1.19
    -7 4 -9 22.53 1.19
    7 -4 9 21.85 1.13
    -7 4 -10 7.8 0.74
    7 4 10 7.23 0.74
    7 -4 10 6.98 0.71
    -7 4 -11 1.97 0.48
    -7 4 -12 1.94 0.71
    -7 5 12 0.81 0.39
    -7 -5 12 0.55 0.37
    7 5 -11 35.89 1.58
    -7 5 11 35.58 1.75
    -7 -5 11 35.9 1.74
    7 5 -10 17.31 1.06
    -7 5 10 18.24 1.19
    -7 -5 10 18.26 1.18
    7 5 -9 103.31 2.56
    -7 5 9 99.46 2.68
    -7 -5 9 101.41 2.7
    -7 5 8 2.85 0.46
    7 5 -8 3 0.44
    -7 -5 8 2.83 0.45
    -7 5 7 124.49 2.7
    7 5 -7 127.79 2.71
    -7 -5 7 129.73 2.77
    7 5 -6 1.58 0.34
    -7 5 6 1.96 0.25
    -7 5 6 2.51 0.37
    -7 -5 6 2.53 0.37
    7 5 -5 74.96 1.48
    -7 5 5 72.84 1.47
    -7 5 5 75.51 1.77
    7 5 -5 73.78 1.88
    -7 -5 5 76.25 1.78
    -7 5 4 22.28 0.77
    -7 5 4 21.65 0.85
    7 5 -4 22.47 0.97
    7 5 -4 23.21 0.8
    -7 -5 4 21.2 0.84
    -7 5 3 161.78 2.41
    7 5 -3 165.85 2.78
    -7 5 3 163.84 2.41
    7 5 -3 163.41 2.46
    -7 -5 3 165.65 2.43
    -7 5 2 1.08 0.17
    -7 5 2 1.9 0.24
    7 5 -2 1.66 0.24
    7 5 -2 1.52 0.25
    -7 -5 2 0.97 0.17
    -7 5 1 45 1.19
    7 5 -1 43.73 1.23
    -7 5 1 45.44 0.99
    7 5 -1 44.43 1.24
    -7 -5 1 45.67 0.98
    -7 5 0 21.08 0.62
    -7 5 0 20.81 0.82
    7 5 0 20.98 0.87
    -7 -5 0 21.85 0.84
    7 5 1 91.51 2
    -7 5 -1 94.32 1.9
    7 5 1 92.71 1.44
    7 -5 1 92.56 1.44
    -7 -5 -1 92.95 1.79
    7 5 2 7.5 0.39
    7 5 2 8.67 0.62
    -7 5 -2 7.97 0.55
    7 -5 2 7.81 0.4
    -7 -5 -2 8.88 0.52
    -7 5 -3 12.82 0.72
    7 5 3 11.82 0.75
    7 5 3 13.78 0.57
    -7 -5 -3 12.54 0.62
    7 -5 3 12.88 0.56
    -7 5 -4 2.04 0.33
    7 5 4 1.67 0.36
    7 5 4 2.59 0.29
    7 -5 4 2.03 0.26
    7 -5 4 2.02 0.27
    -7 -5 -4 1.95 0.26
    7 5 5 6.91 0.49
    -7 5 -5 6.3 0.56
    7 5 5 5.89 0.59
    7 -5 5 6.56 0.48
    7 -5 5 6.39 0.46
    -7 -5 -5 5.66 0.44
    7 5 6 9.85 0.64
    -7 5 -6 9.26 0.71
    7 5 6 8.14 0.72
    -7 -5 -6 9.52 0.58
    7 -5 6 7.57 0.52
    7 -5 6 8.02 0.58
    7 5 7 40.68 1.62
    7 5 7 37.81 1.34
    -7 5 -7 38.66 1.49
    -7 -5 -7 39.59 1.2
    7 -5 7 41.03 1.38
    7 5 8 11.34 0.79
    -7 5 -8 10.69 0.82
    7 -5 8 12.02 0.79
    -7 5 -9 18.28 1.1
    7 5 9 16.89 1.02
    7 -5 9 18.85 1.06
    7 5 10 11.48 1.24
    -7 5 -10 12.75 0.96
    7 -5 10 11.42 0.88
    -7 5 -11 5.6 0.69
    -7 6 12 -0.08 0.23
    7 6 -12 -0.07 0.19
    -7 -6 12 0.5 0.33
    7 6 -11 3.81 0.58
    -7 6 11 3.67 0.64
    -7 -6 11 2.6 0.58
    -7 6 10 0.13 0.22
    7 6 -10 2.4 0.51
    -7 -6 10 0.17 0.22
    -7 6 9 1.57 0.42
    7 6 -9 1.12 0.35
    -7 -6 9 0.96 0.36
    -7 6 8 15.24 0.99
    7 6 -8 16.21 0.99
    -7 -6 8 15.49 0.99
    -7 6 7 34.98 1.4
    7 6 -7 35.08 1.41
    -7 -6 7 34.02 1.37
    7 6 -6 39.07 1.42
    -7 6 6 38.82 1.37
    -7 -6 6 36.8 1.34
    -7 6 5 6.72 0.54
    7 6 -5 7.04 0.59
    -7 6 5 7.08 0.43
    7 6 -5 7.07 0.42
    -7 -6 5 6.82 0.54
    -7 6 4 56.14 1.45
    -7 6 4 56.61 1.26
    7 6 -4 55.04 1.59
    7 6 -4 58.26 1.29
    -7 -6 4 58.51 1.49
    -7 6 3 1.22 0.21
    -7 6 3 1.04 0.22
    7 6 -3 0.87 0.24
    7 6 -3 0.96 0.22
    -7 -6 3 1.18 0.22
    -7 6 2 183.03 2.57
    7 6 -2 184.02 2.75
    7 6 -2 185.69 2.94
    -7 6 2 185.35 2.66
    -7 -6 2 185.68 2.59
    -7 6 1 0.41 0.13
    7 6 -1 0.74 0.2
    -7 6 1 0.74 0.19
    7 6 -1 1.05 0.24
    -7 -6 1 0.82 0.18
    -7 6 0 250.22 3
    -7 6 0 248.4 3.4
    7 6 0 250.04 2.96
    7 6 0 249.04 3.57
    -7 -6 0 253.51 3.44
    -7 6 -1 70.57 1.65
    7 6 1 66.34 1.72
    7 6 1 71.11 1.33
    7 -6 1 69.24 1.32
    -7 -6 -1 71.28 1.57
    -7 6 -2 418.78 5.13
    7 6 2 420.06 5.4
    7 6 2 421.15 4.47
    7 -6 2 420.99 4.49
    -7 -6 -2 417.49 4.78
    7 6 3 104.17 1.83
    -7 6 -3 108.47 2.25
    7 6 3 105.09 2.38
    7 -6 3 106.02 1.84
    -7 -6 -3 104.71 1.92
    -7 6 -4 194.54 3.29
    7 6 4 197.01 2.86
    7 6 4 190.82 3.5
    7 -6 4 191.24 2.81
    -7 -6 -4 193.58 2.84
    7 -6 4 193.92 2.84
    -7 6 -5 26.64 1.16
    7 6 5 26.11 0.99
    7 6 5 25.42 1.22
    7 -6 5 24.88 0.9
    -7 -6 -5 26.83 0.93
    7 -6 5 26.25 0.98
    7 6 6 95.11 2.11
    7 6 6 95.7 2.52
    -7 6 -6 95.36 2.35
    -7 -6 -6 92.75 1.86
    7 -6 6 97.87 2.11
    7 -6 6 90.91 1.85
    7 6 7 5.51 0.63
    7 6 7 4.88 0.51
    -7 6 -7 5.05 0.56
    7 -6 7 5.52 0.53
    -7 6 -8 22.17 1.18
    7 6 8 20.23 1.06
    7 -6 8 22.06 1.09
    7 6 9 15.4 0.98
    -7 6 -9 15.81 1.04
    7 -6 9 15.65 0.97
    -7 6 -10 6.63 0.73
    7 -6 10 5.16 0.65
    -7 6 -11 1.07 0.4
    7 7 -11 14.08 1.04
    -7 7 11 13.48 1.11
    -7 -7 11 14.07 1.12
    -7 7 10 3.19 0.57
    7 7 -10 2.27 0.5
    -7 -7 10 2.42 0.55
    -7 7 9 18.52 1.16
    7 7 -9 16.57 1.07
    -7 -7 9 15.65 1.06
    7 7 -8 28.88 1.36
    -7 7 8 29.49 1.39
    -7 -7 8 28.69 1.36
    -7 7 7 63.19 1.93
    7 7 -7 54.68 1.82
    -7 -7 7 55.81 1.81
    -7 7 6 26.94 1.17
    7 7 -6 25.5 1.18
    -7 -7 6 23.43 1.09
    -7 7 5 176.47 3.06
    7 7 -5 178.14 3.24
    -7 -7 5 178.62 3.07
    7 7 -4 154.17 2.3
    -7 7 4 150.19 2.22
    -7 7 4 151.95 2.64
    7 7 -4 153.3 2.86
    -7 -7 4 145.9 2.6
    -7 7 3 145.97 2.21
    7 7 -3 140.73 2.63
    -7 7 3 139.08 2.39
    7 7 -3 144.46 2.3
    -7 -7 3 140.76 2.41
    -7 7 2 24.94 0.87
    -7 7 2 25.12 0.86
    7 7 -2 26.1 1.01
    7 7 -2 25.65 0.93
    -7 -7 2 27.62 0.92
    -7 7 1 76.01 1.52
    -7 7 1 75.44 1.6
    7 7 -1 76.23 1.73
    7 7 -1 74.94 1.72
    -7 -7 1 73.78 1.52
    7 7 0 8.03 0.57
    -7 7 0 7.24 0.51
    -7 7 0 8.3 0.47
    7 7 0 7.64 0.44
    7 7 1 4.29 0.45
    -7 7 -1 2.11 0.3
    7 7 1 2.39 0.26
    -7 -7 -1 3.64 0.35
    -7 7 -2 2.51 0.35
    7 7 2 2.54 0.28
    7 7 2 2.62 0.37
    7 -7 2 2.74 0.29
    -7 -7 -2 2.47 0.29
    7 7 3 0.38 0.15
    7 7 3 0.82 0.29
    -7 7 -3 0.21 0.14
    7 -7 3 0.71 0.2
    -7 -7 -3 0.28 0.14
    7 7 4 28.25 1
    -7 7 -4 27.7 1.16
    7 7 4 27.42 1.26
    -7 -7 -4 28.68 0.95
    7 -7 4 28.07 0.94
    7 -7 4 29.73 1.01
    -7 7 -5 1.5 0.34
    7 7 5 1.2 0.35
    7 7 5 1.45 0.3
    -7 -7 -5 1.48 0.28
    7 -7 5 1.28 0.29
    7 -7 5 1.81 0.27
    7 7 6 7.01 0.57
    -7 7 -6 7.21 0.65
    7 7 6 7.25 0.72
    7 -7 6 6.8 0.56
    -7 7 -7 1.11 0.34
    7 7 7 0.85 0.28
    7 -7 7 1.01 0.29
    7 7 8 43.15 1.58
    -7 7 -8 43.22 1.7
    7 -7 8 45.13 1.6
    -7 7 -9 4.34 0.59
    7 7 9 3.67 0.53
    7 -7 9 4.49 0.56
    -7 7 -10 3.9 0.61
    7 -7 10 4.53 1.03
    -7 7 -11 5.61 0.75
    -7 8 11 0.81 0.37
    7 8 -11 0.86 0.34
    -7 -8 11 0.28 0.28
    -7 8 10 4.41 0.66
    7 8 -10 3.33 0.55
    -7 -8 10 4.4 0.64
    -7 8 9 0.65 0.31
    7 8 -9 0.49 0.27
    -7 -8 9 0.8 0.34
    7 8 -8 2.33 0.48
    -7 8 8 2.58 0.46
    -7 -8 8 2.66 0.47
    -7 8 7 7.91 0.71
    7 8 -7 8.57 0.75
    -7 -8 7 7.22 0.67
    7 8 -6 0.34 0.22
    -7 8 6 0.4 0.21
    -7 -8 6 0.08 0.16
    7 8 -5 26.11 1.18
    -7 8 5 28.28 1.17
    -7 -8 5 28.74 1.17
    7 8 -4 0.26 0.11
    -7 8 4 0.87 0.25
    7 8 -4 0.03 0.11
    -7 -8 4 -0.03 0.08
    7 8 -3 138.7 2.27
    7 8 -3 136.87 2.65
    -7 8 3 145.95 2.53
    -7 8 3 141.79 2.17
    -7 -8 3 139.04 2.5
    7 8 -2 11.95 0.64
    -7 8 2 11.23 0.62
    -7 8 2 11.69 0.59
    7 8 -2 11.44 0.69
    -7 -8 2 12.08 0.65
    -7 8 1 226.78 3.16
    7 8 -1 228.77 3.39
    7 8 -1 229.94 3.4
    -7 8 1 230.43 3.19
    -7 -8 1 227.85 3.19
    -7 8 0 44.79 1.2
    -7 8 0 46.77 1.31
    7 8 0 46.42 1.42
    7 8 0 46.9 1.21
    -7 8 -1 178.98 2.91
    7 8 1 173.7 2.6
    -7 8 -1 172.02 2.62
    7 8 1 174.73 3.09
    -7 -8 -1 171.6 2.72
    7 8 2 27.25 1.19
    -7 8 -2 29.55 1.12
    7 8 2 27.6 0.94
    -7 -8 -2 28.49 0.97
    7 -8 2 28.76 0.97
    7 8 3 144.11 3.01
    7 8 3 144.41 2.45
    -7 8 -3 146.91 2.8
    -7 -8 -3 148.86 2.39
    7 -8 3 151.22 2.48
    -7 8 -4 90.43 2.2
    7 8 4 85.69 1.9
    7 8 4 88.14 2.37
    -7 -8 -4 88.05 1.73
    7 -8 4 84.24 1.87
    -7 8 -5 60.56 1.85
    7 8 5 58.98 1.99
    7 8 5 57.48 1.61
    7 -8 5 58.68 1.61
    -7 -8 -5 57.47 1.96
    -7 8 -6 1.16 0.33
    7 8 6 1.94 0.35
    7 8 6 2.58 0.46
    7 -8 6 2.03 0.34
    -7 8 -7 64.27 2.04
    7 8 7 66.13 1.93
    7 -8 7 65.36 1.88
    -7 8 -8 1 0.35
    7 8 8 1.39 0.39
    7 -8 8 1.78 0.42
    7 8 9 1.77 0.43
    -7 8 -9 1.26 0.4
    7 -8 9 2.22 0.46
    -7 8 -10 1.67 0.47
    -7 9 11 0.2 0.26
    7 9 -11 -0.07 0.19
    -7 -9 11 0.2 0.27
    7 9 -10 36.15 1.69
    -7 9 10 36.1 1.75
    -7 -9 10 35.49 1.7
    7 9 -9 22.72 1.3
    -7 9 9 22.15 1.32
    -7 -9 9 21.61 1.28
    -7 9 8 41.72 1.72
    7 9 -8 38.97 1.66
    -7 -9 8 38.58 1.64
    7 9 -7 15.4 1.01
    -7 9 7 13.91 0.95
    -7 -9 7 15.66 0.99
    7 9 -6 19.65 1.1
    -7 9 6 21.35 1.11
    -7 -9 6 21.68 1.11
    7 9 -5 0.44 0.23
    -7 9 5 0.21 0.16
    -7 -9 5 0.61 0.22
    7 9 -4 4.88 0.52
    -7 9 4 3.88 0.44
    -7 -9 4 3.92 0.44
    7 9 -3 0.71 0.23
    7 9 -3 0.4 0.15
    -7 9 3 0.73 0.18
    -7 9 3 0.65 0.2
    -7 -9 3 0.93 0.25
    -7 9 2 8.36 0.5
    7 9 -2 6.08 0.47
    -7 9 2 6.5 0.5
    7 9 -2 7.47 0.58
    -7 -9 2 7.52 0.55
    7 9 -1 27.07 1.04
    -7 9 1 28.83 0.99
    -7 9 1 27.72 1
    7 9 -1 26.36 1.02
    -7 -9 1 25.73 0.98
    -7 9 0 19.23 0.82
    -7 9 0 20.44 0.87
    7 9 0 19.89 0.86
    7 9 0 19.75 0.83
    7 9 0 20.06 0.94
    -7 9 -1 0.49 0.18
    7 9 1 0.46 0.2
    -7 9 -1 0.49 0.19
    7 9 1 0.58 0.18
    -7 -9 -1 0.43 0.16
    -7 9 -2 0.15 0.13
    7 9 2 0.18 0.12
    7 9 2 0.01 0.11
    -7 -9 -2 0.58 0.17
    7 -9 2 0.85 0.23
    -7 9 -3 22.82 1.05
    7 9 3 22.83 0.93
    7 9 3 23.14 1.17
    7 -9 3 23.16 0.94
    -7 -9 -3 22.6 0.84
    7 9 4 44.7 1.39
    7 9 4 42.63 1.67
    -7 9 -4 47.58 1.6
    7 -9 4 45.54 1.38
    -7 -9 -4 42.5 1.16
    -7 9 -5 1.84 0.41
    7 9 5 0.9 0.33
    7 9 5 1.19 0.3
    7 -9 5 1.07 0.28
    7 9 6 94.61 2.29
    -7 9 -6 96.07 2.49
    7 -9 6 97.15 2.28
    7 9 7 5.88 0.6
    -7 9 -7 6.24 0.67
    7 -9 7 5.72 0.59
    7 9 8 37.13 1.53
    -7 9 -8 42.05 1.74
    7 -9 8 39.95 1.56
    -7 9 -9 6.12 0.72
    7 9 9 4.97 0.71
    7 -9 9 5.15 0.62
    -7 9 -10 20 1.28
    7 10 -10 2.46 0.57
    -7 10 10 2.2 0.55
    -7 -10 10 2.45 0.59
    7 10 -9 0.32 0.26
    -7 10 9 0.3 0.25
    -7 -10 9 0.1 0.2
    7 10 -8 9.97 0.88
    -7 10 8 10.76 0.91
    -7 -10 8 8.72 0.81
    -7 10 7 0.35 0.23
    7 10 -7 0.51 0.27
    -7 -10 7 0.3 0.23
    -7 10 6 54.55 1.84
    7 10 -6 52.54 1.85
    -7 -10 6 49.75 1.73
    7 10 -5 42.39 1.58
    -7 10 5 42.61 1.54
    -7 -10 5 41.78 1.51
    -7 10 4 60.02 1.76
    7 10 -4 60.36 1.83
    -7 -10 4 61.14 1.78
    7 10 -3 35.37 1.1
    7 10 -3 32.42 1.28
    -7 10 3 31.69 1.2
    -7 -10 3 33.27 1.25
    -7 10 2 89.02 1.73
    7 10 -2 90.54 1.91
    -7 10 2 88.41 2
    7 10 -2 89.84 2.1
    -7 -10 2 88.56 2.04
    7 10 -1 47.95 1.43
    -7 10 1 47.03 1.29
    7 10 -1 47.8 1.43
    -7 10 1 43.26 1.34
    -7 -10 1 44.55 1.37
    -7 10 0 23.78 0.95
    7 10 0 24.25 0.97
    7 10 0 23.84 0.96
    -7 10 0 23.52 0.96
    7 10 0 24.03 1.06
    7 10 1 40.68 1.27
    7 10 1 39.6 1.44
    -7 10 -1 39.2 1.26
    -7 10 -1 38.57 1.29
    -7 -10 -1 42.2 1.26
    7 10 2 113.77 2.25
    -7 10 -2 112.16 2.39
    7 10 2 111.58 2.6
    -7 -10 -2 113.17 2.11
    7 -10 2 111.68 2.24
    -7 10 -3 6.34 0.58
    7 10 3 5.86 0.62
    7 10 3 5.36 0.49
    -7 -10 -3 5.22 0.42
    7 -10 3 5.55 0.5
    7 10 4 52.06 1.87
    -7 10 -4 49.17 1.66
    7 10 4 49.65 1.53
    7 -10 4 50.58 1.53
    -7 10 -5 23.36 1.18
    7 10 5 24.09 1.1
    7 -10 5 22.35 1.05
    -7 10 -6 43.1 1.68
    7 10 6 41.2 1.52
    7 -10 6 45.44 1.56
    -7 10 -7 1.29 0.39
    7 10 7 1.22 0.35
    7 -10 7 0.98 0.31
    -7 10 -8 12.62 0.99
    7 10 8 11.12 0.87
    7 -10 8 11.86 0.88
    -7 10 -9 9.29 0.89
    7 -10 9 9.7 0.83
    7 11 -10 0.98 0.39
    -7 11 10 1.01 0.42
    -7 -11 10 1.69 0.5
    -7 11 9 40.64 1.85
    7 11 -9 41.33 1.83
    -7 -11 9 43.33 1.87
    -7 11 8 1.86 0.46
    7 11 -8 1.38 0.4
    -7 -11 8 1.79 0.46
    -7 11 7 114.05 2.92
    7 11 -7 114.49 2.94
    -7 -11 7 112.82 2.86
    7 11 -6 1.46 0.41
    -7 11 6 1.34 0.38
    -7 -11 6 1.29 0.36
    -7 11 5 104.35 2.55
    7 11 -5 105.43 2.61
    -7 -11 5 103.64 2.53
    -7 11 4 35.79 1.39
    7 11 -4 35.19 1.42
    -7 -11 4 35.66 1.39
    7 11 -3 45 1.54
    -7 11 3 45.19 1.5
    -7 -11 3 43.56 1.49
    7 11 -2 12.43 0.78
    7 11 -2 13.65 0.72
    -7 11 2 15.03 0.83
    -7 -11 2 14.13 0.83
    7 11 -1 0.88 0.25
    7 11 -1 0.53 0.2
    -7 11 1 0.7 0.23
    -7 11 1 0.59 0.19
    -7 -11 1 0.86 0.26
    -7 11 0 13.44 0.77
    7 11 0 13.11 0.73
    7 11 0 13.66 0.77
    -7 11 0 14.85 0.77
    7 11 0 13.9 0.83
    -7 11 -1 3.18 0.4
    7 11 1 4.14 0.43
    7 11 1 3.23 0.44
    -7 11 -1 4.11 0.44
    -7 -11 -1 4.1 0.42
    -7 11 -2 7.62 0.61
    7 11 2 6.63 0.56
    7 11 2 5.98 0.62
    7 -11 2 5.19 0.49
    -7 -11 -2 6.86 0.5
    7 11 3 0.2 0.16
    -7 11 -3 1.57 0.37
    7 -11 3 0.13 0.15
    7 11 4 1.06 0.29
    -7 11 -4 1.05 0.31
    7 -11 4 1.91 0.39
    7 11 5 -0.05 0.13
    -7 11 -5 0.4 0.24
    7 -11 5 0.28 0.2
    7 11 6 15.65 0.96
    -7 11 -6 15.5 1.03
    7 -11 6 16.26 0.96
    7 11 7 7 0.69
    -7 11 -7 8.64 0.81
    7 -11 7 8.74 0.75
    -7 11 -8 0.34 0.28
    7 11 8 0.11 0.2
    7 -11 8 0.16 0.21
    -7 11 -9 19.4 1.27
    7 -11 9 19.52 1.8
    7 12 -9 1.38 0.46
    -7 12 9 1.01 0.41
    -7 -12 9 1.33 0.45
    7 12 -8 6.88 0.78
    -7 12 8 8.63 0.86
    -7 -12 8 6.87 0.76
    -7 12 7 3.04 0.54
    7 12 -7 2.73 0.56
    -7 -12 7 2.44 0.53
    7 12 -6 36.33 1.58
    -7 12 6 32.81 1.49
    -7 -12 6 34.37 1.51
    -7 12 5 2.11 0.46
    7 12 -5 1.35 0.37
    -7 -12 5 2.1 0.45
    7 12 -4 81.95 2.26
    -7 12 4 86.02 2.27
    -7 -12 4 85.86 2.3
    7 12 -3 40.16 1.48
    -7 12 3 41.76 1.5
    -7 -12 3 40.86 1.5
    -7 12 2 31.18 1.26
    7 12 -2 32.4 1.28
    -7 -12 2 34.11 1.35
    -7 12 1 39.77 1.43
    7 12 -1 38.65 1.32
    7 12 -1 39.06 1.34
    -7 12 1 40.01 1.39
    -7 -12 1 37.16 1.37
    7 12 0 74.63 1.82
    7 12 0 72.12 1.89
    -7 12 0 72.48 1.76
    7 12 0 70.1 1.91
    -7 12 0 72.43 1.91
    7 12 1 66.44 1.8
    -7 12 -1 67.46 1.84
    -7 12 -1 69.93 1.82
    -7 -12 -1 66.8 1.68
    -7 12 -2 63.73 1.82
    7 12 2 64.46 1.81
    -7 -12 -2 61.9 2.05
    7 -12 2 66.53 1.81
    7 12 3 34.9 1.34
    -7 12 -3 32.38 1.33
    7 -12 3 36.02 1.35
    7 12 4 137.04 2.85
    -7 12 -4 130.55 2.94
    7 -12 4 134.67 2.81
    7 12 5 10.48 0.79
    -7 12 -5 9.73 0.81
    7 -12 5 9.84 0.76
    -7 12 -6 29.58 1.45
    7 12 6 31.48 1.4
    7 -12 6 29.88 1.34
    -7 12 -7 15.09 1.08
    7 12 7 14.31 0.99
    7 -12 7 14.43 0.98
    7 12 8 11.31 1.43
    -7 12 -8 10.91 0.96
    7 -12 8 11.4 0.9
    -7 13 9 17.33 1.26
    -7 -13 9 18.72 1.28
    7 13 -8 35.59 1.7
    -7 13 8 34.13 1.68
    -7 -13 8 34.44 1.67
    -7 13 7 25.04 1.4
    7 13 -7 23.87 1.35
    -7 -13 7 24.06 1.36
    7 13 -6 14.03 1.01
    -7 13 6 14.47 1.03
    -7 -13 6 12.68 0.97
    7 13 -5 27.08 1.35
    -7 13 5 27.66 1.35
    -7 -13 5 29.51 1.41
    7 13 -4 22.36 1.17
    -7 13 4 22.97 1.19
    -7 -13 4 25.73 1.27
    -7 13 3 4.87 0.56
    7 13 -3 3.28 0.46
    -7 -13 3 3.35 0.48
    7 13 -2 50.57 1.64
    -7 13 2 53.63 1.73
    -7 -13 2 49.87 1.72
    7 13 -1 33.99 1.27
    -7 13 1 32.25 1.32
    -7 -13 1 34.14 1.38
    7 13 0 74.17 1.85
    -7 13 0 70.99 1.98
    7 13 0 74.31 1.99
    -7 13 0 71.02 1.77
    -7 13 -1 0.37 0.2
    7 13 1 0.17 0.16
    -7 -13 -1 0.1 0.13
    7 13 2 8.42 0.68
    -7 13 -2 9.47 0.72
    7 -13 2 8.55 0.68
    -7 13 -3 11.15 0.81
    7 13 3 13.09 0.86
    7 -13 3 11.69 0.81
    7 13 4 16.4 0.98
    -7 13 -4 13.4 0.93
    7 -13 4 16.24 0.97
    -7 13 -5 0.64 0.28
    7 13 5 1.1 0.35
    7 -13 5 1.01 0.32
    -7 13 -6 32.75 1.55
    7 13 6 32.34 1.46
    7 -13 6 29.69 1.37
    -7 13 -7 1.49 0.48
    7 13 7 1.51 0.41
    7 -13 7 1.09 0.36
    -7 13 -8 16.54 1.18
    7 -13 8 15.89 1.1
    7 14 -8 1.79 0.48
    -7 14 8 1.76 0.5
    -7 -14 8 1.4 0.44
    7 14 -7 0.1 0.2
    -7 14 7 0.32 0.27
    -7 -14 7 0.19 0.23
    7 14 -6 2.21 0.51
    -7 14 6 1.96 0.48
    -7 -14 6 2.71 0.51
    7 14 -5 20.75 1.21
    -7 14 5 19.92 1.18
    -7 -14 5 21 1.23
    -7 14 4 4.56 0.58
    7 14 -4 4.67 0.58
    -7 -14 4 4.15 0.56
    7 14 -3 27.85 1.28
    -7 14 3 26.84 1.3
    -7 -14 3 26.79 1.31
    -7 14 2 0.06 0.15
    7 14 -2 0.35 0.21
    -7 -14 2 0.07 0.14
    7 14 -1 116.39 2.5
    -7 14 1 113.78 2.65
    -7 -14 1 117.78 2.76
    -7 14 0 3.02 0.46
    7 14 0 4.84 0.53
    7 14 0 4.47 0.54
    7 14 1 105.9 2.52
    -7 14 -1 105.1 2.35
    7 14 2 5.82 0.6
    -7 14 -2 5.3 0.55
    7 -14 2 5.35 0.58
    -7 14 -3 81.8 2.26
    7 14 3 79.03 2.21
    7 -14 3 83.56 2.25
    -7 14 -4 0.6 0.28
    7 14 4 0.63 0.27
    7 -14 4 0.35 0.22
    7 14 5 47.99 1.78
    -7 14 -5 44.88 1.79
    7 -14 5 49.95 1.78
    7 14 6 0.8 0.33
    -7 14 -6 1.12 0.39
    7 -14 6 0.85 0.32
    7 14 7 15.02 1.59
    -7 14 -7 16.21 1.17
    7 -14 7 16.35 1.08
    -7 15 7 4.86 0.7
    7 15 -7 6.7 0.78
    -7 -15 7 4.48 0.66
    7 15 -6 30.13 1.52
    -7 15 6 29.46 1.54
    -7 -15 6 27.2 1.46
    7 15 -5 16.71 1.1
    -7 15 5 15.12 1.07
    -7 -15 5 15.79 1.09
    7 15 -4 9.88 0.83
    -7 15 4 9.08 0.82
    -7 -15 4 11.23 0.91
    7 15 -3 6.13 0.64
    -7 15 3 5.8 0.66
    -7 -15 3 5.9 0.67
    -7 15 2 21.77 1.17
    7 15 -2 21.08 1.08
    -7 -15 2 21.05 1.18
    -7 15 1 8.65 0.74
    7 15 -1 7 0.62
    -7 -15 1 6.45 0.67
    -7 15 0 0.3 0.21
    7 15 0 0.15 0.16
    7 15 1 8.98 0.76
    7 -15 1 8.41 0.74
    -7 15 -2 1.89 0.41
    7 15 2 2.34 0.43
    7 -15 2 2.28 0.48
    -7 15 -3 8.77 0.75
    7 15 3 7.71 0.71
    7 -15 3 7.58 0.71
    -7 15 -4 7.21 0.73
    7 15 4 8.31 0.76
    7 -15 4 8.29 0.75
    -7 15 -5 0.54 0.28
    7 15 5 0.39 0.23
    7 -15 5 0.91 0.34
    -7 15 -6 27.65 1.47
    7 15 6 25.68 1.37
    7 -15 6 26.82 1.37
    7 -15 7 2.91 0.54
    -7 16 6 15.45 1.14
    7 16 -6 16.03 1.14
    -7 -16 6 13.96 1.08
    7 16 -5 1.71 0.45
    -7 16 5 1.76 0.46
    -7 -16 5 1.69 0.48
    -7 16 4 27.3 1.42
    7 16 -4 28.79 1.4
    -7 -16 4 27.44 1.44
    7 16 -3 1.03 0.34
    -7 16 3 0.7 0.31
    -7 -16 3 1.26 0.4
    7 16 -2 24.22 1.17
    -7 16 2 26.31 1.34
    -7 -16 2 26.68 1.36
    -7 16 1 3.99 0.56
    -7 -16 1 3.7 0.55
    -7 16 0 51.26 1.84
    7 16 1 13.04 0.94
    7 -16 1 11.8 0.9
    7 16 2 27.76 1.36
    7 -16 2 28.93 1.39
    -7 16 -3 8.54 0.76
    7 16 3 7.94 0.75
    7 -16 3 7.82 0.74
    7 16 4 29.34 1.44
    -7 16 -4 29.12 1.43
    7 -16 4 28.47 1.41
    7 16 5 14.93 1.06
    -7 16 -5 14.43 1.06
    7 -16 5 14.9 1.04
    -7 16 -6 16.21 1.17
    7 -16 6 16.39 1.11
    7 17 -5 18.5 1.18
    -7 17 5 17.09 1.19
    -7 -17 5 17.58 1.21
    -7 17 4 0.87 0.38
    7 17 -4 0.67 0.31
    -7 -17 4 0.77 0.33
    -7 17 3 4.23 0.6
    7 17 -3 3.36 0.56
    -7 -17 3 4.21 0.61
    -7 17 2 4.13 0.58
    -7 -17 2 4.74 0.64
    -7 17 1 7.21 0.75
    -7 -17 1 7.59 0.77
    -7 17 0 9.31 0.83
    -7 -17 0 9.04 0.84
    7 17 1 3.96 0.57
    7 -17 1 3.53 0.55
    7 17 2 9.62 0.85
    7 -17 2 9.6 0.85
    7 17 3 0.1 0.21
    7 -17 3 0.19 0.21
    -7 17 -4 0.13 0.22
    7 17 4 0.33 0.25
    7 -17 4 1.06 0.34
    -7 17 -5 8.03 0.81
    7 -17 5 8.41 0.81
    -7 18 4 32.94 2.07
    -7 -18 4 28.86 1.58
    -7 18 3 23.41 1.36
    -7 -18 3 20.56 1.29
    -7 18 2 25.17 1.39
    -7 -18 2 25.08 1.42
    -7 18 1 31.43 1.54
    -7 -18 1 31.67 1.57
    -7 -18 0 40.91 1.79
    7 18 1 23.24 1.31
    7 -18 1 21.52 1.27
    7 18 2 2.17 0.5
    7 -18 2 1.71 0.45
    7 18 3 13.18 1.01
    7 -18 3 12.4 0.98
    -7 -19 1 2.08 0.73
    -7 -19 0 2.49 0.68
    -8 0 12 5.42 0.75
    -8 0 11 0.21 0.25
    8 0 -10 1.51 0.5
    -8 0 10 0.34 0.23
    -8 0 9 0.2 0.19
    8 0 -9 -0.04 0.12
    -8 0 8 3.44 0.47
    8 0 -8 4.44 0.46
    -8 0 7 0.33 0.2
    8 0 -7 0.03 0.11
    -8 0 6 64.53 1.63
    8 0 -6 65.62 1.66
    -8 0 5 0.35 0.14
    8 0 -5 0.13 0.11
    -8 0 4 162.57 2.32
    -8 0 4 164.3 2.69
    -8 0 3 0.12 0.1
    -8 0 3 0.19 0.08
    -8 0 2 480.83 4.27
    -8 0 2 477.46 5.39
    -8 0 1 0.21 0.12
    -8 0 0 279.76 3.67
    8 0 1 1.51 0.25
    -8 0 -2 12.71 0.67
    8 0 2 11.19 0.65
    -8 0 -3 0.23 0.14
    8 0 3 0.08 0.06
    8 0 3 0.56 0.2
    -8 0 -4 21.98 0.94
    8 0 4 22.27 0.65
    8 0 4 21.22 0.95
    8 0 5 0.12 0.14
    -8 0 -5 0.45 0.19
    8 0 5 0.01 0.09
    -8 0 -6 3.34 0.41
    8 0 6 2.56 0.31
    8 0 6 3.13 0.42
    -8 0 -7 -0.15 0.08
    8 0 7 0.4 0.21
    8 0 7 -0.02 0.1
    8 0 8 26.27 1.22
    -8 0 -8 26.86 1.19
    8 0 9 0 0.16
    -8 0 -9 -0.01 0.14
    -8 0 -10 0.36 0.22
    -8 1 12 9.59 0.96
    -8 -1 12 10.14 0.99
    -8 1 11 39.51 1.8
    -8 -1 11 40.27 1.81
    -8 1 10 2.43 0.53
    8 1 -10 1.79 0.39
    -8 -1 10 1.88 0.48
    -8 1 9 31.54 1.42
    8 1 -9 31.3 1.27
    8 -1 -9 29.58 1.17
    -8 -1 9 29.38 1.38
    -8 1 8 9.16 0.72
    8 1 -8 10.63 0.72
    -8 -1 8 9.44 0.74
    8 -1 -8 10.19 0.67
    -8 1 7 94.53 2.2
    8 1 -7 94.49 2.13
    8 -1 -7 95.88 2.06
    -8 -1 7 94.5 2.19
    8 1 -6 41.64 1.33
    -8 1 6 40.39 1.27
    -8 -1 6 38.85 1.26
    -8 1 5 14.38 0.68
    -8 1 5 14.6 0.73
    8 1 -5 16 0.79
    -8 -1 5 14.97 0.69
    -8 1 4 2.58 0.26
    -8 1 4 3.18 0.34
    8 1 -4 2.71 0.33
    -8 -1 4 3.42 0.3
    -8 1 3 39.36 1.16
    -8 1 3 38.86 0.87
    -8 -1 3 38.2 0.85
    -8 -1 3 37.03 1.16
    -8 1 2 1 0.12
    -8 1 2 0.84 0.21
    -8 -1 2 0.63 0.1
    -8 -1 2 0.41 0.16
    -8 1 1 5.32 0.42
    -8 -1 1 5.5 0.43
    -8 1 0 67.09 1.54
    -8 -1 0 64.41 1.52
    8 1 1 38.68 1.21
    -8 1 -1 39.05 1.18
    -8 -1 -1 36.96 1.12
    8 1 2 1.68 0.28
    -8 1 -2 0.9 0.23
    8 -1 2 0.91 0.22
    -8 -1 -2 1.3 0.23
    8 1 3 80.74 1.14
    -8 1 -3 81.98 1.87
    8 1 3 83.64 1.95
    8 -1 3 82.23 1.86
    8 -1 3 82.18 1.16
    -8 -1 -3 83.11 1.84
    8 1 4 22.26 0.66
    -8 1 -4 21.15 0.93
    8 1 4 21.19 0.98
    -8 -1 -4 22.21 0.94
    8 -1 4 21.07 0.64
    8 -1 4 20.38 0.92
    8 1 5 88.96 2.14
    8 1 5 88.39 1.62
    -8 1 -5 90.34 2.08
    8 -1 5 86.21 2.03
    8 -1 5 88.32 1.62
    -8 -1 -5 87.29 2
    8 1 6 11.32 0.62
    8 1 6 11.41 0.78
    -8 1 -6 12.17 0.77
    8 -1 6 9.85 0.69
    8 -1 6 12.22 0.63
    -8 -1 -6 11.28 0.72
    -8 1 -7 3.97 0.47
    8 1 7 5.19 0.5
    8 1 7 3.94 0.5
    8 -1 7 3.8 0.46
    -8 -1 -7 4.16 0.46
    8 -1 7 3.58 0.4
    8 1 8 36.94 1.48
    -8 1 -8 37.9 1.45
    -8 -1 -8 37.81 1.39
    8 -1 8 37.79 1.42
    8 1 9 18.42 1.07
    -8 1 -9 19.43 1.06
    -8 -1 -9 19.16 1.02
    -8 1 -10 24.23 1.22
    -8 2 12 7.47 0.86
    -8 -2 12 5.47 0.76
    -8 2 11 32.59 1.65
    8 2 -11 32.39 1.42
    -8 -2 11 33.16 1.66
    8 2 -10 0.96 0.3
    -8 2 10 0.81 0.32
    -8 -2 10 0.98 0.35
    8 2 -9 78.76 2.12
    -8 2 9 73.28 2.21
    -8 -2 9 78.7 2.29
    -8 2 8 0.31 0.2
    8 2 -8 0.47 0.21
    -8 -2 8 0.44 0.22
    -8 2 7 113.88 2.45
    -8 2 7 116.98 2.26
    8 2 -7 123.77 2.54
    -8 -2 7 118.13 2.5
    8 2 -6 12.91 0.75
    -8 2 6 11.98 0.67
    -8 2 6 11.84 0.69
    -8 -2 6 13.19 0.73
    -8 2 5 178.04 2.75
    8 2 -5 182.81 3.03
    -8 2 5 187.95 2.85
    -8 -2 5 182.33 2.76
    -8 2 4 15.91 0.64
    8 2 -4 15.82 0.78
    -8 2 4 13.5 0.67
    -8 -2 4 14.36 0.61
    -8 2 3 57.98 1.42
    8 2 -3 58.49 1.5
    -8 2 3 58.36 1.13
    -8 -2 3 58.58 1.12
    -8 2 2 60.22 0.97
    -8 2 2 59.29 1.43
    -8 -2 2 60.45 1.51
    -8 -2 2 59.83 0.95
    -8 2 1 375.15 4.46
    -8 -2 1 364.81 4.49
    8 2 0 26.02 0.98
    -8 2 0 25.86 0.94
    -8 -2 0 27.08 0.96
    8 2 1 268.78 3.77
    -8 2 -1 264.47 3.65
    -8 -2 -1 271.82 3.6
    -8 2 -2 21.11 0.89
    8 2 2 21.74 0.95
    -8 -2 -2 22.84 0.89
    8 2 3 456.41 4.27
    8 2 3 466.09 5.64
    -8 2 -3 454.11 5.45
    -8 -2 -3 453.26 5.32
    8 -2 3 450.52 5.34
    8 -2 3 453.26 4.29
    -8 2 -4 1.24 0.3
    8 2 4 1.32 0.3
    8 2 4 1.14 0.18
    -8 -2 -4 1.27 0.28
    8 -2 4 1.35 0.19
    8 -2 4 1.28 0.29
    8 2 5 90.98 2.24
    -8 2 -5 89.27 2.12
    8 2 5 93.39 1.7
    -8 -2 -5 94.03 2.03
    8 -2 5 91.12 2.04
    8 -2 5 92.64 1.68
    -8 2 -6 4.27 0.48
    8 2 6 4.32 0.4
    8 2 6 3.64 0.47
    -8 -2 -6 3.33 0.4
    8 -2 6 3.72 0.37
    8 -2 6 3.27 0.41
    8 2 7 29.17 1.19
    -8 2 -7 30.09 1.27
    8 2 7 27.9 1.28
    -8 -2 -7 28.08 1.14
    8 -2 7 27.9 1.15
    8 -2 7 30.41 1.12
    8 2 8 1.68 0.39
    -8 2 -8 2.3 0.41
    -8 -2 -8 2.35 0.38
    8 -2 8 2.48 0.39
    -8 2 -9 1.4 0.38
    -8 -2 -9 1.07 0.3
    -8 2 -10 0.21 0.22
    -8 2 -11 0.92 0.36
    -8 3 12 35.52 1.8
    -8 -3 12 37.73 1.85
    8 3 -11 10.56 0.84
    -8 3 11 11.12 0.98
    -8 -3 11 11.06 0.98
    8 3 -10 32.82 1.41
    -8 3 10 32.41 1.55
    -8 -3 10 34.74 1.61
    8 3 -9 0.11 0.17
    -8 3 9 0.59 0.27
    -8 -3 9 0.83 0.32
    -8 3 8 25.22 1.19
    8 3 -8 26.01 1.18
    -8 -3 8 29.6 1.3
    -8 3 7 3.65 0.38
    8 3 -7 3.68 0.46
    -8 3 7 3.28 0.43
    -8 -3 7 3.63 0.47
    -8 3 6 28.08 0.99
    -8 3 6 26.7 1.06
    8 3 -6 30.27 1.2
    -8 -3 6 29.25 1.11
    8 3 -5 13.78 0.78
    -8 3 5 15.03 0.71
    -8 3 5 14.33 0.7
    -8 -3 5 13.03 0.67
    -8 3 4 1 0.22
    8 3 -4 1.94 0.3
    -8 3 4 3.14 0.3
    -8 -3 4 2.06 0.25
    8 3 -3 4.26 0.41
    -8 3 3 4.08 0.3
    -8 3 3 4.46 0.39
    -8 -3 3 4.62 0.32
    -8 3 2 10.03 0.4
    -8 3 2 10.05 0.57
    -8 -3 2 9.62 0.6
    -8 -3 2 10.24 0.39
    8 3 -1 6.46 0.49
    -8 3 1 7.47 0.5
    -8 3 1 7.65 0.29
    -8 -3 1 8.13 0.53
    -8 -3 1 7.51 0.27
    -8 3 0 40.98 1.21
    8 3 0 43.35 1.29
    -8 -3 0 40.01 1.19
    -8 3 -1 1.59 0.27
    8 3 1 1.55 0.32
    -8 -3 -1 1.54 0.26
    8 3 2 7.68 0.28
    -8 3 -2 7.76 0.55
    8 3 2 8.75 0.61
    8 -3 2 7.81 0.3
    -8 -3 -2 8.07 0.53
    8 3 3 0.51 0.12
    8 3 3 0.31 0.18
    -8 3 -3 1.06 0.26
    -8 -3 -3 0.72 0.21
    8 -3 3 0.65 0.14
    8 -3 3 0.56 0.2
    -8 3 -4 108.85 2.32
    8 3 4 109.99 2.45
    8 3 4 109.18 1.73
    8 -3 4 109.17 1.74
    -8 -3 -4 112.97 2.18
    8 -3 4 113.34 2.19
    -8 3 -5 24.52 1.08
    8 3 5 24.92 0.85
    8 3 5 24.57 1.15
    8 -3 5 24.38 0.84
    8 -3 5 25.43 1.02
    -8 -3 -5 25.6 1
    8 3 6 100.14 2.47
    8 3 6 101.4 2
    -8 3 -6 107.92 2.44
    8 -3 6 100.88 2.18
    -8 -3 -6 104.89 2.19
    8 -3 6 100.37 1.97
    -8 3 -7 2.39 0.41
    8 3 7 1.88 0.44
    8 3 7 2.29 0.38
    8 -3 7 2.46 0.37
    8 -3 7 2.58 0.36
    -8 -3 -7 2.35 0.36
    8 3 8 93.17 2.53
    -8 3 -8 93.61 2.41
    -8 -3 -8 92.05 2.14
    -8 3 -9 5.93 0.64
    -8 3 -10 72.77 2.24
    -8 3 -11 -0.1 0.16
    -8 4 12 0.12 0.24
    8 4 -12 0.03 0.19
    -8 -4 12 0.06 0.24
    -8 4 11 14.78 1.13
    8 4 -11 17.87 1.1
    -8 -4 11 15.38 1.15
    8 4 -10 7.19 0.7
    -8 4 10 10.14 0.89
    -8 -4 10 8.43 0.81
    -8 4 9 57.45 1.97
    8 4 -9 58.62 1.89
    -8 -4 9 56.13 1.94
    8 4 -8 4.75 0.53
    -8 4 8 3.97 0.51
    -8 -4 8 4.36 0.53
    8 4 -7 116.8 2.58
    -8 4 7 114.93 2.52
    -8 -4 7 115.27 2.52
    -8 4 6 73.99 1.83
    8 4 -6 71.94 1.93
    -8 4 6 72.55 1.61
    -8 -4 6 71.85 1.82
    8 4 -5 140.42 2.72
    -8 4 5 143.64 2.35
    -8 4 5 141.26 2.47
    -8 -4 5 142.23 2.49
    8 4 -4 65.3 1.71
    -8 4 4 64.25 1.49
    -8 4 4 70.01 1.49
    -8 -4 4 62.98 1.43
    -8 4 3 84.16 1.52
    -8 4 3 84.03 1.73
    8 4 -3 87.85 1.79
    8 4 -3 85.68 1.93
    -8 -4 3 84.71 1.53
    8 4 -2 201.87 3.13
    -8 4 2 205.03 2.96
    -8 4 2 202.99 2.46
    8 4 -2 204.72 3.05
    -8 -4 2 203.71 2.46
    8 4 -1 204.93 3.11
    -8 4 1 202.13 2.99
    -8 4 1 199.82 2.3
    -8 -4 1 203.33 2.28
    -8 -4 1 204.15 3.1
    8 4 0 59.62 1.56
    -8 4 0 59.1 1.49
    -8 -4 0 58.81 1.48
    -8 -4 0 60.58 0.94
    -8 4 -1 246.21 3.57
    8 4 1 250.81 3.74
    8 4 1 256.37 2.57
    8 -4 1 253.18 2.63
    -8 -4 -1 260.49 3.51
    8 4 2 15.42 0.48
    -8 4 -2 15.13 0.78
    8 4 2 15.04 0.82
    8 -4 2 15.49 0.5
    -8 -4 -2 16.77 0.76
    8 4 3 228.57 2.67
    8 4 3 227.59 3.7
    -8 4 -3 224.57 3.52
    -8 -4 -3 227.02 3.27
    8 -4 3 223.79 3.28
    8 -4 3 229.76 2.71
    8 4 4 30.88 1.28
    8 4 4 30.25 0.87
    -8 4 -4 30.18 1.19
    -8 -4 -4 28.95 1.04
    8 -4 4 29.66 1.06
    8 -4 4 30 0.87
    8 4 5 95.45 1.81
    8 4 5 94.81 2.38
    -8 4 -5 92.88 2.23
    -8 -4 -5 94.67 2
    8 -4 5 91.99 1.99
    8 -4 5 93.32 1.79
    8 4 6 12.35 0.88
    -8 4 -6 12.88 0.84
    8 4 6 11.14 0.65
    8 -4 6 10.67 0.67
    -8 -4 -6 12.09 0.7
    8 -4 6 11.4 0.65
    8 4 7 40.76 1.64
    -8 4 -7 41.68 1.56
    8 4 7 41.02 1.83
    -8 -4 -7 40.61 1.32
    8 -4 7 42.73 1.37
    8 -4 7 43.49 1.38
    8 4 8 27.92 1.4
    -8 4 -8 29.17 1.34
    -8 4 -9 6.73 0.69
    -8 4 -10 3.37 0.54
    -8 4 -11 0.36 0.26
    8 5 -12 10.89 0.92
    -8 5 12 11.78 1.19
    -8 -5 12 12.42 1.2
    8 5 -11 48.8 1.85
    -8 5 11 49.47 2.05
    -8 -5 11 49.08 2.02
    8 5 -10 25.24 1.3
    -8 5 10 25.82 1.4
    -8 -5 10 24.62 1.37
    8 5 -9 16.39 1.03
    -8 5 9 21.09 1.19
    -8 -5 9 19.99 1.17
    8 5 -8 0.23 0.17
    -8 5 8 0.3 0.22
    -8 -5 8 0.17 0.19
    -8 5 7 94.13 2.3
    8 5 -7 93.56 2.35
    -8 -5 7 94.71 2.3
    -8 5 6 41.15 1.38
    -8 5 6 43.08 1.18
    8 5 -6 44.09 1.52
    -8 -5 6 44.86 1.44
    8 5 -5 7.61 0.49
    8 5 -5 6.28 0.56
    -8 5 5 7.84 0.55
    -8 5 5 7.79 0.5
    -8 -5 5 7.29 0.54
    8 5 -4 7.03 0.57
    -8 5 4 6.54 0.45
    -8 5 4 6.36 0.46
    8 5 -4 6.3 0.46
    -8 -5 4 6.25 0.45
    8 5 -3 27.2 0.96
    8 5 -3 26.94 1.06
    -8 5 3 26.31 0.85
    -8 5 3 28.61 0.96
    -8 -5 3 26.55 0.86
    8 5 -2 4.12 0.41
    8 5 -2 4.23 0.4
    -8 5 2 4.65 0.32
    -8 5 2 5.58 0.43
    -8 -5 2 4.48 0.32
    -8 5 1 0.42 0.16
    8 5 -1 0.71 0.21
    -8 5 1 0.98 0.15
    -8 -5 1 0.55 0.19
    -8 -5 1 0.85 0.14
    -8 5 0 44.21 0.92
    -8 5 0 43.29 1.28
    8 5 0 46.83 1.4
    -8 -5 0 44.78 1.3
    -8 -5 0 44.24 0.9
    8 5 1 7.94 0.36
    8 5 1 8.14 0.6
    -8 5 -1 8.53 0.58
    8 -5 1 7.91 0.37
    -8 -5 -1 8.19 0.54
    -8 5 -2 0.47 0.19
    8 5 2 0.59 0.21
    8 5 2 0.5 0.12
    8 -5 2 0.78 0.16
    -8 -5 -2 1.72 0.27
    -8 5 -3 23.03 1.02
    8 5 3 24.78 0.75
    8 5 3 22.54 1.08
    -8 -5 -3 24.47 0.93
    8 -5 3 24.74 0.76
    -8 5 -4 36.85 1.34
    8 5 4 33.96 0.98
    8 5 4 34.34 1.39
    8 -5 4 35.72 1.15
    -8 -5 -4 36.06 1.15
    8 -5 4 36.34 1.01
    -8 5 -5 119.38 2.6
    8 5 5 123.05 2.8
    8 5 5 118.37 2.13
    8 -5 5 121.49 2.15
    -8 -5 -5 118.16 2.26
    8 -5 5 119.16 2.26
    8 5 6 61.29 1.58
    8 5 6 65.4 2.06
    -8 5 -6 60.93 1.88
    8 -5 6 61.31 1.56
    -8 -5 -6 61.29 1.59
    8 -5 6 60.36 1.58
    -8 5 -7 34.4 1.44
    8 5 7 30.42 1.44
    -8 -5 -7 33.21 1.17
    8 -5 7 30.59 1.17
    -8 5 -8 15.17 1
    8 5 8 14.95 1.05
    -8 5 -9 35.04 1.55
    -8 5 -10 2.21 0.5
    -8 5 -11 5 0.66
    8 6 -11 0.64 0.3
    -8 6 11 0.41 0.31
    -8 -6 11 0.46 0.32
    8 6 -10 0.74 0.31
    -8 6 10 0.45 0.28
    -8 -6 10 0.68 0.32
    8 6 -9 -0.04 0.17
    -8 6 9 0.25 0.21
    -8 -6 9 0.39 0.24
    -8 6 8 5.34 0.6
    8 6 -8 4.34 0.55
    -8 -6 8 5.81 0.62
    8 6 -7 0.14 0.16
    -8 6 7 0.64 0.25
    -8 -6 7 0.21 0.2
    8 6 -6 59.84 1.83
    -8 6 6 54.71 1.64
    -8 -6 6 57.48 1.68
    -8 6 5 6.46 0.45
    8 6 -5 7.12 0.61
    8 6 -5 6.74 0.46
    -8 6 5 7.71 0.57
    -8 -6 5 6.55 0.52
    8 6 -4 91.35 2.17
    -8 6 4 97.23 1.84
    -8 6 4 92.72 1.9
    8 6 -4 95.48 1.85
    -8 -6 4 93.38 1.92
    8 6 -3 0.73 0.22
    -8 6 3 0.1 0.09
    8 6 -3 0.24 0.13
    -8 6 3 0.28 0.13
    -8 -6 3 0.38 0.14
    8 6 -2 131.24 2.35
    -8 6 2 122.06 1.98
    8 6 -2 126.25 2.43
    -8 6 2 129.01 2.25
    -8 -6 2 127.04 2.01
    -8 6 1 45.68 1.06
    8 6 -1 44.61 1.35
    -8 6 1 45.35 1.29
    -8 -6 1 46.42 1.06
    -8 6 0 138.62 2.01
    8 6 0 137.57 2.6
    -8 6 0 143.02 2.49
    -8 -6 0 140.51 2
    -8 -6 0 135.07 2.44
    8 6 1 0.52 0.14
    -8 6 -1 0.14 0.12
    8 6 1 0.97 0.27
    8 -6 1 1.02 0.17
    -8 -6 -1 0.06 0.09
    8 6 2 82.33 2.12
    8 6 2 86.9 1.51
    -8 6 -2 84.55 1.98
    8 -6 2 88.36 1.54
    -8 -6 -2 86.84 1.84
    8 6 3 20.35 1.05
    8 6 3 20.81 0.74
    -8 6 -3 19.81 0.96
    -8 -6 -3 21.31 0.87
    8 -6 3 23.75 0.78
    -8 6 -4 66.29 1.85
    8 6 4 67.06 2.01
    8 6 4 66.68 1.48
    -8 -6 -4 63.31 1.57
    8 -6 4 68.05 1.49
    8 -6 4 67.78 1.61
    -8 6 -5 2.86 0.42
    8 6 5 3.08 0.35
    8 6 5 2.09 0.45
    8 -6 5 3.4 0.36
    -8 -6 -5 2.79 0.35
    8 -6 5 2.93 0.35
    -8 6 -6 0.06 0.14
    8 6 6 0.43 0.19
    8 6 6 0.72 0.29
    8 -6 6 0.43 0.18
    -8 -6 -6 0.43 0.18
    8 -6 6 1.37 0.3
    8 6 7 6.48 0.71
    -8 6 -7 6.2 0.65
    8 -6 7 5.94 0.55
    -8 6 -8 0.03 0.17
    -8 6 -9 0.17 0.21
    -8 6 -10 4.63 0.62
    8 7 -11 0.29 0.25
    -8 7 11 0.8 0.36
    -8 -7 11 0.74 0.34
    -8 7 10 6.7 0.77
    8 7 -10 5.9 0.7
    -8 -7 10 5.81 0.71
    -8 7 9 27.85 1.41
    8 7 -9 24.48 1.31
    -8 -7 9 26.55 1.37
    -8 7 8 34.96 1.5
    8 7 -8 38.7 1.6
    -8 -7 8 38.57 1.58
    8 7 -7 55.44 1.87
    -8 7 7 55.2 1.8
    -8 -7 7 56.46 1.8
    -8 7 6 75.29 1.99
    8 7 -6 74.81 2.12
    -8 -7 6 71.82 1.95
    -8 7 5 100.36 2.2
    8 7 -5 104.41 2.44
    -8 -7 5 101.79 2.22
    -8 7 4 3.62 0.35
    -8 7 4 3.45 0.38
    8 7 -4 2.43 0.37
    8 7 -4 3.46 0.35
    -8 -7 4 3.95 0.4
    -8 7 3 2.54 0.31
    8 7 -3 2.22 0.34
    8 7 -3 2.4 0.31
    -8 7 3 2.79 0.31
    -8 -7 3 3.75 0.37
    -8 7 2 11.15 0.62
    -8 7 2 11.14 0.57
    8 7 -2 9.91 0.61
    8 7 -2 9.83 0.66
    -8 -7 2 11.4 0.58
    8 7 -1 11.22 0.68
    -8 7 1 11.42 0.64
    8 7 -1 11.59 0.69
    -8 7 1 11.54 0.56
    -8 -7 1 12.79 0.59
    8 7 0 59.03 1.65
    -8 7 0 58.33 1.28
    -8 7 0 55.96 1.52
    -8 -7 0 59.78 1.56
    8 7 1 46.24 1.1
    -8 7 -1 46.79 1.42
    8 7 1 47.79 1.55
    -8 -7 -1 48.29 1.36
    8 -7 1 47.81 1.14
    8 7 2 12.87 0.83
    -8 7 -2 11.68 0.72
    8 7 2 12.28 0.57
    -8 -7 -2 13.21 0.69
    8 -7 2 11.55 0.56
    -8 7 -3 13.08 0.8
    8 7 3 13.17 0.62
    8 7 3 12.7 0.86
    -8 -7 -3 12.97 0.68
    8 -7 3 15.18 0.67
    8 7 4 50.4 1.33
    -8 7 -4 52.31 1.67
    8 7 4 52.6 1.83
    8 -7 4 50.84 1.37
    8 -7 4 53.01 1.36
    -8 -7 -4 51.39 1.38
    8 7 5 2.63 0.35
    -8 7 -5 3.12 0.44
    8 7 5 2.26 0.49
    -8 -7 -5 2.47 0.32
    8 -7 5 2.19 0.32
    8 -7 5 2.57 0.33
    8 7 6 6.77 0.56
    8 7 6 7.92 0.76
    -8 7 -6 7.19 0.67
    8 -7 6 6.35 0.54
    -8 7 -7 6.85 0.68
    8 7 7 6.14 0.7
    8 -7 7 7.06 0.66
    -8 7 -8 21.76 1.23
    -8 7 -9 8.61 0.82
    -8 7 -10 15.06 1.11
    -8 8 11 3.42 0.62
    8 8 -11 2.75 0.58
    -8 -8 11 2.24 0.58
    8 8 -10 7.59 0.79
    -8 8 10 7.56 0.81
    -8 -8 10 8.27 0.83
    -8 8 9 6.81 0.74
    8 8 -9 6.71 0.72
    -8 -8 9 8.25 0.79
    8 8 -8 1.33 0.39
    -8 8 8 1.63 0.42
    -8 -8 8 1.5 0.4
    8 8 -7 39.12 1.59
    -8 8 7 41.91 1.59
    -8 -8 7 35.93 1.47
    -8 8 6 8.31 0.68
    8 8 -6 9.04 0.75
    -8 -8 6 8.65 0.68
    8 8 -5 169.94 3.3
    -8 8 5 167.46 3.03
    -8 -8 5 166.1 3.02
    8 8 -4 0.04 0.13
    -8 8 4 0.4 0.18
    8 8 -4 0.2 0.13
    -8 -8 4 0.54 0.2
    -8 8 3 229.71 3.14
    8 8 -3 229.03 3.27
    -8 8 3 224.24 3.3
    8 8 -3 226.28 3.68
    -8 -8 3 224.8 3.31
    8 8 -2 0.04 0.09
    -8 8 2 1.04 0.24
    -8 8 2 0.2 0.12
    8 8 -2 0.25 0.15
    -8 -8 2 0.42 0.17
    8 8 -1 331.41 4.49
    8 8 -1 333.73 4.48
    -8 8 1 335.25 4.29
    -8 8 1 331.07 4.07
    -8 -8 1 332.64 4.08
    8 8 0 2.62 0.29
    -8 8 0 2.75 0.3
    8 8 0 2.65 0.37
    -8 8 0 2.43 0.33
    -8 -8 0 2.34 0.33
    8 8 1 89.52 2.22
    8 8 1 95.72 1.77
    -8 8 -1 89.76 2.05
    8 -8 1 93.82 1.79
    -8 -8 -1 92.55 1.98
    8 8 2 2.76 0.42
    -8 8 -2 3.51 0.42
    8 8 2 3.36 0.34
    -8 -8 -2 3.41 0.37
    8 -8 2 2.78 0.31
    8 8 3 112.36 2.71
    8 8 3 115.97 2.1
    -8 8 -3 115.17 2.52
    8 -8 3 113.95 2.1
    -8 -8 -3 117.36 2.17
    -8 8 -4 18.06 1
    8 8 4 19.58 1.13
    8 8 4 19.69 0.85
    8 -8 4 21.05 0.87
    8 -8 4 20.27 0.84
    -8 -8 -4 19.62 0.83
    -8 8 -5 39.37 1.53
    8 8 5 38.07 1.27
    8 8 5 41.59 1.7
    -8 -8 -5 36.95 1.27
    8 -8 5 38.96 1.28
    8 8 6 3.52 0.46
    8 8 6 3.76 0.58
    -8 8 -6 4.59 0.57
    8 -8 6 4.35 0.47
    -8 8 -7 24.72 1.29
    8 -8 7 26.32 1.57
    -8 8 -8 16.9 1.11
    -8 8 -9 5.12 0.66
    -8 8 -10 0.49 0.32
    8 9 -10 25.49 1.42
    -8 9 10 22.86 1.39
    -8 -9 10 21.32 1.32
    8 9 -9 0.44 0.26
    -8 9 9 0.08 0.19
    -8 -9 9 0.26 0.23
    -8 9 8 21.49 1.23
    8 9 -8 22.75 1.28
    -8 -9 8 18.83 1.14
    8 9 -7 2.68 0.47
    -8 9 7 3.12 0.48
    -8 -9 7 3.35 0.49
    8 9 -6 10.2 0.81
    -8 9 6 10.71 0.79
    -8 -9 6 10.54 0.78
    8 9 -5 7.31 0.67
    -8 9 5 8.02 0.65
    -8 -9 5 7 0.61
    -8 9 4 3.62 0.43
    8 9 -4 4.58 0.51
    -8 -9 4 3.67 0.43
    -8 9 3 0.18 0.14
    8 9 -3 0.03 0.13
    -8 9 3 0.07 0.11
    8 9 -3 0.78 0.23
    -8 -9 3 0.11 0.12
    -8 9 2 0.59 0.19
    8 9 -2 0.79 0.23
    -8 9 2 0.49 0.17
    8 9 -2 0.6 0.23
    -8 -9 2 0.89 0.24
    8 9 -1 1.33 0.31
    -8 9 1 1.02 0.24
    -8 9 1 0.82 0.23
    8 9 -1 1.06 0.27
    -8 -9 1 1.32 0.27
    8 9 0 0.16 0.11
    -8 9 0 0.18 0.12
    8 9 0 0.08 0.12
    -8 9 0 0.08 0.11
    -8 -9 0 0.22 0.15
    -8 9 -1 1.18 0.29
    8 9 1 0.95 0.29
    8 9 1 1.04 0.24
    8 -9 1 1.01 0.23
    -8 -9 -1 1.69 0.29
    8 9 2 32.92 1.08
    8 9 2 32.42 1.38
    -8 9 -2 31.68 1.24
    -8 -9 -2 32.15 1.11
    8 -9 2 31.29 1.06
    -8 9 -3 2.57 0.4
    8 9 3 2.67 0.44
    8 9 3 3.31 0.37
    -8 -9 -3 2.99 0.35
    8 -9 3 3.12 0.36
    8 9 4 69.25 1.72
    8 9 4 72.08 2.24
    -8 9 -4 64.44 1.94
    8 -9 4 67.34 1.69
    -8 -9 -4 66.2 1.57
    8 9 5 52.84 1.57
    -8 9 -5 54.84 1.84
    8 9 5 53.65 1.99
    8 -9 5 52.01 1.54
    -8 9 -6 82.77 2.37
    8 9 6 80.04 2.87
    8 -9 6 84.19 2.09
    -8 9 -7 10.39 0.86
    -8 9 -8 48.34 1.9
    -8 9 -9 24.36 1.39
    8 10 -10 28.67 1.54
    -8 10 10 26.84 1.52
    -8 -10 10 27.72 1.52
    8 10 -9 7.57 0.79
    -8 10 9 7.22 0.78
    -8 -10 9 7.7 0.8
    8 10 -8 24.71 1.36
    -8 10 8 26.45 1.38
    -8 -10 8 23.7 1.31
    -8 10 7 14.22 0.98
    8 10 -7 15.93 1.07
    -8 -10 7 13.74 0.94
    -8 10 6 70.47 2.09
    8 10 -6 72.04 2.21
    -8 -10 6 72.82 2.11
    8 10 -5 46.58 1.71
    -8 10 5 47.04 1.6
    -8 -10 5 50.06 1.64
    -8 10 4 20.64 1
    8 10 -4 21.77 1.12
    -8 -10 4 21.33 1.03
    -8 10 3 205.46 3.33
    8 10 -3 202.77 3.57
    8 10 -3 205.47 3.25
    -8 -10 3 198.21 3.32
    -8 10 2 45.17 1.38
    -8 10 2 45.65 1.28
    8 10 -2 47.81 1.42
    8 10 -2 45.28 1.5
    -8 -10 2 45.29 1.39
    8 10 -1 56.72 1.64
    8 10 -1 60.88 1.7
    -8 10 1 59.57 1.57
    -8 10 1 58.88 1.53
    -8 -10 1 56.3 1.54
    -8 10 0 90.36 2.03
    -8 10 0 90.19 1.95
    8 10 0 89.95 1.92
    8 10 0 88.29 2.2
    -8 -10 0 87.11 2.04
    -8 10 -1 63.25 1.74
    8 10 1 64.06 1.6
    8 10 1 63.45 1.91
    -8 -10 -1 62.15 1.65
    8 -10 1 60.49 1.57
    8 10 2 119.34 2.81
    -8 10 -2 123.88 2.62
    8 10 2 118.59 2.3
    8 -10 2 118.65 2.3
    -8 -10 -2 117.9 2.28
    8 10 3 12.85 0.93
    8 10 3 13.62 0.75
    -8 10 -3 14.57 0.89
    8 -10 3 14.09 0.77
    -8 -10 -3 15.05 0.74
    8 10 4 110.14 2.33
    -8 10 -4 111.36 2.65
    8 10 4 114.26 2.94
    8 -10 4 112.36 2.33
    -8 10 -5 68.92 2.12
    8 10 5 68.98 2.32
    8 10 5 69.22 1.87
    8 -10 5 71.75 1.87
    -8 10 -6 19.27 1.14
    8 -10 6 18.55 0.98
    -8 10 -7 20.55 1.23
    -8 10 -8 3.7 0.58
    -8 10 -9 4.31 0.63
    -8 11 10 0.13 0.25
    -8 -11 10 0.16 0.23
    -8 11 9 13.62 1.07
    8 11 -9 13.72 1.07
    -8 -11 9 13.15 1.04
    -8 11 8 0.48 0.28
    8 11 -8 0.96 0.37
    -8 -11 8 0.47 0.26
    8 11 -7 29.95 1.48
    -8 11 7 30.15 1.45
    -8 -11 7 28.1 1.39
    8 11 -6 2.65 0.48
    -8 11 6 3.62 0.51
    -8 -11 6 2.02 0.44
    8 11 -5 26.15 1.3
    -8 11 5 24.42 1.18
    -8 -11 5 24.67 1.2
    -8 11 4 0.8 0.26
    8 11 -4 0.73 0.29
    -8 -11 4 0.81 0.27
    8 11 -3 10.06 0.75
    -8 11 3 10.31 0.71
    -8 -11 3 9.66 0.7
    8 11 -2 16.13 0.83
    8 11 -2 14.32 0.85
    -8 11 2 15.24 0.83
    -8 -11 2 14.33 0.83
    -8 11 1 11.47 0.68
    8 11 -1 11.77 0.75
    8 11 -1 13.09 0.79
    -8 11 1 11.72 0.72
    -8 -11 1 11.21 0.71
    -8 11 0 5.11 0.49
    -8 11 0 4.81 0.47
    8 11 0 4.32 0.5
    8 11 0 4.74 0.46
    -8 -11 0 5.21 0.5
    8 11 1 13.12 0.74
    8 11 1 12.48 0.85
    -8 11 -1 11.51 0.75
    8 -11 1 11.1 0.7
    -8 -11 -1 11.58 0.71
    -8 11 -2 5.42 0.55
    8 11 2 5.85 0.51
    8 11 2 5.59 0.61
    8 -11 2 5.38 0.5
    -8 -11 -2 6.36 0.51
    -8 11 -3 8.71 0.71
    8 11 3 10.19 0.86
    8 11 3 9.78 0.67
    8 -11 3 10.83 0.71
    8 11 4 1.17 0.31
    -8 11 -4 0.89 0.31
    8 -11 4 1.5 0.35
    8 11 5 14.53 0.92
    -8 11 -5 14.38 0.97
    8 -11 5 14.9 0.88
    -8 11 -6 7.88 0.77
    8 -11 6 7.08 0.68
    -8 11 -7 43.56 1.81
    -8 11 -8 5.32 0.7
    8 12 -9 4.24 0.65
    -8 -12 9 4.32 0.65
    8 12 -8 23.43 1.38
    -8 12 8 23.81 1.37
    -8 -12 8 23.67 1.34
    -8 12 7 0.9 0.34
    8 12 -7 0.42 0.27
    -8 -12 7 0.32 0.25
    -8 12 6 13.43 0.95
    8 12 -6 13.57 0.99
    -8 -12 6 13.57 0.96
    8 12 -5 22.14 1.23
    -8 12 5 23.69 1.2
    -8 -12 5 24.04 1.22
    8 12 -4 26.47 1.28
    -8 12 4 27.85 1.25
    -8 -12 4 27.06 1.25
    8 12 -3 23.63 1.16
    -8 12 3 23.17 1.11
    -8 -12 3 23.73 1.14
    8 12 -2 21.82 1.07
    -8 12 2 21.99 1.05
    -8 -12 2 19.43 1.01
    -8 12 1 49.61 1.57
    8 12 -1 50.47 1.59
    8 12 -1 49.77 1.58
    -8 -12 1 48.95 1.57
    8 12 0 62.92 1.88
    -8 12 0 62.85 1.76
    -8 12 0 63.06 1.71
    8 12 0 61.08 1.71
    -8 -12 0 62.92 1.76
    -8 12 -1 0.19 0.16
    8 12 1 0.31 0.23
    8 12 1 0.29 0.17
    -8 -12 -1 0.39 0.19
    8 -12 1 0.45 0.21
    8 12 2 73.4 1.91
    8 12 2 76.52 2.26
    -8 12 -2 73.61 2.02
    -8 -12 -2 76.11 2.33
    8 -12 2 71.21 1.91
    -8 12 -3 0.43 0.23
    8 12 3 0.58 0.24
    8 -12 3 0.67 0.25
    8 12 4 16.77 0.94
    -8 12 -4 17.13 1.04
    8 -12 4 17.06 0.94
    -8 12 -5 1.21 0.38
    8 -12 5 1.17 0.33
    -8 12 -6 14.63 1.05
    -8 12 -7 0.17 0.21
    -8 12 -8 0.2 0.24
    -8 13 9 14.12 1.75
    -8 -13 9 13.42 1.31
    8 13 -8 20.01 1.3
    -8 13 8 20.4 1.29
    -8 -13 8 21.52 1.31
    8 13 -7 0.09 0.19
    -8 13 7 0 0.17
    -8 -13 7 -0.03 0.19
    -8 13 6 17.34 1.11
    8 13 -6 19.94 1.22
    -8 -13 6 18.79 1.15
    -8 13 5 20.13 1.15
    8 13 -5 17.55 1.11
    -8 -13 5 19.52 1.13
    -8 13 4 9.18 0.76
    8 13 -4 10.34 0.83
    -8 -13 4 8.23 0.74
    8 13 -3 0.17 0.18
    -8 13 3 0.15 0.16
    -8 -13 3 0.03 0.16
    8 13 -2 3.83 0.48
    -8 13 2 3.73 0.48
    -8 -13 2 4.97 0.55
    8 13 -1 0.34 0.18
    -8 13 1 0.87 0.27
    -8 -13 1 0.33 0.22
    -8 13 0 2 0.38
    -8 13 0 2.08 0.37
    -8 -13 0 1.98 0.36
    8 13 1 0.26 0.18
    -8 13 -1 0.35 0.2
    8 -13 1 0.57 0.23
    -8 -13 -1 0.49 0.21
    8 13 2 16.59 0.93
    -8 13 -2 15.68 0.93
    8 -13 2 16.61 0.94
    -8 13 -3 1.69 0.4
    8 13 3 2.43 0.41
    8 -13 3 2.56 0.42
    8 13 4 34.85 1.46
    -8 13 -4 33.5 1.49
    8 -13 4 34.3 1.38
    -8 13 -5 1.6 0.42
    8 -13 5 1.34 0.36
    -8 13 -6 24.8 1.38
    -8 13 -7 14.45 1.1
    -8 14 8 3.49 0.6
    -8 -14 8 4.49 0.66
    8 14 -7 9.72 0.91
    -8 14 7 9.3 0.88
    -8 -14 7 7.64 0.82
    -8 14 6 11.16 0.92
    8 14 -6 9.77 0.89
    -8 -14 6 9.66 0.86
    -8 14 5 50.04 1.86
    8 14 -5 49.94 1.89
    -8 -14 5 49.11 1.85
    8 14 -4 2.5 0.51
    -8 14 4 2 0.46
    -8 -14 4 1.55 0.4
    8 14 -3 160 3.29
    -8 14 3 151.26 3.21
    -8 -14 3 163.33 3.38
    -8 14 2 5.11 0.57
    8 14 -2 4.57 0.54
    -8 -14 2 5.11 0.6
    -8 14 1 93.73 2.38
    8 14 -1 100.71 2.37
    -8 -14 1 100.71 2.48
    -8 14 0 10.01 0.76
    -8 -14 0 12.84 0.81
    8 14 1 59.36 1.83
    -8 14 -1 60.81 1.81
    8 -14 1 61.35 1.88
    -8 14 -2 15.06 0.94
    8 14 2 15.54 0.93
    8 -14 2 15.27 0.94
    -8 14 -3 12.5 0.89
    8 14 3 11.86 0.83
    8 -14 3 11.21 0.82
    -8 14 -4 16.97 1.08
    8 -14 4 16.31 0.99
    -8 14 -5 10.71 0.91
    -8 14 -6 -0.16 0.15
    -8 14 -7 4.51 0.7
    -8 15 7 6.68 0.78
    8 15 -7 7.21 1.15
    -8 -15 7 6.4 0.77
    -8 15 6 13.8 1.05
    8 15 -6 11.46 0.96
    -8 -15 6 12.53 0.99
    -8 15 5 3.3 0.54
    8 15 -5 4.62 0.62
    -8 -15 5 3.6 0.56
    -8 15 4 14.65 1.02
    8 15 -4 12.94 0.96
    -8 -15 4 13.77 1
    8 15 -3 0.4 0.25
    -8 15 3 0.29 0.22
    -8 -15 3 0.73 0.32
    -8 15 2 3.57 0.51
    8 15 -2 2.75 0.45
    -8 -15 2 4.42 0.58
    8 15 -1 0.88 0.3
    -8 15 1 0.61 0.26
    -8 -15 1 0.73 0.3
    -8 15 0 1.77 0.4
    -8 -15 0 1.89 0.43
    8 15 1 12.21 0.86
    8 -15 1 11.01 0.83
    -8 15 -2 42.93 1.59
    8 15 2 36.53 1.49
    8 -15 2 38.03 1.52
    -8 15 -3 3.9 0.56
    8 -15 3 4.99 0.59
    -8 15 -4 10.46 0.87
    8 -15 4 12.21 0.97
    -8 15 -5 4.29 0.63
    -8 15 -6 11.15 0.97
    -8 16 6 23.4 1.38
    8 16 -6 25 1.59
    -8 -16 6 23.39 1.37
    8 16 -5 2.98 0.59
    -8 16 5 3.08 0.54
    -8 -16 5 4.3 0.64
    -8 16 4 32.11 1.53
    8 16 -4 34.23 1.55
    -8 -16 4 32.74 1.57
    8 16 -3 18.1 1.08
    -8 16 3 15.16 1.03
    -8 -16 3 16.81 1.11
    -8 16 2 28.75 1.38
    8 16 -2 30.07 1.46
    -8 -16 2 27.26 1.38
    -8 16 1 5.04 0.61
    -8 -16 1 5.69 0.66
    -8 16 0 62.46 2.02
    -8 -16 0 62.51 2.08
    8 16 1 41.59 1.64
    8 -16 1 39.89 1.62
    8 16 2 75.21 3.32
    8 -16 2 75.77 2.25
    -8 16 -3 6.05 0.68
    8 -16 3 5.56 0.65
    -8 16 -4 42.16 1.74
    -8 16 -5 4.24 0.64
    8 17 -5 2.45 0.64
    -8 17 5 2.22 0.53
    -8 -17 5 2.02 0.51
    -8 17 4 -0.12 0.16
    8 17 -4 0.02 0.19
    -8 -17 4 0.23 0.26
    -8 17 3 0.08 0.18
    -8 -17 3 0.06 0.19
    -8 17 2 6.41 0.71
    -8 -17 2 6.36 0.72
    -8 17 1 1.72 0.45
    -8 -17 1 1.69 0.46
    -8 -17 0 1.74 0.44
    8 -17 1 0.29 0.26
    8 -17 2 2.82 0.52
    -8 18 3 8.23 0.84
    -8 -18 3 9.19 0.88
    -8 18 2 13.1 1
    -8 -18 2 13.66 1.05
    -8 18 1 7.49 0.78
    -8 -18 1 7.69 0.8
    -8 -18 0 7.31 0.79
    8 -18 0 8.18 0.79
    8 -18 1 11.06 0.99
    -9 0 12 0.32 0.3
    -9 0 11 -0.14 0.17
    -9 0 10 8.59 0.81
    9 0 -9 0.26 0.18
    -9 0 9 0.09 0.18
    9 0 -8 89.37 2.16
    -9 0 8 91.1 2.29
    9 0 -7 0.14 0.13
    -9 0 7 0.44 0.2
    -9 0 6 205.26 3.16
    -9 0 5 0.02 0.08
    -9 0 5 0.2 0.13
    -9 0 4 452.52 5.41
    -9 0 4 444.95 4.68
    -9 0 3 0.2 0.13
    -9 0 3 1.17 0.15
    -9 0 2 25.53 0.99
    -9 0 1 0.22 0.11
    -9 0 0 74.63 1.74
    -9 0 -1 0.2 0.12
    9 0 1 0.04 0.09
    -9 0 -2 4.98 0.45
    9 0 2 5.07 0.47
    9 0 3 0.35 0.18
    -9 0 -3 0.11 0.13
    -9 0 -4 63.95 1.73
    9 0 4 65.36 1.8
    9 0 5 0.13 0.16
    -9 0 -5 -0.08 0.09
    -9 0 -6 5.23 0.53
    9 0 6 5.31 0.56
    9 0 7 0.03 0.13
    -9 0 -7 0.36 0.19
    9 0 8 0.09 0.18
    -9 0 -8 0.26 0.21
    9 0 9 0.1 0.19
    -9 0 -9 0.04 0.15
    -9 0 -10 6 0.64
    -9 1 12 1.13 0.43
    -9 -1 12 1.4 0.47
    -9 1 11 22.16 1.34
    -9 -1 11 20.92 1.31
    -9 1 10 12.52 0.95
    9 1 -10 12.34 0.85
    -9 -1 10 11.52 0.93
    9 1 -9 18.71 1.01
    -9 1 9 18.36 1.08
    -9 -1 9 17.11 1.05
    9 1 -8 9.37 0.7
    -9 1 8 9.94 0.75
    -9 -1 8 9.28 0.73
    -9 1 7 6.02 0.54
    -9 1 7 6.73 0.55
    9 1 -7 5.49 0.53
    -9 -1 7 4.79 0.49
    -9 1 6 28.51 1.05
    -9 1 6 29.78 1.13
    9 1 -6 28.81 1.15
    -9 -1 6 30.16 1.08
    9 1 -5 28.43 1.11
    -9 1 5 27.69 1.05
    -9 1 5 28.37 0.95
    -9 -1 5 28.04 0.93
    -9 1 4 1.34 0.2
    -9 1 4 1.65 0.29
    -9 -1 4 1.45 0.31
    -9 -1 4 1.57 0.23
    -9 1 3 117.95 1.64
    -9 1 3 118.77 2.26
    -9 -1 3 114.25 1.6
    -9 -1 3 119.65 2.31
    -9 1 2 7.77 0.54
    -9 -1 2 8.41 0.57
    -9 1 1 22.42 0.91
    -9 -1 1 22.29 0.92
    -9 1 0 12.74 0.69
    9 1 0 13.88 0.74
    -9 -1 0 12.1 0.68
    9 1 1 134.48 2.55
    -9 1 -1 135.91 2.48
    -9 -1 -1 132.47 2.44
    -9 1 -2 46.22 1.39
    9 1 2 45.39 1.43
    -9 -1 -2 46.05 1.37
    9 -1 2 44.1 1.37
    9 1 3 80.9 2.01
    -9 1 -3 80.49 1.95
    9 -1 3 82.26 1.96
    -9 -1 -3 84.15 1.95
    -9 1 -4 4.2 0.45
    9 1 4 3.18 0.42
    9 -1 4 4.41 0.47
    -9 -1 -4 3.95 0.43
    9 1 5 185.71 3.38
    -9 1 -5 184.36 3.28
    9 -1 5 180.16 3.22
    -9 -1 -5 183.59 3.19
    -9 1 -6 31.3 1.28
    9 1 6 34.23 1.39
    9 -1 6 33.23 1.31
    -9 -1 -6 32.27 1.27
    9 1 7 99.43 2.5
    -9 1 -7 94.72 2.37
    9 -1 7 100.06 2.41
    -9 -1 -7 98.41 2.33
    -9 1 -8 5.67 0.6
    9 1 8 6.07 0.65
    9 -1 8 4.58 0.55
    -9 -1 -8 4.7 0.53
    9 1 9 29.91 1.41
    -9 1 -9 31.18 1.39
    -9 -1 -9 27.66 1.26
    -9 1 -10 10.87 0.85
    -9 2 12 -0.08 0.21
    -9 -2 12 0.03 0.22
    -9 2 11 6.95 0.79
    -9 -2 11 6.97 0.79
    9 2 -10 8.37 0.72
    -9 2 10 6.99 0.74
    -9 -2 10 7.19 0.75
    9 2 -9 92.67 2.36
    -9 2 9 95.07 2.52
    -9 -2 9 94.25 2.5
    -9 2 8 19.77 1.05
    -9 2 8 21.46 0.97
    9 2 -8 20.79 1.06
    -9 -2 8 20.98 1.08
    -9 2 7 36.08 1.24
    -9 2 7 37.94 1.34
    9 2 -7 37.94 1.4
    -9 -2 7 37.83 1.35
    -9 2 6 43.35 1.32
    -9 2 6 42.33 1.32
    9 2 -6 38.81 1.38
    -9 -2 6 44.35 1.33
    -9 2 5 88.84 1.79
    9 2 -5 91.88 2.11
    -9 2 5 87.7 1.94
    -9 -2 5 87.98 1.76
    -9 2 4 34.94 1.16
    -9 2 4 34.15 0.94
    -9 -2 4 34.42 0.93
    -9 2 3 99.63 1.51
    -9 2 3 102.27 2.04
    -9 -2 3 100.84 2.14
    -9 -2 3 98.61 1.49
    -9 2 2 7.31 0.28
    -9 2 2 7.1 0.52
    -9 -2 2 7.36 0.27
    -9 -2 2 7.71 0.56
    -9 2 1 291.94 3.92
    -9 -2 1 288.14 3.96
    9 2 0 2.06 0.32
    -9 2 0 2.21 0.3
    -9 -2 0 2.97 0.35
    9 2 1 352.43 4.68
    -9 -2 -1 347.23 4.48
    -9 2 -2 6.71 0.54
    9 -2 2 6.7 0.53
    -9 -2 -2 7.6 0.55
    -9 2 -3 58.27 1.65
    9 2 3 59.33 1.73
    9 -2 3 56.58 1.58
    -9 -2 -3 58.15 1.59
    -9 2 -4 2.79 0.39
    9 2 4 2.02 0.36
    9 -2 4 2.25 0.34
    -9 -2 -4 1.99 0.32
    9 2 5 18.53 1.02
    -9 2 -5 18.35 0.97
    -9 -2 -5 19.2 0.94
    9 -2 5 19.25 0.96
    9 2 6 3.18 0.47
    -9 2 -6 2.47 0.41
    -9 -2 -6 3.13 0.41
    9 -2 6 2.7 0.4
    -9 2 -7 23.95 1.18
    9 2 7 22.92 1.21
    9 -2 7 22.08 1.08
    -9 -2 -7 23.54 1.09
    9 2 8 -0.02 0.16
    -9 2 -8 0.05 0.15
    9 -2 8 0.2 0.2
    -9 -2 -8 0.18 0.17
    9 2 9 -0.02 0.17
    -9 2 -9 -0.05 0.15
    -9 -2 -9 -0.01 0.16
    -9 2 -10 0.86 0.32
    -9 2 -11 1.32 0.39
    -9 3 12 3.2 0.68
    -9 -3 12 3.45 0.64
    -9 3 11 1.93 0.5
    9 3 -11 1.02 0.34
    -9 -3 11 1.35 0.45
    9 3 -10 33.41 1.45
    -9 3 10 34.27 1.59
    -9 -3 10 36.1 1.63
    -9 3 9 0.53 0.29
    9 3 -9 0.22 0.2
    -9 -3 9 0.42 0.26
    9 3 -8 17.11 0.99
    -9 3 8 16.57 0.97
    -9 -3 8 18.45 1.02
    -9 3 7 2.03 0.35
    -9 3 7 2.41 0.35
    9 3 -7 2.96 0.42
    -9 -3 7 2.83 0.4
    9 3 -6 109.53 2.45
    -9 3 6 111.11 2.2
    -9 3 6 113.35 2.26
    -9 -3 6 112.13 2.25
    -9 3 5 5.36 0.46
    -9 3 5 5.36 0.44
    9 3 -5 4.86 0.5
    -9 -3 5 4.6 0.4
    -9 3 4 4.65 0.42
    -9 3 4 4.42 0.35
    9 3 -4 4.28 0.45
    -9 -3 4 5.74 0.39
    -9 3 3 2.21 0.31
    -9 3 3 2.37 0.23
    -9 -3 3 2.32 0.22
    9 3 -2 1.36 0.29
    -9 3 2 1.98 0.18
    -9 3 2 1.08 0.25
    -9 -3 2 1.11 0.13
    -9 -3 2 2.26 0.32
    -9 3 1 44.04 1.31
    9 3 -1 44.79 1.36
    -9 -3 1 44.91 1.36
    9 3 0 33.64 1.2
    -9 3 0 32.29 1.13
    -9 -3 0 34.13 1.16
    -9 3 -1 4.39 0.44
    9 3 1 4.21 0.45
    -9 -3 -1 4.77 0.44
    -9 3 -2 97.74 2.17
    9 3 2 101.9 2.3
    -9 -3 -2 100.12 2.08
    -9 3 -3 16.55 0.88
    9 3 3 15.91 0.9
    -9 -3 -3 16.37 0.81
    9 -3 3 15.02 0.79
    9 3 4 62.98 1.88
    -9 3 -4 62.19 1.78
    -9 -3 -4 57.95 1.6
    9 -3 4 60.59 1.64
    -9 3 -5 25.61 1.16
    9 3 5 23.39 1.17
    9 -3 5 23.22 1.03
    -9 -3 -5 25.28 1.05
    9 3 6 90.13 2.41
    -9 3 -6 95.09 2.35
    9 -3 6 92 2.15
    -9 -3 -6 88.42 2.1
    -9 3 -7 0.92 0.31
    9 3 7 0.86 0.32
    9 -3 7 0.77 0.27
    -9 -3 -7 0.88 0.27
    9 3 8 14.66 1.02
    -9 3 -8 13.23 0.93
    -9 -3 -8 13.67 0.83
    -9 3 -9 3.7 0.55
    -9 3 -10 15.05 1.03
    -9 3 -11 0.09 0.19
    -9 -4 12 1.97 0.75
    9 4 -11 3.38 0.54
    -9 4 11 4.07 0.64
    -9 -4 11 3.63 0.6
    9 4 -10 2.57 0.46
    -9 4 10 2.32 0.53
    -9 -4 10 3.13 0.55
    9 4 -9 10.14 0.82
    -9 4 9 10.91 0.85
    -9 -4 9 11.79 0.89
    9 4 -8 12.42 0.87
    -9 4 8 13.86 0.89
    -9 -4 8 12.82 0.87
    9 4 -7 23.07 1.14
    -9 4 7 21.35 1.03
    -9 -4 7 18.89 0.98
    9 4 -6 32.59 1.31
    -9 4 6 33.98 1.13
    -9 4 6 34.17 1.21
    -9 -4 6 33.33 1.19
    -9 4 5 118.53 2.21
    9 4 -5 113.6 2.49
    -9 4 5 113.31 2.14
    -9 -4 5 116.3 2.16
    9 4 -4 182.94 3.18
    -9 4 4 180.33 2.86
    -9 4 4 176.86 2.6
    -9 -4 4 181.18 2.63
    9 4 -3 163.44 2.73
    -9 4 3 159.99 2.66
    -9 4 3 162.2 2.24
    9 4 -3 154.69 2.85
    -9 -4 3 161.07 2.23
    9 4 -2 60.44 1.58
    -9 4 2 60.82 1.54
    -9 4 2 55.97 1.06
    -9 -4 2 58.31 1.06
    -9 -4 2 58.13 1.6
    -9 4 1 202.22 3.13
    -9 4 1 197.17 2.19
    9 4 -1 196.72 3.19
    -9 -4 1 201.09 3.2
    -9 -4 1 199.95 2.19
    9 4 0 83.97 1.99
    -9 4 0 84.08 1.91
    -9 -4 0 83.39 1.9
    -9 4 -1 110.51 2.28
    9 4 1 113.21 2.42
    -9 -4 -1 113.29 2.23
    9 4 2 0.61 0.23
    -9 4 -2 0.33 0.17
    -9 -4 -2 0.19 0.13
    9 4 3 47.68 1.6
    -9 4 -3 46.76 1.51
    -9 -4 -3 43.69 1.34
    9 -4 3 43.63 1.35
    -9 4 -4 18.73 0.97
    9 4 4 17.97 1.02
    9 -4 4 16.38 0.83
    -9 -4 -4 15.86 0.82
    -9 4 -5 15.07 0.91
    9 4 5 16.85 1.02
    9 -4 5 15.45 0.83
    -9 -4 -5 16.94 0.87
    9 4 6 5.21 0.61
    -9 4 -6 5.86 0.6
    9 -4 6 5.58 0.53
    -9 -4 -6 5.99 0.54
    -9 4 -7 1.57 0.41
    9 4 7 1.88 0.45
    -9 -4 -7 2.02 0.38
    9 -4 7 1.98 0.36
    9 4 8 0.51 0.26
    -9 4 -8 0.05 0.15
    -9 4 -9 1.31 0.39
    -9 4 -10 0.28 0.24
    -9 4 -11 0.28 0.27
    -9 5 11 20.33 1.32
    9 5 -11 18.37 1.16
    -9 -5 11 17.91 1.23
    -9 5 10 0.39 0.25
    9 5 -10 0.22 0.21
    -9 -5 10 0.41 0.27
    9 5 -9 4.02 0.56
    -9 5 9 3.59 0.53
    -9 -5 9 4.03 0.55
    9 5 -8 4.78 0.57
    -9 5 8 4.8 0.57
    -9 -5 8 5.38 0.6
    -9 5 7 3.31 0.44
    9 5 -7 1.02 0.32
    -9 -5 7 1.05 0.29
    9 5 -6 3.34 0.46
    -9 5 6 3.78 0.42
    -9 5 6 3.84 0.39
    -9 -5 6 3.42 0.41
    9 5 -5 0.98 0.24
    -9 5 5 0.27 0.15
    9 5 -5 0.68 0.25
    -9 5 5 0.62 0.2
    -9 -5 5 0.36 0.16
    -9 5 4 33.48 1.1
    9 5 -4 32.03 1.1
    9 5 -4 30.77 1.23
    -9 5 4 30.82 1
    -9 -5 4 31.49 1.01
    9 5 -3 34.87 1.27
    -9 5 3 35.91 1.15
    -9 5 3 35.63 0.98
    9 5 -3 35.96 1.18
    -9 -5 3 36.6 0.99
    -9 5 2 22.47 0.69
    -9 5 2 21.84 0.91
    9 5 -2 20.21 0.91
    -9 -5 2 20.18 0.65
    -9 -5 2 22.06 0.99
    -9 5 1 23.85 0.66
    9 5 -1 24.71 1.03
    -9 5 1 24.74 0.98
    -9 -5 1 23.27 0.99
    -9 -5 1 24.81 0.65
    9 5 0 12.56 0.76
    -9 5 0 11.45 0.69
    -9 -5 0 12.03 0.7
    -9 -5 0 11.01 0.58
    9 5 1 190.74 3.37
    -9 5 -1 202.85 3.29
    -9 -5 -1 197.02 3.12
    9 5 2 12.11 0.8
    -9 5 -2 11.97 0.74
    -9 -5 -2 11.13 0.67
    9 5 3 116.7 2.67
    -9 5 -3 116.61 2.52
    -9 -5 -3 120.24 2.31
    9 5 4 54.56 1.83
    -9 5 -4 56.81 1.75
    9 -5 4 59.08 1.58
    -9 -5 -4 55.39 1.53
    -9 5 -5 124.56 2.75
    9 5 5 128.03 2.96
    -9 -5 -5 121.4 2.41
    9 -5 5 123.22 2.43
    9 5 6 3.88 0.55
    -9 5 -6 3.95 0.52
    -9 -5 -6 4.88 0.48
    9 -5 6 4.46 0.46
    9 5 7 76.15 2.38
    -9 5 -7 78.43 2.27
    -9 -5 -7 77.49 1.92
    -9 5 -8 0.23 0.22
    9 5 8 0.22 0.24
    -9 5 -9 36.29 1.6
    -9 6 11 0.44 0.32
    9 6 -11 0.07 0.2
    -9 -6 11 0.34 0.27
    -9 6 10 32.09 1.56
    9 6 -10 31.81 1.52
    -9 -6 10 31.93 1.55
    9 6 -9 42.18 1.71
    -9 6 9 37.26 1.59
    -9 -6 9 42.26 1.7
    9 6 -8 68.11 2.13
    -9 6 8 65.09 2.02
    -9 -6 8 68.42 2.06
    -9 6 7 1.61 0.37
    9 6 -7 1.38 0.36
    -9 -6 7 2.3 0.39
    9 6 -6 64.32 1.96
    -9 6 6 60.02 1.71
    -9 -6 6 62.55 1.74
    -9 6 5 15.95 0.74
    -9 6 5 15.19 0.78
    9 6 -5 16.88 0.77
    9 6 -5 16.43 0.94
    -9 -6 5 15.54 0.8
    -9 6 4 136.77 2.34
    -9 6 4 136.23 2.38
    9 6 -4 131.8 2.74
    9 6 -4 138 2.44
    -9 -6 4 132.76 2.32
    -9 6 3 2.23 0.27
    -9 6 3 2.71 0.34
    9 6 -3 2.53 0.34
    9 6 -3 2.26 0.35
    -9 -6 3 2.45 0.29
    -9 6 2 94.94 1.67
    9 6 -2 98.17 2.11
    9 6 -2 97.56 2.19
    -9 6 2 96.84 2.04
    -9 -6 2 99.01 1.69
    9 6 -1 1.77 0.31
    -9 6 1 1.03 0.25
    -9 6 1 2.07 0.23
    -9 -6 1 1.99 0.22
    -9 -6 1 1.75 0.3
    -9 6 0 133.94 2.56
    9 6 0 134.61 2.68
    -9 -6 0 140 2.6
    -9 -6 0 134.31 1.88
    9 6 1 14.03 0.85
    -9 6 -1 13.96 0.79
    -9 -6 -1 16.52 0.82
    -9 6 -2 20.93 1
    9 6 2 18.7 1.02
    -9 -6 -2 17.31 0.83
    -9 6 -3 0.06 0.11
    9 6 3 0.37 0.22
    -9 -6 -3 0.03 0.11
    -9 6 -4 16.06 0.93
    9 6 4 13.76 0.93
    9 -6 4 14.48 0.77
    -9 -6 -4 14.87 0.79
    -9 6 -5 3.02 0.45
    9 6 5 2.18 0.47
    9 -6 5 3.31 0.39
    -9 -6 -5 3.06 0.39
    -9 6 -6 0.8 0.29
    9 6 6 0.28 0.24
    9 -6 6 1.83 0.32
    -9 -6 -6 0.97 0.27
    -9 6 -7 1.55 0.4
    9 6 7 2.25 0.51
    9 6 8 0.69 0.31
    -9 6 -8 0.46 0.27
    -9 6 -9 3.2 0.54
    -9 6 -10 7.44 0.79
    9 7 -11 2.24 0.53
    -9 7 11 2.15 0.56
    -9 -7 11 2.39 0.57
    9 7 -10 20.61 1.25
    -9 7 10 21.92 1.31
    -9 -7 10 23.25 1.34
    -9 7 9 5.34 0.64
    9 7 -9 4.76 0.62
    -9 -7 9 4.83 0.62
    9 7 -8 1.7 0.44
    -9 7 8 2.14 0.47
    -9 -7 8 2.32 0.43
    -9 7 7 3 0.45
    9 7 -7 1.74 0.42
    -9 -7 7 2.06 0.38
    -9 7 6 12.36 0.79
    9 7 -6 11.18 0.83
    -9 -7 6 10.77 0.73
    -9 7 5 9.97 0.66
    9 7 -5 8.36 0.71
    -9 -7 5 9.07 0.63
    9 7 -4 8.28 0.67
    9 7 -4 7.22 0.53
    -9 7 4 7.28 0.53
    -9 7 4 7.67 0.53
    -9 -7 4 7.22 0.53
    -9 7 3 62.45 1.56
    -9 7 3 63.57 1.48
    9 7 -3 61.21 1.79
    9 7 -3 66.28 1.66
    -9 -7 3 64.68 1.49
    9 7 -2 27.51 1.09
    -9 7 2 29.78 1.08
    -9 7 2 28.5 0.91
    9 7 -2 28.06 1.16
    -9 -7 2 30.42 0.94
    -9 7 1 141.91 2.17
    9 7 -1 147.13 2.78
    -9 7 1 143.06 2.6
    -9 -7 1 140.14 2.15
    -9 -7 1 145.81 2.75
    -9 7 0 46.33 1.43
    -9 7 0 42.16 1.05
    9 7 0 42.92 1.47
    -9 -7 0 42.59 1.04
    -9 -7 0 45.71 1.43
    -9 7 -1 71.72 1.87
    9 7 1 72.32 2.01
    -9 -7 -1 74.8 1.83
    9 -7 1 75.38 1.77
    9 7 2 46.92 1.66
    -9 7 -2 51.23 1.61
    -9 -7 -2 49.16 1.44
    9 7 3 26.34 1.28
    -9 7 -3 26.88 1.2
    -9 -7 -3 26.21 1.03
    9 7 4 1.13 0.35
    -9 7 -4 1.66 0.38
    -9 -7 -4 1.76 0.29
    9 -7 4 2.02 0.31
    9 7 5 31.35 1.49
    -9 7 -5 28.59 1.31
    9 -7 5 28.06 1.06
    -9 -7 -5 27.23 1.06
    9 7 6 64.14 2.21
    -9 7 -6 70.18 2.14
    9 7 7 51.42 2.03
    -9 7 -7 50.61 1.87
    -9 7 -8 18.76 1.17
    -9 7 -9 59.15 2.15
    -9 7 -10 30.55 1.59
    -9 8 11 8.9 1.04
    -9 -8 11 7.75 0.89
    -9 8 10 2.82 0.59
    9 8 -10 2.6 0.56
    -9 -8 10 3.29 0.57
    9 8 -9 29.36 1.48
    -9 8 9 28.48 1.44
    -9 -8 9 32.08 1.51
    -9 8 8 12.59 0.91
    9 8 -8 12.29 0.95
    -9 -8 8 11.81 0.89
    9 8 -7 52.46 1.89
    -9 8 7 54.88 1.8
    -9 -8 7 52.74 1.77
    9 8 -6 17.37 1.06
    -9 8 6 19.68 1.01
    -9 -8 6 19.47 1
    9 8 -5 174.87 3.44
    -9 8 5 169.89 3.02
    -9 -8 5 171.79 3.06
    9 8 -4 9.38 0.6
    -9 8 4 8.38 0.59
    9 8 -4 8.41 0.7
    -9 -8 4 9 0.61
    -9 8 3 186.44 2.92
    9 8 -3 191.9 3.07
    9 8 -3 181.47 3.34
    -9 8 3 185.85 2.9
    -9 -8 3 186.6 2.91
    -9 8 2 0.16 0.13
    9 8 -2 0 0.11
    9 8 -2 0.32 0.17
    -9 8 2 0.19 0.13
    -9 -8 2 0.2 0.13
    -9 8 1 89.52 1.75
    9 8 -1 91.01 2.15
    -9 8 1 92.76 2.05
    -9 -8 1 89.53 2.13
    -9 -8 1 87.28 1.72
    -9 8 0 8.35 0.5
    9 8 0 8.42 0.67
    -9 8 0 8.74 0.63
    -9 -8 0 7.57 0.48
    -9 -8 0 8.32 0.62
    -9 8 -1 66.82 1.82
    9 8 1 63.22 1.91
    9 -8 1 65.04 1.44
    -9 -8 -1 64.84 1.71
    -9 8 -2 16.14 0.91
    9 8 2 18.02 1.04
    -9 -8 -2 18.26 0.87
    -9 8 -3 13.82 0.86
    9 8 3 13.67 0.94
    -9 -8 -3 14.34 0.76
    -9 8 -4 1.16 0.32
    9 8 4 1.6 0.42
    9 -8 4 0.87 0.24
    -9 -8 -4 2.03 0.32
    -9 8 -5 29.13 1.35
    9 8 5 29.33 1.48
    -9 -8 -5 26.93 1.13
    -9 8 -6 1.04 0.35
    9 8 6 1.19 0.41
    -9 8 -7 3.59 0.55
    9 8 7 2.75 0.6
    -9 8 -8 0.95 0.37
    -9 8 -9 1.19 0.41
    -9 9 10 22.62 1.37
    9 9 -10 21.31 1.32
    -9 -9 10 20.5 1.28
    -9 9 9 0.32 0.24
    9 9 -9 0.4 0.28
    -9 -9 9 0.49 0.29
    9 9 -8 6.63 0.73
    -9 9 8 6.89 0.72
    -9 -9 8 7.13 0.71
    9 9 -7 0.52 0.26
    -9 9 7 0.68 0.29
    -9 -9 7 0.73 0.28
    9 9 -6 0.11 0.17
    -9 9 6 0.47 0.24
    -9 -9 6 0.71 0.26
    9 9 -5 42.91 1.66
    -9 9 5 45.24 1.5
    -9 -9 5 47.52 1.55
    9 9 -4 5.03 0.57
    -9 9 4 5.57 0.51
    -9 -9 4 6.05 0.53
    9 9 -3 1.89 0.31
    9 9 -3 1.86 0.39
    -9 9 3 1.81 0.3
    -9 9 3 1.48 0.29
    -9 -9 3 2.11 0.33
    -9 9 2 3.34 0.37
    -9 9 2 3.21 0.38
    9 9 -2 3.68 0.45
    9 9 -2 4.02 0.45
    -9 -9 2 3.77 0.39
    -9 9 1 19.37 0.91
    9 9 -1 18.75 0.96
    -9 9 1 17.66 0.79
    -9 -9 1 18.67 0.81
    -9 -9 1 18.07 0.95
    -9 9 0 12.97 0.66
    -9 9 0 12.8 0.77
    9 9 0 13.55 0.85
    -9 -9 0 11.72 0.63
    -9 -9 0 14.22 0.81
    -9 9 -1 39.2 1.39
    9 9 1 40.03 1.53
    -9 -9 -1 42.11 1.37
    9 -9 1 39.47 1.14
    9 9 2 52.61 1.84
    -9 9 -2 53.28 1.68
    -9 -9 -2 54.18 1.54
    9 9 3 5.56 0.64
    -9 9 -3 4.64 0.54
    -9 -9 -3 4 0.42
    -9 9 -4 73.7 2.14
    9 9 4 66.39 2.23
    9 -9 4 67.34 1.68
    -9 -9 -4 66.22 1.67
    9 9 5 13.07 1.01
    -9 9 -5 12.9 0.93
    9 9 6 37.6 1.75
    -9 9 -6 36.6 1.59
    -9 9 -7 0.42 0.27
    -9 9 -8 16.48 1.14
    -9 9 -9 0.34 0.27
    -9 10 10 13.59 1.09
    -9 -10 10 16.16 1.17
    9 10 -9 2.27 0.53
    -9 10 9 2.8 0.59
    -9 -10 9 2.63 0.57
    -9 10 8 20.69 1.22
    9 10 -8 20.15 1.25
    -9 -10 8 20.15 1.19
    9 10 -7 18.23 1.16
    -9 10 7 19.47 1.12
    -9 -10 7 18.96 1.1
    9 10 -6 7.83 0.76
    -9 10 6 7.7 0.69
    -9 -10 6 7.8 0.69
    9 10 -5 33.41 1.48
    -9 10 5 32.37 1.31
    -9 -10 5 33.44 1.33
    9 10 -4 54.24 1.83
    -9 10 4 53.99 1.63
    -9 -10 4 53.27 1.61
    -9 10 3 77.66 1.9
    9 10 -3 84.57 2.36
    9 10 -3 74.72 2.1
    -9 -10 3 74.91 1.88
    -9 10 2 82.48 1.87
    9 10 -2 81.27 2.13
    9 10 -2 81.87 2
    -9 10 2 84.02 1.92
    -9 -10 2 82.66 1.92
    -9 10 1 59.67 1.57
    -9 10 1 63.3 1.68
    9 10 -1 62.11 1.79
    -9 -10 1 62.31 1.6
    -9 10 0 180 2.9
    9 10 0 183.97 3.42
    -9 10 0 187.56 3.21
    -9 -10 0 182.46 3.22
    -9 -10 0 180.35 2.92
    -9 10 -1 12.09 0.79
    9 10 1 13.43 0.91
    9 -10 1 11.63 0.66
    -9 -10 -1 11.87 0.74
    9 10 2 40.97 1.65
    -9 10 -2 43.53 1.54
    -9 -10 -2 41.08 1.35
    -9 10 -3 16.23 0.98
    9 10 3 18.44 1.15
    -9 -10 -3 17.81 0.85
    -9 10 -4 12.37 0.89
    9 10 4 14.09 1.05
    9 10 5 0.39 0.28
    -9 10 -5 0.69 0.3
    -9 10 -6 1.37 0.42
    -9 10 -7 9.76 0.88
    -9 10 -8 4.51 0.65
    -9 11 9 3.59 0.6
    9 11 -9 4.08 0.64
    -9 -11 9 3.8 0.62
    9 11 -8 6.95 0.78
    -9 11 8 6.9 0.74
    -9 -11 8 7.53 0.76
    9 11 -7 18.8 1.19
    -9 11 7 17.2 1.09
    -9 -11 7 18.19 1.1
    9 11 -6 0.02 0.17
    -9 11 6 0.02 0.14
    -9 -11 6 0.01 0.14
    9 11 -5 5.35 0.63
    -9 11 5 5.91 0.6
    -9 -11 5 5.31 0.57
    9 11 -4 21.43 1.16
    -9 11 4 22.91 1.09
    -9 -11 4 22.7 1.08
    9 11 -3 6.08 0.62
    -9 11 3 6.41 0.57
    -9 -11 3 6.01 0.56
    9 11 -2 12.51 0.84
    -9 11 2 12.24 0.75
    9 11 -2 12.1 0.76
    -9 -11 2 11.57 0.73
    9 11 -1 48.14 1.6
    -9 11 1 47.4 1.45
    -9 11 1 46.24 1.42
    -9 -11 1 45.8 1.43
    -9 11 0 1.17 0.28
    9 11 0 0.86 0.3
    -9 11 0 1.08 0.3
    -9 -11 0 0.74 0.23
    -9 -11 0 0.89 0.28
    9 11 1 55.23 1.89
    -9 11 -1 58.19 1.77
    -9 -11 -1 58.86 1.69
    9 -11 1 60.68 1.63
    -9 11 -2 1.97 0.41
    9 11 2 1.39 0.39
    -9 -11 -2 1.56 0.32
    -9 11 -3 81.79 2.27
    9 11 3 86.51 2.56
    9 11 4 0.74 0.35
    -9 11 -4 1.95 0.44
    -9 11 -5 51.43 1.89
    -9 11 -6 7.79 0.77
    -9 11 -7 41.58 1.81
    -9 11 -8 -0.15 0.16
    -9 12 9 10.45 0.96
    -9 -12 9 10.34 0.95
    9 12 -8 21.12 1.32
    -9 12 8 19.98 1.24
    -9 -12 8 20.51 1.25
    9 12 -7 7.81 0.81
    -9 12 7 8.75 0.81
    -9 -12 7 8.37 0.78
    -9 12 6 31.63 1.44
    9 12 -6 28.94 1.48
    -9 -12 6 32.71 1.46
    -9 12 5 56.03 1.84
    9 12 -5 56.93 2.02
    -9 -12 5 55.33 1.83
    -9 12 4 13.85 0.88
    9 12 -4 12.9 0.93
    -9 -12 4 14.3 0.9
    9 12 -3 12.82 0.89
    -9 12 3 11.28 0.77
    -9 -12 3 12.59 0.82
    -9 12 2 82.82 2.08
    9 12 -2 82.47 2.21
    -9 -12 2 81.41 2.07
    -9 12 1 2.36 0.38
    9 12 -1 3.55 0.47
    -9 -12 1 3.98 0.47
    -9 12 0 52.15 1.61
    -9 12 0 51.05 1.57
    9 12 0 54.5 1.8
    -9 -12 0 54.57 1.63
    -9 -12 0 54.85 1.69
    9 12 1 0.07 0.16
    -9 12 -1 0.18 0.16
    -9 -12 -1 0.33 0.18
    9 -12 1 0.96 0.29
    9 12 2 59.41 2.06
    -9 12 -2 58.41 1.85
    -9 -12 -2 59.36 2.43
    -9 12 -3 0.25 0.19
    9 12 3 0.66 0.32
    -9 12 -4 2.28 0.49
    -9 12 -5 10.86 0.88
    -9 12 -6 1.63 0.45
    -9 12 -7 0.3 0.27
    -9 13 8 0.19 0.25
    9 13 -8 0.24 0.35
    -9 -13 8 -0.04 0.19
    9 13 -7 0.25 0.23
    -9 13 7 0.8 0.36
    -9 -13 7 0.1 0.23
    -9 13 6 5.76 0.66
    9 13 -6 4.69 0.64
    -9 -13 6 4.75 0.62
    -9 13 5 3.38 0.51
    9 13 -5 4.12 0.58
    -9 -13 5 4.06 0.54
    9 13 -4 10.88 0.86
    -9 13 4 11.13 0.82
    -9 -13 4 11.38 0.86
    -9 13 3 0.38 0.23
    9 13 -3 0.36 0.22
    -9 -13 3 0.26 0.2
    9 13 -2 4.7 0.55
    -9 13 2 5.49 0.56
    -9 -13 2 4.94 0.55
    9 13 -1 30.86 1.36
    -9 13 1 27.05 1.18
    -9 -13 1 28.9 1.25
    9 13 0 12.59 0.88
    -9 13 0 13.57 0.84
    -9 -13 0 12.14 0.81
    -9 -13 0 12.24 0.81
    -9 13 -1 11.78 0.81
    9 13 1 11.17 0.88
    -9 -13 -1 12.28 0.78
    -9 13 -2 39.19 1.53
    -9 13 -3 47.2 1.73
    -9 13 -4 46.64 1.8
    -9 13 -5 16.22 1.1
    -9 13 -6 42.15 1.81
    -9 13 -7 10.11 0.97
    -9 14 7 62.4 2.2
    9 14 -7 66.09 2.37
    -9 -14 7 66.15 2.27
    -9 14 6 0.17 0.2
    9 14 -6 0.09 0.2
    -9 -14 6 0.27 0.23
    9 14 -5 66.4 2.24
    -9 14 5 67.14 2.14
    -9 -14 5 64.03 2.11
    9 14 -4 1.51 0.41
    -9 14 4 0.88 0.32
    -9 -14 4 1.96 0.47
    9 14 -3 75.84 2.24
    -9 14 3 70.23 2.09
    -9 -14 3 74.04 2.17
    9 14 -2 3.74 0.51
    -9 14 2 3.57 0.49
    -9 -14 2 3.52 0.5
    -9 14 1 25.9 1.21
    -9 -14 1 27.71 1.27
    -9 -14 1 23.72 1.17
    -9 14 0 14.13 0.89
    -9 -14 0 15.31 0.91
    -9 14 -1 13.45 0.98
    -9 14 -2 10.08 0.79
    -9 14 -3 14.39 0.98
    -9 14 -4 4.94 0.62
    -9 14 -5 4.64 0.62
    -9 14 -6 0.76 0.36
    -9 15 7 14.32 1.25
    -9 -15 7 14.2 1.24
    -9 15 6 0.2 0.2
    9 15 -6 -0.07 0.21
    -9 -15 6 -0.18 0.2
    -9 15 5 6.63 0.72
    9 15 -5 8.22 0.81
    -9 -15 5 7.6 0.76
    9 15 -4 0.32 0.24
    -9 15 4 0.1 0.19
    -9 -15 4 0.33 0.26
    -9 15 3 1.24 0.35
    9 15 -3 0.69 0.28
    -9 -15 3 1.37 0.39
    -9 15 2 12.04 0.87
    9 15 -2 11.92 0.87
    -9 -15 2 11.49 0.95
    -9 15 1 0.45 0.25
    -9 -15 1 0.73 0.29
    -9 15 -2 3.36 0.71
    -9 15 -3 0.3 0.21
    -9 15 -4 13.69 1.02
    -9 15 -5 8.07 0.82
    -9 16 5 3.11 0.54
    9 16 -5 2.02 0.49
    -9 16 4 28.82 1.43
    9 16 -4 27.06 1.41
    -9 16 3 3.55 0.53
    9 16 -3 3.48 0.53
    -9 16 2 45.03 1.72
    -9 16 1 4.43 0.58
    -9 16 -4 8.3 0.82
    -9 17 4 0.71 0.35
    9 17 -4 1.03 0.39
    -9 17 3 3.84 0.68
    -10 0 11 0.2 0.25
    -10 0 10 29.76 1.44
    -10 0 9 -0.1 0.13
    -10 0 9 -0.06 0.14
    -10 0 8 114.13 2.56
    -10 0 8 111.16 2.53
    -10 0 7 0.13 0.15
    -10 0 7 -0.16 0.1
    -10 0 6 141.41 2.78
    -10 0 6 141 2.48
    -10 0 5 0.08 0.09
    -10 0 5 0.07 0.12
    -10 0 4 256.28 3.87
    -10 0 3 0.05 0.12
    -10 0 2 173.94 2.98
    -10 0 1 0.1 0.11
    -10 0 0 40.65 1.32
    -10 0 -1 0.08 0.11
    10 0 1 0.14 0.14
    10 0 2 72.61 1.89
    -10 0 -2 70.46 1.83
    -10 0 -3 0.21 0.16
    10 0 3 0.33 0.2
    10 0 4 19.44 1.02
    -10 0 -4 17.23 0.93
    -10 0 -5 0.28 0.2
    10 0 5 0.11 0.15
    10 0 6 38.4 1.52
    -10 0 -6 37.41 1.45
    10 0 7 0.19 0.2
    -10 0 -7 0.22 0.2
    -10 0 -8 26.44 1.27
    10 0 8 26.99 1.32
    -10 0 -9 0.02 0.16
    10 0 9 0.05 0.18
    -10 0 -10 23.08 1.24
    -10 1 11 0.26 0.24
    -10 -1 11 0.5 0.32
    -10 1 10 2.76 0.56
    10 1 -10 3.07 0.5
    -10 -1 10 2.23 0.48
    10 1 -9 3.21 0.47
    -10 1 9 3.25 0.48
    -10 -1 9 2.91 0.47
    10 1 -8 20.7 1.08
    -10 1 8 21.62 1.08
    -10 1 8 22.25 1.06
    -10 -1 8 21.59 1.08
    -10 1 7 33.75 1.28
    -10 1 7 33.31 1.24
    -10 -1 7 33.08 1.23
    -10 1 6 1.57 0.34
    -10 1 6 1.44 0.26
    -10 -1 6 1.48 0.31
    -10 -1 6 1.1 0.3
    -10 1 5 3.12 0.4
    -10 1 5 2.36 0.28
    -10 -1 5 2.33 0.36
    -10 -1 5 2.89 0.31
    -10 1 4 7.7 0.58
    -10 -1 4 6.9 0.57
    -10 1 3 21.73 0.97
    -10 -1 3 23.78 1.03
    -10 1 2 125.66 2.45
    -10 -1 2 126.87 2.5
    -10 1 1 77.45 1.87
    -10 -1 1 76.22 1.87
    10 1 0 19.29 0.94
    -10 1 0 22.19 0.97
    -10 -1 0 19.76 0.92
    -10 1 -1 85.35 2
    10 1 1 83.27 2.04
    -10 -1 -1 83.79 1.97
    -10 1 -2 40.53 1.38
    10 1 2 37.75 1.37
    10 -1 2 39.41 1.37
    -10 -1 -2 39.88 1.34
    10 1 3 238.42 3.91
    -10 1 -3 243.24 3.85
    -10 -1 -3 239.79 3.77
    10 -1 3 244.48 3.84
    -10 1 -4 2.15 0.38
    10 1 4 2.64 0.4
    -10 -1 -4 2.22 0.37
    10 -1 4 1.97 0.36
    -10 1 -5 120.81 2.66
    10 1 5 120.83 2.75
    10 -1 5 113.91 2.58
    -10 -1 -5 117.52 2.56
    10 1 6 20.44 1.12
    -10 1 -6 19.24 1.05
    10 -1 6 17.79 1.01
    -10 -1 -6 17.73 0.98
    -10 1 -7 99.69 2.49
    10 1 7 97.81 2.58
    10 -1 7 101.64 2.53
    -10 -1 -7 104.34 2.49
    10 1 8 17.04 1.08
    -10 1 -8 15.43 1
    10 -1 8 15.88 1.01
    -10 -1 -8 15.98 0.97
    10 1 9 12.96 0.97
    -10 1 -9 13.15 0.93
    -10 -1 -9 11.79 0.86
    -10 1 -10 3.94 0.57
    -10 2 11 10.6 0.94
    -10 -2 11 10.83 0.95
    -10 2 10 13.24 0.97
    10 2 -10 12.31 0.9
    -10 -2 10 14.03 1.01
    -10 2 9 20.15 1.12
    10 2 -9 19.45 1.09
    -10 -2 9 19.87 1.12
    10 2 -8 27.65 1.27
    -10 2 8 29.66 1.2
    -10 2 8 31.19 1.29
    -10 -2 8 30.64 1.28
    10 2 -7 61.42 1.86
    -10 2 7 59.59 1.68
    -10 2 7 63.16 1.74
    -10 -2 7 61.47 1.71
    -10 2 6 15.19 0.83
    -10 2 6 16.14 0.78
    10 2 -6 16 0.92
    -10 -2 6 15.28 0.76
    -10 2 5 21.49 0.81
    -10 2 5 20.83 0.95
    -10 -2 5 20 0.78
    -10 -2 5 20.87 1.02
    -10 2 4 17.89 0.88
    -10 -2 4 17.08 0.91
    -10 2 3 142.75 2.63
    -10 -2 3 142.41 2.73
    -10 2 2 25.9 1.04
    -10 -2 2 24.35 1.05
    10 2 -1 12.55 0.75
    -10 2 1 12.52 0.73
    -10 2 0 53.69 1.55
    10 2 0 52.12 1.58
    -10 -2 0 52.3 1.53
    -10 2 -1 41.26 1.38
    10 2 1 42.05 1.43
    -10 -2 -1 41.7 1.34
    -10 2 -2 35.42 1.29
    10 2 2 34.47 1.33
    10 -2 2 34.19 1.26
    -10 -2 -2 37.04 1.28
    -10 2 -3 14.82 0.86
    10 2 3 15.02 0.9
    -10 -2 -3 14.07 0.81
    10 -2 3 13.59 0.8
    -10 2 -4 7.58 0.64
    10 2 4 7.14 0.65
    -10 -2 -4 7.03 0.59
    10 -2 4 6.37 0.58
    -10 2 -5 23.22 1.14
    10 2 5 24.12 1.21
    10 -2 5 23.79 1.11
    -10 -2 -5 23.22 1.09
    10 2 6 0.32 0.23
    -10 2 -6 0.38 0.23
    10 -2 6 0.61 0.26
    -10 -2 -6 0.38 0.23
    10 2 7 19.56 1.16
    -10 2 -7 20 1.12
    10 -2 7 22.26 1.13
    -10 -2 -7 18.74 1.02
    -10 2 -8 5.09 0.61
    10 2 8 5.39 0.66
    10 -2 8 6.28 0.65
    -10 -2 -8 6.09 0.61
    10 2 9 13.37 1.01
    -10 2 -9 11.48 0.9
    -10 -2 -9 11.47 0.98
    -10 2 -10 2.25 0.49
    -10 3 11 -0.07 0.19
    10 3 -11 -0.01 0.15
    -10 -3 11 0.17 0.24
    10 3 -10 13.37 0.95
    -10 3 10 12.43 0.95
    -10 -3 10 12.83 0.97
    10 3 -9 0.21 0.21
    -10 3 9 0.8 0.31
    -10 -3 9 0.48 0.25
    10 3 -8 26.31 1.26
    -10 3 8 24.74 1.17
    -10 -3 8 25.48 1.19
    -10 3 7 3.02 0.4
    -10 3 7 2.12 0.35
    10 3 -7 2.53 0.42
    -10 -3 7 2.4 0.37
    -10 3 6 1.73 0.33
    -10 3 6 0.67 0.22
    10 3 -6 0.51 0.22
    -10 -3 6 1.33 0.29
    -10 3 5 2.07 0.28
    -10 3 5 1.76 0.31
    10 3 -5 1.91 0.39
    -10 -3 5 1.52 0.25
    -10 3 4 25.94 1.06
    -10 3 4 27.77 1.08
    -10 -3 4 26.86 1.16
    -10 3 3 2.17 0.33
    -10 -3 3 2.38 0.36
    -10 3 2 229.66 3.51
    10 3 -2 232.09 3.59
    -10 -3 2 227.84 3.63
    -10 3 1 3.19 0.39
    10 3 -1 2.94 0.39
    -10 -3 1 3.76 0.42
    10 3 0 132.32 2.66
    -10 3 0 132.42 2.57
    -10 -3 0 132.65 2.57
    -10 3 -1 9.67 0.67
    10 3 1 10.67 0.73
    -10 -3 -1 10.38 0.67
    -10 3 -2 113.4 2.47
    10 3 2 120.51 2.64
    -10 -3 -2 116.81 2.38
    -10 3 -3 13.69 0.84
    10 3 3 14.22 0.89
    -10 -3 -3 13.08 0.77
    10 -3 3 13.42 0.79
    10 3 4 36.25 1.47
    -10 3 -4 33.51 1.36
    -10 -3 -4 35.92 1.3
    10 -3 4 34.3 1.28
    -10 3 -5 3.8 0.49
    10 3 5 2.97 0.48
    10 -3 5 3.61 0.45
    -10 -3 -5 3.1 0.43
    -10 3 -6 31.06 1.37
    10 3 6 35.57 1.54
    -10 -3 -6 32.89 1.31
    10 -3 6 32.89 1.32
    -10 3 -7 0.28 0.19
    10 3 7 0.16 0.2
    10 -3 7 0.33 0.22
    -10 -3 -7 0.65 0.25
    10 3 8 41.8 1.76
    -10 3 -8 42.9 1.69
    -10 -3 -8 39.72 1.48
    -10 3 -9 0.7 0.3
    10 3 9 0.68 0.31
    -10 3 -10 2.89 0.52
    -10 4 11 0.1 0.23
    10 4 -11 0.41 0.26
    -10 -4 11 0.17 0.24
    10 4 -10 1.25 0.41
    -10 4 10 0.56 0.27
    -10 -4 10 1.2 0.4
    -10 4 9 6.46 0.66
    10 4 -9 6.68 0.69
    -10 -4 9 6.45 0.67
    10 4 -8 61.4 1.98
    -10 4 8 60.95 1.88
    -10 -4 8 56.69 1.8
    10 4 -7 36.51 1.49
    -10 4 7 38.23 1.37
    -10 -4 7 36.54 1.33
    -10 4 6 51.57 1.48
    10 4 -6 49.03 1.68
    -10 4 6 50.17 1.45
    -10 -4 6 49.06 1.44
    -10 4 5 76.82 1.69
    10 4 -5 80.25 2.12
    -10 4 5 80.05 1.87
    -10 -4 5 78 1.7
    -10 4 4 141.52 2.6
    -10 4 4 141.54 2.29
    10 4 -4 142.01 2.85
    10 4 -4 139.26 2.59
    -10 4 3 81.3 1.89
    10 4 -3 80.32 1.93
    -10 -4 3 78.99 2.02
    10 4 -2 40.35 1.35
    -10 4 2 41 1.32
    -10 -4 2 41.86 1.41
    -10 4 1 1.22 0.29
    10 4 -1 1.91 0.32
    -10 -4 1 1.7 0.3
    -10 4 0 0.5 0.2
    10 4 0 0.38 0.19
    -10 -4 0 0.21 0.15
    -10 4 -1 6.72 0.57
    10 4 1 6.17 0.58
    -10 -4 -1 6.08 0.53
    -10 4 -2 10.91 0.74
    10 4 2 10.08 0.76
    -10 -4 -2 8.89 0.63
    -10 4 -3 10.25 0.74
    10 4 3 9.58 0.76
    10 -4 3 11.67 0.73
    -10 -4 -3 10.09 0.68
    10 4 4 0.41 0.22
    -10 4 -4 0.34 0.2
    -10 -4 -4 0.12 0.13
    10 -4 4 0.14 0.15
    -10 4 -5 11.68 0.83
    10 4 5 11.23 0.87
    -10 -4 -5 12.99 0.8
    10 -4 5 10.92 0.74
    -10 4 -6 10.68 0.82
    10 4 6 10.67 0.87
    10 -4 6 9.56 0.71
    -10 -4 -6 9.74 0.71
    -10 4 -7 7.91 0.75
    10 4 7 6.34 0.72
    -10 -4 -7 6.17 0.58
    10 -4 7 6.28 0.59
    10 4 8 6.1 0.72
    -10 4 -8 5.56 0.65
    10 4 9 10.21 0.92
    -10 4 -9 11.1 0.92
    -10 4 -10 1.4 0.43
    10 5 -11 0.89 0.34
    -10 5 11 0.55 0.34
    -10 -5 11 1.07 0.58
    -10 5 10 1.53 0.46
    10 5 -10 1.67 0.44
    -10 -5 10 1.78 0.48
    10 5 -9 5.39 0.64
    -10 5 9 6.31 0.68
    -10 -5 9 6.37 0.67
    -10 5 8 1.01 0.32
    10 5 -8 0.31 0.23
    -10 -5 8 0.54 0.26
    10 5 -7 25.02 1.24
    -10 5 7 23.7 1.09
    -10 -5 7 24.32 1.11
    -10 5 6 0.88 0.25
    -10 5 6 1.06 0.28
    10 5 -6 0.2 0.2
    -10 -5 6 0.83 0.25
    -10 5 5 14.29 0.72
    10 5 -5 13.95 0.89
    10 5 -5 14.85 0.78
    -10 5 5 14.56 0.77
    -10 -5 5 14.03 0.71
    -10 5 4 1.71 0.3
    -10 5 4 1.5 0.24
    10 5 -4 1.08 0.3
    10 5 -4 1.63 0.34
    -10 5 3 39.75 1.29
    10 5 -3 41.64 1.35
    -10 -5 3 37.49 1.4
    10 5 -2 1.89 0.32
    -10 5 2 1.12 0.28
    -10 -5 2 0.94 0.27
    10 5 -1 68.63 1.85
    -10 5 1 67.99 1.78
    -10 -5 1 66.94 1.82
    -10 5 0 34.18 1.27
    10 5 0 36.92 1.38
    -10 -5 0 35.5 1.28
    10 5 1 121.34 2.68
    -10 5 -1 116.37 2.51
    -10 -5 -1 120.19 2.45
    -10 5 -2 19.79 1
    10 5 2 21.37 1.11
    -10 -5 -2 19.52 0.92
    10 5 3 271.99 4.5
    -10 5 -3 267.78 4.26
    -10 -5 -3 266.64 3.95
    10 -5 3 266.53 3.97
    10 5 4 2.3 0.48
    -10 5 -4 2.26 0.4
    10 -5 4 1.8 0.33
    -10 -5 -4 2.48 0.37
    -10 5 -5 74.32 2.14
    10 5 5 69.02 2.21
    10 -5 5 68.33 1.84
    -10 -5 -5 68.97 1.85
    10 5 6 -0.15 0.14
    -10 5 -6 -0.07 0.12
    10 -5 6 -0.01 0.12
    -10 -5 -6 0.04 0.13
    10 5 7 70.55 2.35
    -10 5 -7 68.34 2.18
    -10 -5 -7 67.53 1.86
    10 5 8 0.87 0.36
    -10 5 -8 1.09 0.36
    -10 5 -9 8.81 0.84
    -10 5 -10 0.01 0.2
    -10 6 11 14.26 1.26
    10 6 -11 14.9 1.26
    10 6 -10 52.9 1.99
    -10 6 10 50.26 1.94
    -10 -6 10 53.97 2.01
    -10 6 9 16.44 1.06
    10 6 -9 15.64 1.07
    -10 -6 9 16.96 1.07
    -10 6 8 110.98 2.65
    10 6 -8 109.39 2.81
    -10 -6 8 109 2.64
    -10 6 7 6.89 0.61
    10 6 -7 6.15 0.66
    -10 -6 7 6.79 0.61
    10 6 -6 81.54 2.28
    -10 6 6 81.34 1.98
    -10 -6 6 84.13 2
    -10 6 5 13.27 0.72
    10 6 -5 12.12 0.85
    -10 6 5 13.61 0.73
    10 6 -5 14.33 0.75
    -10 -6 5 13.76 0.73
    -10 6 4 82.14 1.73
    10 6 -4 83.06 1.93
    10 6 -4 84.72 2.21
    -10 6 4 80.27 1.86
    10 6 -3 6.93 0.56
    10 6 -3 6.43 0.59
    -10 6 3 7.08 0.56
    10 6 -2 116.01 2.44
    -10 6 2 115.65 2.37
    -10 -6 2 117.09 2.54
    10 6 -1 22.79 1.07
    -10 6 1 23.89 1.04
    -10 -6 1 24.58 1.1
    -10 6 0 127.22 2.61
    10 6 0 126.22 2.72
    -10 -6 0 127.78 2.59
    -10 6 -1 99.92 2.31
    10 6 1 102.92 2.48
    -10 -6 -1 99.41 2.22
    -10 6 -2 94.78 2.31
    10 6 2 92.06 2.42
    -10 -6 -2 98.71 2.19
    10 6 3 3.74 0.52
    -10 6 -3 4.69 0.54
    -10 -6 -3 4.69 0.48
    10 6 4 0.98 0.33
    -10 6 -4 0.51 0.24
    10 -6 4 1.04 0.28
    -10 -6 -4 1.31 0.31
    10 6 5 0.6 0.29
    -10 6 -5 0.19 0.19
    -10 -6 -5 0.75 0.24
    10 -6 5 0.79 0.26
    -10 6 -6 0.95 0.33
    10 6 6 1.68 0.47
    -10 -6 -6 1.59 0.35
    10 -6 6 2.26 0.38
    10 6 7 1.11 0.39
    -10 6 -7 0.89 0.35
    10 6 8 8.86 0.88
    -10 6 -8 9.4 0.85
    -10 6 -9 3.35 0.56
    10 7 -10 0.53 0.3
    -10 7 10 0.3 0.26
    -10 -7 10 0.24 0.38
    10 7 -9 0.32 0.23
    -10 7 9 0.57 0.28
    -10 -7 9 0 0.19
    10 7 -8 0.36 0.25
    -10 7 8 0.59 0.28
    -10 -7 8 0.53 0.28
    10 7 -7 0.18 0.19
    -10 7 7 0.03 0.13
    -10 -7 7 0.61 0.26
    10 7 -6 20.76 1.15
    -10 7 6 19.71 0.97
    -10 -7 6 18.8 0.95
    -10 7 5 21.37 0.94
    10 7 -5 21.99 1.15
    -10 -7 5 20.6 0.94
    -10 7 4 0.08 0.12
    10 7 -4 0.17 0.15
    -10 7 4 0.26 0.15
    10 7 -4 0.04 0.13
    -10 7 3 42.68 1.35
    10 7 -3 45.17 1.44
    10 7 -3 43.39 1.55
    -10 7 2 60.01 1.66
    10 7 -2 62.49 1.75
    -10 -7 2 62.56 1.84
    -10 7 1 50.29 1.53
    10 7 -1 47.79 1.58
    -10 -7 1 48.18 1.56
    -10 7 0 9.49 0.68
    10 7 0 8.73 0.7
    -10 -7 0 7.67 0.62
    10 7 1 41.07 1.56
    -10 7 -1 39.9 1.44
    -10 -7 -1 41.63 1.4
    10 7 2 96.56 2.53
    -10 7 -2 93.4 2.32
    -10 -7 -2 93.12 2.14
    -10 7 -3 43.94 1.59
    10 7 3 41.72 1.68
    -10 -7 -3 41.8 1.38
    -10 7 -4 57.02 1.88
    10 7 4 57.76 2.04
    10 -7 4 58.65 1.65
    -10 -7 -4 58.19 1.65
    -10 7 -5 78.67 2.29
    10 7 5 78.95 2.47
    -10 -7 -5 75.4 1.91
    10 -7 5 77.21 1.91
    -10 7 -6 50.53 1.87
    10 7 6 53.27 2.07
    -10 7 -7 45.5 1.81
    10 7 7 47.06 1.99
    -10 7 -8 20.18 1.25
    -10 7 -9 25.34 1.42
    10 8 -10 29.42 1.54
    -10 8 10 28.05 1.57
    -10 8 9 24.46 1.32
    10 8 -9 28.62 1.49
    -10 -8 9 27.31 1.52
    10 8 -8 1.28 0.4
    -10 8 8 1.35 0.38
    -10 -8 8 1.04 0.33
    10 8 -7 77.6 2.38
    -10 8 7 76.22 2.13
    -10 -8 7 78.56 2.16
    -10 8 6 1.12 0.3
    10 8 -6 0.8 0.3
    -10 -8 6 1.19 0.31
    10 8 -5 29.15 1.36
    -10 8 5 32.5 1.21
    -10 -8 5 32.01 1.25
    10 8 -4 0.32 0.18
    -10 8 4 0.21 0.14
    10 8 -4 0.27 0.2
    -10 8 3 73.15 1.81
    10 8 -3 72.76 1.87
    -10 8 3 75.52 2.2
    10 8 -3 70.17 2.03
    -10 8 2 17.1 0.87
    10 8 -2 17.27 0.92
    -10 -8 2 16.34 0.95
    10 8 -1 16.78 0.94
    -10 8 1 17.16 0.9
    -10 -8 1 17 0.94
    -10 8 0 55.28 1.68
    10 8 0 55.96 1.8
    -10 -8 0 56.05 1.7
    -10 8 -1 32.75 1.32
    10 8 1 33.38 1.43
    -10 -8 -1 34.67 1.29
    -10 8 -2 10.14 0.76
    10 8 2 9.21 0.79
    -10 -8 -2 9.07 0.66
    10 8 3 0.75 0.32
    -10 8 -3 0.4 0.24
    -10 -8 -3 0.27 0.18
    10 8 4 15.31 1.08
    -10 8 -4 17.91 1.06
    -10 -8 -4 15.52 0.84
    10 -8 4 15.49 0.84
    10 8 5 0.33 0.25
    -10 8 -5 0.42 0.25
    -10 -8 -5 0.64 0.28
    -10 8 -6 1.98 0.47
    10 8 6 2.07 0.51
    -10 8 -7 7.44 0.76
    10 8 7 9.72 0.95
    -10 8 -8 0.07 0.22
    -10 8 -9 20.16 1.31
    10 9 -9 17.28 1.19
    -10 9 9 17.98 1.16
    10 9 -8 4.29 0.62
    -10 9 8 3.88 0.56
    -10 -9 8 3.36 0.62
    10 9 -7 0.26 0.24
    -10 9 7 0.33 0.23
    -10 -9 7 0.05 0.17
    10 9 -6 6.76 0.71
    -10 9 6 4.99 0.55
    -10 -9 6 5.57 0.59
    10 9 -5 1.08 0.33
    -10 9 5 1.2 0.31
    -10 -9 5 1.3 0.43
    10 9 -4 6.38 0.65
    -10 9 4 5.29 0.49
    10 9 -3 7.28 0.59
    -10 9 3 6.77 0.55
    10 9 -3 7.11 0.66
    -10 9 3 6.77 0.64
    10 9 -2 8.74 0.67
    -10 9 2 8.43 0.63
    -10 9 1 14.59 0.84
    10 9 -1 15.5 0.92
    -10 -9 1 15.6 0.91
    10 9 0 58.11 1.86
    -10 9 0 54.71 1.69
    -10 -9 0 58.99 1.76
    -10 9 -1 7.7 0.66
    10 9 1 8.61 0.75
    -10 -9 -1 7.92 0.64
    -10 9 -2 102.95 2.51
    10 9 2 102.92 2.7
    -10 -9 -2 108.14 2.35
    -10 9 -3 28.98 1.33
    10 9 3 31.66 1.53
    -10 -9 -3 31.79 1.21
    10 9 4 102.56 2.87
    -10 9 -4 109.27 2.73
    -10 -9 -4 98.43 2.19
    10 -9 4 102.67 2.23
    -10 9 -5 0.89 0.33
    10 9 5 1.77 0.49
    10 9 6 25.77 1.5
    -10 9 -6 24.8 1.34
    -10 9 -7 2.19 0.51
    -10 9 -8 3.2 0.56
    10 10 -9 3.06 0.64
    -10 10 9 2.74 0.85
    10 10 -8 37.91 1.75
    -10 10 8 37.77 1.62
    -10 10 7 5.94 0.65
    10 10 -7 7.66 0.8
    10 10 -6 25.23 1.36
    -10 10 6 25.44 1.21
    10 10 -5 48.49 1.81
    -10 10 5 45.12 1.54
    10 10 -4 60.65 1.99
    -10 10 4 55.34 1.65
    10 10 -3 0.73 0.27
    -10 10 2 40.5 1.36
    10 10 -2 44.66 1.52
    -10 10 1 6.84 0.58
    10 10 -1 6.13 0.6
    -10 -10 1 6.14 0.6
    10 10 0 13.98 0.92
    -10 10 0 14.32 0.86
    -10 -10 0 14.46 0.89
    10 10 1 14.34 0.98
    -10 10 -1 14.62 0.89
    -10 -10 -1 13.62 0.83
    -10 10 -2 6.12 0.62
    10 10 2 6.01 0.68
    -10 -10 -2 6.92 0.6
    10 10 3 0.82 0.34
    -10 10 -3 0.94 0.31
    -10 -10 -3 1.27 0.31
    -10 10 -4 12.75 0.93
    10 10 4 12.1 1
    -10 10 -5 6.78 0.71
    10 10 5 6.48 0.77
    -10 10 -6 3.59 0.57
    10 10 6 4.18 0.67
    -10 10 -7 2.85 0.59
    -10 10 -8 4.43 0.67
    -10 11 8 0.62 0.47
    10 11 -8 0.27 0.25
    -10 11 7 2.46 0.53
    10 11 -7 3.24 0.57
    10 11 -6 4.96 0.65
    -10 11 6 4.65 0.57
    10 11 -5 7.78 0.75
    -10 11 5 7.44 0.67
    10 11 -4 5.03 0.62
    -10 11 4 5.1 0.64
    10 11 -3 79.17 2.26
    10 11 -2 2.9 0.43
    10 11 -1 122.42 2.76
    -10 11 1 119.06 2.5
    -10 -11 1 122.64 2.76
    10 11 0 6.46 0.65
    -10 11 0 6.28 0.59
    -10 -11 0 7.01 0.64
    -10 11 -1 86.17 2.25
    10 11 1 84.15 2.44
    -10 -11 -1 87.75 2.19
    -10 11 -2 2.38 0.43
    10 11 2 1.89 0.46
    -10 -11 -2 2.09 0.41
    -10 11 -3 30.3 1.4
    10 11 3 30.02 1.53
    -10 11 -4 0.08 0.16
    10 11 4 -0.15 0.14
    -10 11 -5 26.31 1.38
    10 11 5 25.1 1.49
    -10 11 -6 3.09 0.54
    -10 11 -7 37.11 1.74
    10 12 -8 24.58 1.82
    10 12 -7 23.63 1.39
    10 12 -6 45.86 1.88
    10 12 -5 17.51 1.13
    10 12 -4 52.93 1.92
    10 12 -3 32.76 1.45
    10 12 -1 5.3 0.59
    -10 -12 1 4.98 0.56
    10 12 0 38.6 1.57
    -10 12 0 39.59 1.46
    -10 -12 0 37.64 1.46
    -10 12 -1 16.06 0.97
    10 12 1 17.79 1.11
    -10 -12 -1 18.02 0.98
    10 12 2 2.4 0.54
    -10 12 -2 2.41 0.44
    10 12 3 11.08 0.96
    -10 12 -3 12.93 0.94
    -10 12 -4 0.39 0.26
    10 12 4 0.81 0.35
    -10 12 -5 6.76 0.73
    -10 12 -6 5.47 0.69
    -10 12 -7 0.38 0.28
    10 13 -7 0.46 0.32
    10 13 -6 7.45 0.8
    10 13 -5 10.86 0.92
    10 13 -4 3.19 0.53
    10 13 -3 3.93 0.55
    -10 -13 1 10.87 0.82
    10 13 0 23.67 1.25
    -10 -13 0 22.95 1.15
    10 13 1 39.09 1.68
    -10 13 -1 40.15 1.54
    -10 -13 -1 39.8 1.55
    10 13 2 73.21 2.37
    -10 13 -2 67.42 2.09
    -10 13 -3 10.38 0.86
    -10 13 -4 76.55 2.36
    -10 13 -5 20.33 1.26
    -10 13 -6 34.16 1.66
    10 14 -6 7.56 0.81
    10 14 -5 42.68 1.81
    10 14 -4 0.63 0.29
    10 14 -3 24.33 1.27
    -10 -14 1 22.62 1.18
    -10 -14 0 0.95 0.32
    -10 14 -2 0.28 0.19
    -10 14 -3 6.58 0.7
    -10 14 -4 7.38 0.77
    -10 14 -5 0.54 0.33
    10 15 -5 0.38 0.29
    10 15 -4 10.31 0.89
    10 15 -3 19.11 1.16
    -10 -15 2 2.47 0.52
    -10 -15 1 32.47 1.43
    -10 15 -3 1.32 0.4
    -10 15 -4 31.03 1.52
    10 16 -4 17.34 1.16
    10 16 -3 4.32 0.61
    -10 -16 2 18.45 1.14
    -11 0 9 -0.08 0.13
    -11 0 8 36.6 1.44
    -11 0 7 0 0.1
    -11 0 6 159.14 3.08
    -11 0 5 -0.11 0.08
    -11 0 4 45.07 1.5
    -11 0 3 0.1 0.13
    -11 0 2 143.17 2.79
    -11 0 1 0.05 0.12
    -11 0 0 1.25 0.3
    11 0 1 0.38 0.21
    -11 0 -1 0.08 0.12
    -11 0 -2 1.26 0.32
    11 0 2 0.56 0.24
    11 0 3 0.19 0.18
    -11 0 -3 0.06 0.13
    11 0 4 21.17 1.11
    -11 0 -4 19.69 1.04
    -11 0 -5 0.01 0.13
    11 0 5 -0.02 0.14
    11 0 6 20.29 1.14
    -11 0 -6 20.99 1.13
    -11 0 -7 -0.11 0.12
    11 0 7 0.03 0.15
    -11 0 -8 11.99 0.9
    11 0 8 11.53 0.92
    -11 0 -9 0.17 0.19
    11 0 9 0.42 0.3
    -11 -1 9 2.54 0.51
    -11 1 8 0.68 0.27
    -11 -1 8 0.86 0.3
    -11 1 7 2.22 0.39
    -11 -1 7 0.77 0.29
    -11 1 6 37.52 1.39
    -11 -1 6 36.61 1.41
    -11 1 5 5.7 0.55
    -11 -1 5 6.26 0.59
    -11 1 4 72.26 1.91
    -11 -1 4 71.01 1.94
    -11 1 3 1.34 0.32
    -11 -1 3 0.95 0.28
    -11 1 2 72.19 1.88
    -11 -1 2 70.98 1.9
    -11 1 1 133.47 2.65
    -11 -1 1 134.86 2.69
    -11 1 0 55.28 1.65
    11 1 0 55.21 1.7
    -11 -1 0 54.7 1.63
    11 1 1 150.3 2.97
    -11 1 -1 149.91 2.9
    11 -1 1 152.53 2.96
    -11 -1 -1 157.73 2.94
    -11 1 -2 7.28 0.62
    11 1 2 9.55 0.72
    11 -1 2 9.27 0.7
    -11 -1 -2 8.78 0.67
    -11 1 -3 126.75 2.74
    11 1 3 132.18 2.87
    -11 -1 -3 128.99 2.7
    11 -1 3 127.85 2.73
    11 1 4 51.25 1.77
    -11 1 -4 52.39 1.73
    11 -1 4 52.14 1.73
    -11 -1 -4 55.18 1.74
    11 1 5 7.83 0.73
    -11 1 -5 7.61 0.69
    -11 -1 -5 7.49 0.66
    11 -1 5 6.8 0.65
    -11 1 -6 23.79 1.21
    11 1 6 22.18 1.22
    -11 -1 -6 24.47 1.2
    11 -1 6 26.05 1.27
    -11 1 -7 0.66 0.29
    11 1 7 0.53 0.26
    -11 -1 -7 0.4 0.24
    11 -1 7 0.84 0.32
    -11 1 -8 24.32 1.28
    11 1 8 23.02 1.29
    11 -1 8 20.33 1.17
    -11 -1 -8 22.23 1.19
    -11 1 -9 0.96 0.34
    11 1 9 1.08 0.37
    -11 -1 -9 1.27 0.39
    -11 1 -10 1.3 0.42
    -11 2 8 1.85 0.44
    -11 2 7 36.91 1.37
    -11 -2 7 35.53 1.46
    -11 2 6 7.49 0.62
    -11 -2 6 6.6 0.63
    -11 2 5 6.71 0.58
    -11 -2 5 6.97 0.63
    -11 2 4 46.16 1.49
    -11 -2 4 43.52 1.52
    -11 2 3 11.95 0.76
    -11 -2 3 14.01 0.85
    -11 2 2 41.25 1.39
    -11 -2 2 42.3 1.46
    11 2 -1 29.09 1.21
    -11 2 1 29.88 1.18
    -11 -2 1 26.5 1.14
    11 2 0 4.69 0.51
    -11 2 0 3.48 0.43
    -11 -2 0 3.79 0.45
    11 2 1 2.85 0.41
    -11 2 -1 3.09 0.41
    -11 -2 -1 2.68 0.38
    11 2 2 4.27 0.51
    -11 2 -2 4.72 0.51
    -11 -2 -2 5.14 0.52
    11 -2 2 4.88 0.52
    11 2 3 3.19 0.46
    -11 2 -3 4.23 0.5
    11 -2 3 4.67 0.52
    -11 -2 -3 3.77 0.46
    -11 2 -4 2.37 0.4
    11 2 4 2.1 0.46
    -11 -2 -4 2.8 0.43
    11 -2 4 2.83 0.43
    -11 2 -5 77.72 2.19
    11 2 5 73.54 2.23
    11 -2 5 70.97 2.05
    -11 -2 -5 75.19 2.07
    11 2 6 8.96 0.8
    -11 2 -6 9.23 0.78
    -11 -2 -6 8.81 0.73
    11 -2 6 7.97 0.71
    11 2 7 11.38 0.92
    -11 2 -7 13.49 0.96
    -11 -2 -7 12.19 0.86
    11 -2 7 13.95 0.93
    11 2 8 1.13 0.41
    -11 2 -8 1.66 0.44
    -11 -2 -8 1.55 0.39
    11 -2 8 1.29 0.38
    11 2 9 31.62 1.57
    -11 2 -9 30.39 1.47
    -11 2 -10 0.52 0.3
    11 3 -11 0.89 0.38
    11 3 -10 7.71 0.76
    11 3 -9 5.65 0.65
    11 3 -8 16.83 1.05
    -11 3 7 8.25 0.65
    11 3 -7 8.16 0.73
    -11 3 6 130.07 2.62
    -11 3 5 13.99 0.82
    -11 -3 5 14.95 0.92
    -11 3 4 178.53 3.12
    -11 -3 4 176.87 3.32
    -11 3 3 8.63 0.64
    -11 -3 3 10.08 0.73
    11 3 -2 213.47 3.57
    -11 3 2 213.33 3.49
    -11 -3 2 208.88 3.59
    -11 3 1 3.63 0.43
    11 3 -1 4.34 0.48
    -11 -3 1 4.38 0.48
    11 3 0 206.93 3.61
    -11 3 0 208.64 3.52
    -11 -3 0 207.23 3.5
    -11 3 -1 2.37 0.38
    11 3 1 3.56 0.46
    -11 -3 -1 2.68 0.38
    -11 3 -2 63.77 1.88
    11 3 2 60.98 1.91
    11 -3 2 66.4 1.86
    -11 -3 -2 63.97 1.79
    -11 3 -3 22.97 1.14
    11 3 3 22.48 1.17
    -11 -3 -3 23.24 1.08
    11 -3 3 24.23 1.11
    11 3 4 158.32 3.37
    -11 3 -4 161.76 3.26
    11 -3 4 162.39 3.11
    -11 -3 -4 158.18 3.05
    11 3 5 3.32 0.52
    -11 3 -5 2.96 0.47
    11 -3 5 2.85 0.44
    -11 -3 -5 2.84 0.43
    -11 3 -6 66.13 2.08
    11 3 6 66.06 2.19
    -11 -3 -6 63.44 1.92
    11 -3 6 63.92 1.94
    11 3 7 0.51 0.3
    -11 3 -7 0.39 0.25
    11 -3 7 0.52 0.26
    -11 -3 -7 0.26 0.21
    11 3 8 68.81 2.34
    -11 3 -8 68.09 2.22
    -11 -3 -8 63.37 1.96
    11 3 9 0.02 0.22
    -11 3 -9 0.18 0.22
    -11 3 -10 6.32 0.93
    11 4 -11 25.48 1.38
    11 4 -10 10.42 0.88
    11 4 -9 29.58 1.43
    11 4 -8 30.48 1.42
    11 4 -7 46.57 1.73
    11 4 -6 94.33 2.46
    -11 4 6 93.18 2.14
    11 4 -5 15.35 0.84
    -11 4 5 14.6 0.82
    11 4 -4 4.42 0.48
    -11 4 4 4.13 0.46
    -11 -4 4 4.82 0.54
    -11 4 3 0.42 0.21
    11 4 -3 0.37 0.19
    -11 -4 3 0.41 0.2
    11 4 -2 4.88 0.51
    -11 4 2 5.39 0.52
    -11 -4 2 3.05 0.43
    -11 4 1 1.23 0.31
    11 4 -1 1.57 0.36
    -11 -4 1 0.83 0.27
    11 4 0 5.59 0.56
    -11 4 0 6.13 0.57
    -11 -4 0 5.28 0.53
    11 4 1 7.46 0.67
    -11 4 -1 7.14 0.62
    -11 -4 -1 6.33 0.57
    11 4 2 2.58 0.44
    -11 4 -2 3.41 0.46
    -11 -4 -2 2.81 0.4
    11 4 3 2.64 0.44
    -11 4 -3 3.26 0.47
    -11 -4 -3 3.08 0.42
    11 -4 3 4.08 0.48
    -11 4 -4 0.59 0.28
    11 4 4 0.35 0.23
    -11 -4 -4 -0.02 0.12
    11 -4 4 0.35 0.19
    11 4 5 8.26 0.78
    -11 4 -5 10.08 0.81
    -11 -4 -5 8.43 0.69
    11 -4 5 9.13 0.71
    -11 4 -6 6.5 0.68
    11 4 6 5.52 0.68
    11 -4 6 6.86 0.64
    -11 -4 -6 6.04 0.6
    11 4 7 6.23 0.73
    -11 4 -7 6.79 0.71
    11 -4 7 7.08 0.68
    -11 -4 -7 7.39 0.66
    -11 4 -8 5.24 0.65
    11 4 8 7.03 0.78
    11 4 9 39.96 1.82
    -11 4 -9 34.33 1.61
    11 5 -10 2.9 0.57
    11 5 -9 1.69 0.45
    11 5 -8 41.19 1.69
    11 5 -7 0.87 0.32
    11 5 -6 22.13 1.19
    -11 5 5 38.65 1.33
    11 5 -5 38.25 1.32
    11 5 -5 33.85 1.44
    -11 5 4 9.97 0.68
    11 5 -4 9.35 0.67
    -11 -5 4 10.19 0.78
    11 5 -3 26.95 1.14
    -11 5 3 25.13 1.08
    -11 -5 3 24.6 1.17
    -11 5 2 17.34 0.91
    11 5 -2 17.27 0.93
    -11 -5 2 15.56 0.92
    11 5 -1 139.59 2.89
    -11 5 1 138.66 2.79
    -11 -5 1 143.78 2.87
    -11 5 0 25.24 1.14
    11 5 0 24.66 1.18
    -11 -5 0 27.94 1.18
    -11 5 -1 80.55 2.14
    11 5 1 78.87 2.22
    -11 -5 -1 81.34 2.05
    -11 5 -2 34.61 1.39
    11 5 2 35.71 1.5
    -11 -5 -2 36.13 1.34
    -11 5 -3 84.92 2.29
    11 5 3 83.77 2.41
    -11 -5 -3 85.79 2.12
    11 -5 3 83.84 2.12
    11 5 4 9.8 0.84
    -11 5 -4 10.74 0.83
    11 -5 4 9.91 0.72
    -11 -5 -4 8.57 0.68
    -11 5 -5 46.5 1.74
    11 5 5 45.92 1.84
    11 -5 5 42.64 1.5
    -11 -5 -5 46.81 1.57
    11 5 6 16.64 1.15
    -11 5 -6 15.56 1.04
    11 -5 6 14.36 0.88
    -11 -5 -6 15.11 0.91
    11 5 7 4.96 0.68
    -11 5 -7 4.56 0.62
    -11 -5 -7 4.8 0.61
    -11 5 -8 3.61 0.56
    11 5 8 3.22 0.66
    -11 5 -9 3.58 0.59
    11 6 -10 22.17 1.33
    11 6 -9 0.65 0.33
    11 6 -8 18.36 1.16
    11 6 -7 1.13 0.36
    11 6 -6 71.88 2.21
    11 6 -5 0.38 0.23
    -11 6 5 0.28 0.17
    11 6 -5 0.31 0.19
    11 6 -4 55.46 1.63
    -11 6 4 57.25 1.63
    -11 6 3 27.16 1.13
    11 6 -3 25.16 1.11
    -11 -6 3 25.97 1.21
    11 6 -2 74.34 2
    -11 6 2 77.22 1.97
    -11 -6 2 72.13 2.03
    -11 6 1 43.38 1.48
    11 6 -1 40.74 1.51
    -11 -6 1 43.18 1.53
    11 6 0 2.17 0.39
    -11 6 0 2.42 0.39
    -11 -6 0 2.54 0.4
    -11 6 -1 -0.06 0.09
    11 6 1 0.27 0.19
    -11 -6 -1 0.26 0.19
    -11 6 -2 0.39 0.22
    11 6 2 0.13 0.16
    -11 -6 -2 0.08 0.13
    -11 6 -3 0.33 0.21
    11 6 3 0.18 0.2
    11 -6 3 0.53 0.24
    -11 -6 -3 0.59 0.25
    11 6 4 15.18 1.07
    -11 6 -4 14.77 0.97
    11 -6 4 15.3 0.88
    -11 -6 -4 13.53 0.83
    -11 6 -5 34.36 1.51
    11 6 5 35.03 1.64
    -11 -6 -5 34.94 1.35
    11 -6 5 34.07 1.33
    11 6 6 18.36 1.23
    -11 6 -6 19.17 1.17
    -11 -6 -6 18.7 0.99
    11 6 7 0.28 0.27
    -11 6 -7 0.17 0.22
    11 6 8 15.34 1.18
    -11 6 -8 15.17 1.09
    -11 6 -9 -0.12 0.19
    11 7 -10 1.91 0.55
    11 7 -9 5.86 0.72
    11 7 -8 3.19 0.56
    11 7 -7 3.46 0.54
    11 7 -6 12.26 0.92
    11 7 -5 3.66 0.52
    -11 7 4 42.38 1.39
    11 7 -4 39.95 1.58
    11 7 -4 40.44 1.4
    11 7 -3 41.24 1.45
    -11 7 3 38.46 1.35
    -11 -7 3 41.52 1.57
    11 7 -2 52.64 1.68
    -11 7 2 53.3 1.64
    -11 -7 2 51.99 1.73
    11 7 -1 38.11 1.47
    -11 7 1 39.11 1.42
    -11 -7 1 37.9 1.45
    11 7 0 93.5 2.44
    -11 7 0 97.07 2.35
    -11 -7 0 95.43 2.33
    -11 7 -1 20.09 1.07
    11 7 1 20.76 1.15
    -11 -7 -1 19.82 1.01
    -11 7 -2 41.28 1.57
    11 7 2 41.54 1.69
    -11 -7 -2 42.83 1.47
    11 7 3 13.13 0.98
    -11 7 -3 11.92 0.87
    -11 -7 -3 10.93 0.74
    11 7 4 68.97 2.3
    -11 7 -4 68.84 2.15
    11 -7 4 68.47 1.88
    -11 -7 -4 67.43 1.88
    11 7 5 6.55 0.77
    -11 7 -5 7.9 0.76
    11 -7 5 6.26 0.58
    -11 -7 -5 7.45 0.63
    11 7 6 4.32 0.65
    -11 7 -6 5.21 0.66
    11 7 7 6.92 0.83
    -11 7 -7 7.55 0.78
    -11 7 -8 10.87 0.95
    11 7 8 10.74 1
    11 8 -9 18.84 1.23
    11 8 -8 1.53 0.44
    11 8 -7 65.8 2.23
    11 8 -6 5.68 0.66
    11 8 -5 45.86 1.77
    11 8 -4 19.38 1.12
    11 8 -4 21.82 1.04
    11 8 -3 23.92 1.11
    -11 8 3 21.74 1.02
    -11 -8 3 22.14 1.17
    11 8 -2 11.97 0.81
    -11 8 2 11.5 0.76
    -11 -8 2 11.88 0.84
    -11 8 1 3.95 0.48
    11 8 -1 3.33 0.47
    -11 -8 1 3.4 0.47
    -11 8 0 43.02 1.55
    11 8 0 43.3 1.65
    -11 -8 0 44.44 1.57
    -11 8 -1 4.92 0.55
    11 8 1 5.55 0.62
    -11 -8 -1 4.7 0.52
    -11 8 -2 2.9 0.46
    11 8 2 3.65 0.55
    -11 -8 -2 3.27 0.44
    -11 8 -3 1.46 0.39
    11 8 3 1.31 0.4
    -11 -8 -3 0.98 0.29
    11 8 4 10.52 0.93
    -11 8 -4 10.54 0.86
    -11 -8 -4 10.39 0.74
    11 -8 4 8.64 0.68
    11 8 5 22.84 1.38
    -11 8 -5 24.94 1.33
    -11 8 -6 4.88 0.64
    11 8 6 5.91 0.75
    11 8 7 23.87 1.49
    -11 8 -7 20.32 1.26
    -11 8 -8 0.18 0.24
    11 9 -9 10.48 0.96
    11 9 -8 18.02 1.21
    11 9 -7 3.04 0.6
    11 9 -6 29.34 1.47
    11 9 -5 53.16 1.94
    11 9 -4 51.29 1.85
    11 9 -3 6.91 0.61
    -11 9 3 5.51 0.82
    -11 9 2 73.74 1.95
    11 9 -2 71.56 2.03
    -11 -9 2 70.84 2.11
    -11 9 1 49.22 1.63
    11 9 -1 52.54 1.78
    -11 -9 1 52.68 1.76
    -11 9 0 126.17 2.77
    11 9 0 123.01 2.91
    -11 -9 0 128.46 2.79
    -11 9 -1 0.57 0.25
    11 9 1 -0.1 0.13
    -11 -9 -1 0.1 0.15
    -11 9 -2 166.04 3.38
    11 9 2 162.43 3.58
    -11 -9 -2 167.19 3.14
    11 9 3 14.23 1.06
    -11 9 -3 14.57 0.98
    -11 -9 -3 13.79 0.84
    -11 9 -4 78.66 2.36
    11 9 4 82.65 2.63
    -11 -9 -4 79.68 2.03
    11 -9 4 75.26 1.97
    -11 9 -5 15.15 1.06
    11 9 5 19.02 1.29
    -11 9 -6 25.12 1.38
    11 9 6 23.14 1.46
    11 9 7 14.43 1.18
    -11 9 -7 13.85 1.07
    11 10 -8 19.85 1.28
    11 10 -7 14.23 1.07
    11 10 -6 28.09 1.47
    11 10 -5 15.57 1.07
    11 10 -4 1.27 0.36
    11 10 -2 10.32 0.78
    -11 10 2 8.68 0.68
    -11 -10 2 9.92 0.79
    11 10 -1 10.69 0.82
    -11 10 1 11.28 0.78
    -11 -10 1 10.73 0.81
    -11 10 0 0.32 0.22
    11 10 0 0.21 0.2
    -11 -10 0 0.4 0.21
    11 10 1 0.79 0.32
    -11 10 -1 1.51 0.4
    -11 -10 -1 0.74 0.28
    -11 10 -2 0.72 0.28
    11 10 2 0.27 0.24
    -11 -10 -2 0.39 0.2
    11 10 3 3.26 0.55
    -11 10 -3 3.15 0.5
    -11 -10 -3 3.19 0.45
    -11 10 -4 5.47 0.65
    11 10 4 5.66 0.72
    11 10 5 0.64 0.36
    -11 10 -5 0.25 0.24
    -11 10 -6 9.65 0.89
    11 10 6 8.42 0.91
    -11 10 -7 22.47 1.35
    11 11 -8 11.8 1.45
    11 11 -7 18.48 1.24
    11 11 -6 5.22 0.69
    11 11 -5 55.75 2.04
    11 11 -4 14.89 1.03
    11 11 -2 8.57 0.71
    -11 -11 2 5.02 0.59
    11 11 -1 45.83 1.69
    -11 11 1 40.63 1.48
    -11 -11 1 44.3 1.65
    -11 11 0 0.14 0.17
    11 11 0 0.45 0.24
    -11 -11 0 0.58 0.26
    -11 11 -1 30.62 1.37
    11 11 1 26.82 1.4
    -11 -11 -1 30.79 1.31
    -11 11 -2 9.34 0.79
    11 11 2 8.48 0.83
    -11 -11 -2 9.72 0.73
    -11 11 -3 26.61 1.35
    11 11 3 24.54 1.43
    11 11 4 0.28 0.29
    -11 11 -4 0.71 0.32
    11 11 5 48.62 2.13
    -11 11 -5 52.03 1.99
    -11 11 -6 11.12 0.96
    11 12 -7 17.36 1.22
    11 12 -6 8.84 0.87
    11 12 -5 17.59 1.16
    11 12 -4 12.61 0.96
    -11 -12 2 1.65 0.41
    11 12 -1 5.74 0.63
    -11 -12 1 6.57 0.66
    -11 12 0 21.01 1.11
    11 12 0 21.56 1.22
    -11 -12 0 20.45 1.11
    11 12 1 0.73 0.32
    -11 12 -1 0.75 0.3
    -11 -12 -1 0.99 0.31
    11 12 2 0.59 0.3
    -11 12 -2 0.1 0.18
    11 12 3 0.69 0.35
    -11 12 -3 1.18 0.37
    11 12 4 6.03 0.77
    -11 12 -4 7.05 0.75
    -11 12 -5 3.29 0.58
    -11 12 -6 9.23 0.89
    11 13 -6 1.36 0.43
    11 13 -5 0.5 0.29
    11 13 -4 3.51 0.56
    -11 -13 2 18.93 1.13
    -11 -13 1 0.28 0.21
    11 13 0 74.67 2.31
    -11 -13 0 72.19 2.13
    -11 13 -1 4.06 0.54
    11 13 1 4.8 0.64
    -11 13 -2 72.09 2.23
    11 13 2 73.11 2.47
    -11 13 -3 2.64 0.53
    11 13 3 2.79 0.63
    -11 13 -4 33.28 1.59
    -11 13 -5 3 0.6
    11 14 -5 36.4 1.7
    11 14 -4 3.73 0.59
    -11 -14 2 7.55 0.74
    -11 -14 1 3.25 0.52
    -11 -14 0 -0.05 0.21
    -11 14 -2 0.22 0.23
    -11 14 -3 6.58 0.72
    -11 14 -4 4.63 0.63
    11 15 -4 19.87 1.24
    -11 -15 3 24.21 1.34
    -11 -15 2 38.64 1.64
    -11 -15 1 28.45 1.79
    -11 15 -3 15.36 1.08
    -11 -16 3 3.95 0.63
    -12 0 9 0.03 0.18
    -12 0 8 29.22 1.34
    -12 0 7 0.08 0.16
    -12 0 6 56 1.81
    -12 0 5 0.14 0.16
    -12 0 4 0.21 0.17
    -12 0 3 0.02 0.14
    -12 0 2 101.26 2.39
    -12 0 1 0.08 0.15
    12 0 0 61.04 1.86
    -12 0 0 62.36 1.83
    -12 0 -1 0.14 0.15
    12 0 1 0.03 0.13
    12 0 2 78.04 2.17
    -12 0 -2 77.77 2.1
    -12 0 -3 0.23 0.18
    12 0 3 0.11 0.15
    12 0 4 19.68 1.11
    -12 0 -4 21.58 1.13
    12 0 5 0.14 0.18
    -12 0 -5 0.1 0.16
    -12 0 -6 75.17 2.24
    12 0 6 71.61 2.26
    12 0 7 -0.19 0.14
    -12 0 -7 0.03 0.17
    -12 0 -8 32.12 1.5
    12 0 8 32.27 1.55
    -12 0 -9 0.3 0.24
    -12 -1 9 11.05 0.86
    -12 1 8 17.53 1.01
    -12 -1 8 18.05 1.07
    -12 1 7 20.05 1.06
    -12 -1 7 20.24 1.11
    -12 1 6 10.5 0.77
    -12 -1 6 11.04 0.82
    -12 1 5 60.18 1.83
    -12 -1 5 59.64 1.87
    -12 1 4 91.31 2.26
    -12 -1 4 86.93 2.26
    -12 1 3 92.46 2.27
    -12 -1 3 87.01 2.24
    -12 1 2 15.78 0.92
    -12 -1 2 19.07 1.01
    12 1 -1 89.83 2.28
    -12 1 1 88.58 2.22
    -12 -1 1 91.8 2.27
    -12 1 0 48.84 1.61
    12 1 0 44.52 1.59
    -12 -1 0 47.32 1.6
    -12 1 -1 104.01 2.45
    12 1 1 99.51 2.46
    12 -1 1 104.67 2.5
    -12 -1 -1 100.69 2.4
    12 1 2 12.93 0.88
    -12 1 -2 12.1 0.83
    12 -1 2 12.66 0.85
    -12 -1 -2 12.54 0.83
    12 1 3 2.17 0.46
    -12 1 -3 4.2 0.53
    -12 -1 -3 3.28 0.46
    12 -1 3 2.82 0.45
    12 1 4 26.52 1.31
    -12 1 -4 28.23 1.32
    12 -1 4 27.75 1.3
    -12 -1 -4 27.06 1.26
    12 1 5 6.05 0.67
    -12 1 -5 7.51 0.71
    -12 -1 -5 5.29 0.59
    12 -1 5 6.8 0.68
    -12 1 -6 18.64 1.11
    12 1 6 18.75 1.17
    12 -1 6 17.74 1.09
    -12 -1 -6 16.72 1.04
    -12 1 -7 0.66 0.32
    12 1 7 1.54 0.42
    12 -1 7 1.25 0.37
    -12 -1 -7 1.11 0.36
    -12 1 -8 1.69 0.45
    12 1 8 1.9 0.49
    -12 -1 -8 1.07 0.37
    12 -1 8 1.79 0.47
    -12 1 -9 0.43 0.27
    12 1 9 0.38 0.26
    -12 -1 -9 0.07 0.21
    -12 -2 10 6.55 0.72
    -12 -2 9 29.55 1.42
    -12 -2 8 4.22 0.56
    -12 2 7 0.41 0.22
    -12 -2 7 -0.01 0.14
    -12 2 6 1.18 0.32
    -12 -2 6 1.25 0.35
    -12 2 5 36.69 1.39
    -12 -2 5 31.62 1.38
    -12 2 4 0.33 0.18
    -12 -2 4 0.16 0.19
    -12 2 3 11.54 0.78
    -12 -2 3 12.25 0.84
    -12 2 2 8.24 0.66
    12 2 -2 8.85 0.7
    -12 -2 2 8.46 0.69
    -12 2 1 55.22 1.71
    12 2 -1 53.46 1.74
    -12 -2 1 54.67 1.73
    -12 2 0 9.04 0.71
    12 2 0 9.78 0.75
    -12 -2 0 10.05 0.74
    -12 2 -1 10.41 0.75
    12 2 1 10.71 0.79
    12 -2 1 10.9 0.78
    -12 -2 -1 10.97 0.77
    12 2 2 33.49 1.42
    -12 2 -2 32.25 1.36
    12 -2 2 32.16 1.35
    -12 -2 -2 34.62 1.37
    -12 2 -3 32.56 1.4
    12 2 3 32.06 1.43
    -12 -2 -3 33.01 1.36
    12 -2 3 33.09 1.39
    12 2 4 24.39 1.29
    -12 2 -4 23.8 1.22
    -12 -2 -4 23.85 1.18
    12 -2 4 23.31 1.17
    -12 2 -5 36.07 1.53
    12 2 5 36.18 1.6
    -12 -2 -5 36.25 1.48
    12 -2 5 36.92 1.52
    12 2 6 12.48 0.97
    -12 2 -6 11.68 0.9
    12 -2 6 11.05 0.87
    -12 -2 -6 12.52 0.9
    -12 2 -7 31.55 1.48
    12 2 7 31.21 1.54
    12 -2 7 30.44 1.43
    -12 -2 -7 30.04 1.39
    12 2 8 0.87 0.35
    -12 2 -8 0.8 0.34
    -12 -2 -8 0.88 0.32
    -12 2 -9 3.65 0.59
    12 2 9 4.94 0.69
    -12 -3 10 12.13 0.96
    -12 -3 9 7.4 0.75
    -12 -3 8 50.92 1.87
    -12 3 7 2.53 0.42
    -12 -3 7 3 0.48
    -12 3 6 51.22 1.65
    -12 -3 6 49.93 1.79
    -12 3 5 1.55 0.35
    -12 -3 5 2.01 0.43
    -12 3 4 147.34 2.94
    -12 -3 4 151.01 3.14
    12 3 -3 1.95 0.4
    -12 3 3 1.89 0.39
    -12 -3 3 1.74 0.39
    -12 3 2 75.49 2.03
    12 3 -2 79.47 2.12
    -12 -3 2 81.79 2.18
    12 3 -1 3.95 0.49
    -12 3 1 3.36 0.45
    -12 -3 1 3.31 0.45
    -12 3 0 144.34 2.95
    12 3 0 137.7 2.97
    -12 -3 0 142.31 2.92
    12 3 1 15.09 0.96
    -12 3 -1 15.21 0.92
    -12 -3 -1 15.53 0.91
    12 3 2 127.25 2.95
    -12 3 -2 133.79 2.91
    -12 -3 -2 132.41 2.81
    12 -3 2 130.22 2.83
    -12 3 -3 2.71 0.46
    12 3 3 3.55 0.52
    12 -3 3 2.96 0.44
    -12 -3 -3 3.01 0.45
    -12 3 -4 93.24 2.49
    12 3 4 88.12 2.54
    12 -3 4 91.03 2.34
    -12 -3 -4 89.17 2.32
    -12 3 -5 4.65 0.59
    12 3 5 4.62 0.63
    -12 -3 -5 4.39 0.54
    12 -3 5 5.41 0.6
    12 3 6 38.42 1.71
    -12 3 -6 39.1 1.65
    -12 -3 -6 38.13 1.53
    12 -3 6 39.14 1.56
    -12 3 -7 0.38 0.26
    12 3 7 1.06 0.4
    -12 -3 -7 0.93 0.32
    -12 3 -8 0.39 0.27
    12 3 8 0.65 0.34
    -12 -3 -8 0.84 0.34
    12 3 9 0.16 0.21
    -12 3 -9 0.4 0.27
    -12 -4 7 14.12 0.99
    -12 4 6 20.68 1.03
    12 4 -6 24.12 1.09
    -12 -4 6 21.81 1.19
    -12 4 5 9.73 0.7
    12 4 -5 9.71 0.71
    -12 -4 5 8.24 0.73
    -12 4 4 1.13 0.32
    12 4 -4 1.03 0.29
    -12 -4 4 1.12 0.32
    12 4 -3 6.96 0.62
    -12 4 3 7.83 0.64
    -12 -4 3 8.11 0.71
    -12 4 2 20.05 1.02
    12 4 -2 19.52 1.03
    -12 -4 2 21.68 1.11
    -12 4 1 18.09 0.99
    12 4 -1 14.95 0.93
    -12 -4 1 16.2 0.95
    12 4 0 3.44 0.48
    -12 4 0 3.17 0.45
    -12 -4 0 3.9 0.49
    12 4 1 1.66 0.41
    -12 4 -1 1.35 0.36
    -12 -4 -1 2.03 0.41
    12 4 2 22.67 1.22
    -12 4 -2 22.01 1.14
    12 -4 2 20.24 1.06
    -12 -4 -2 21.08 1.07
    12 4 3 4.68 0.59
    -12 4 -3 4.57 0.56
    12 -4 3 3.43 0.47
    -12 -4 -3 5.2 0.56
    12 4 4 0.74 0.3
    -12 4 -4 0.66 0.27
    -12 -4 -4 0.8 0.27
    12 -4 4 0.41 0.22
    -12 4 -5 21.56 1.22
    12 4 5 22.4 1.3
    -12 -4 -5 23.02 1.16
    12 -4 5 21.08 1.12
    12 4 6 42.02 1.81
    -12 4 -6 39.81 1.68
    -12 -4 -6 37.62 1.5
    12 -4 6 41.44 1.58
    -12 4 -7 30.93 1.51
    12 4 7 31.17 1.6
    -12 -4 -7 30.34 1.37
    -12 4 -8 20.38 1.26
    12 4 8 20.46 1.33
    12 4 9 6.31 0.8
    -12 4 -9 7.98 1.13
    12 5 -10 16.89 1.16
    12 5 -9 25.92 1.41
    12 5 -8 11.64 0.94
    -12 -5 6 0.78 0.32
    12 5 -5 48.31 1.57
    -12 5 5 43.97 1.49
    -12 -5 5 46.57 1.74
    12 5 -4 1.94 0.4
    -12 5 4 1.77 0.38
    -12 -5 4 1.92 0.43
    12 5 -3 87.71 2.23
    -12 5 3 93.55 2.26
    -12 -5 3 87.24 2.36
    12 5 -2 5.76 0.58
    -12 5 2 5.48 0.56
    -12 -5 2 4.99 0.56
    -12 5 1 76.32 2.08
    12 5 -1 78.68 2.18
    -12 -5 1 80.84 2.19
    -12 5 0 31.43 1.33
    12 5 0 33.84 1.44
    -12 -5 0 29.27 1.28
    -12 5 -1 146.23 3.08
    12 5 1 151.85 3.28
    -12 -5 -1 142.33 2.96
    12 5 2 70.26 2.21
    -12 5 -2 65.43 2.02
    -12 -5 -2 70.35 1.98
    -12 5 -3 16.16 1.03
    12 5 3 16.65 1.1
    -12 -5 -3 16.21 0.94
    12 -5 3 16.77 0.97
    12 5 4 24.35 1.36
    -12 5 -4 24.85 1.29
    -12 -5 -4 24.72 1.17
    12 -5 4 23.61 1.15
    -12 5 -5 19.53 1.18
    12 5 5 21.11 1.3
    12 -5 5 20.05 1.08
    -12 -5 -5 20.55 1.09
    -12 5 -6 0.47 0.3
    12 5 6 0.58 0.32
    12 -5 6 0.86 0.32
    -12 -5 -6 0.4 0.23
    12 5 7 0.31 0.28
    -12 5 -7 0.16 0.22
    -12 5 -8 0.12 0.22
    12 5 8 0.22 0.26
    12 6 -9 0.51 0.28
    12 6 -8 6.84 0.75
    12 6 -7 1.36 0.42
    -12 6 5 10.51 0.73
    12 6 -5 11.29 0.76
    -12 -6 5 9.72 0.82
    -12 6 4 0.14 0.16
    12 6 -4 0.25 0.2
    -12 -6 4 0.23 0.21
    12 6 -3 1.98 0.41
    -12 6 3 1.59 0.35
    -12 -6 3 2.4 0.43
    -12 6 2 3.15 0.44
    12 6 -2 2.53 0.42
    -12 -6 2 2.16 0.44
    12 6 -1 0.61 0.27
    -12 6 1 0.6 0.25
    -12 -6 1 0.5 0.23
    -12 6 0 19.92 1.07
    12 6 0 17.39 1.06
    -12 -6 0 19.95 1.07
    12 6 1 22.23 1.22
    -12 6 -1 19.91 1.1
    -12 -6 -1 20.68 1.08
    12 6 2 89.18 2.56
    -12 6 -2 90.18 2.44
    -12 -6 -2 93.03 2.32
    12 6 3 14.11 1.04
    -12 6 -3 15.46 1.01
    -12 -6 -3 13.67 0.87
    12 -6 3 14.1 0.89
    -12 6 -4 67.17 2.16
    12 6 4 67.28 2.31
    12 -6 4 63.55 1.91
    -12 -6 -4 66.23 1.95
    -12 6 -5 3.33 0.54
    12 6 5 3.3 0.57
    12 -6 5 3.45 0.48
    -12 -6 -5 3.21 0.47
    -12 6 -6 49.19 1.92
    12 6 6 51.61 2.1
    -12 -6 -6 48.63 1.67
    -12 6 -7 0.47 0.31
    12 6 7 0.73 0.35
    12 6 8 21.68 1.41
    -12 6 -8 21.06 1.31
    12 7 -9 0.16 0.24
    12 7 -8 14.67 1.09
    12 7 -7 19.43 1.21
    12 7 -6 16.39 1.09
    12 7 -4 135.52 2.8
    -12 7 4 132.78 2.72
    -12 -7 4 127.25 3.01
    12 7 -3 60.67 1.85
    -12 7 3 60.83 1.8
    -12 -7 3 59.72 1.96
    12 7 -2 39.69 1.52
    -12 7 2 41.68 1.51
    -12 -7 2 39.96 1.59
    -12 7 1 31.09 1.32
    12 7 -1 29.85 1.36
    -12 -7 1 31.34 1.37
    -12 7 0 66.55 2
    12 7 0 67.68 2.13
    -12 -7 0 68.19 2.01
    -12 7 -1 1.51 0.39
    12 7 1 1.45 0.4
    -12 -7 -1 2.26 0.41
    -12 7 -2 7.17 0.69
    12 7 2 7.97 0.78
    -12 -7 -2 6.98 0.64
    12 7 3 5.3 0.68
    -12 7 -3 5.27 0.62
    -12 -7 -3 4.25 0.51
    12 -7 3 4.65 0.53
    -12 7 -4 13.69 0.99
    12 7 4 11.17 0.97
    -12 -7 -4 12.83 0.84
    12 -7 4 11.94 0.81
    12 7 5 1.71 0.48
    -12 7 -5 1.72 0.45
    -12 -7 -5 1.87 0.42
    12 -7 5 1.48 0.37
    12 7 6 14.95 1.16
    -12 7 -6 15.69 1.11
    12 7 7 3.29 0.68
    -12 7 -7 3.48 0.58
    12 7 8 0.21 0.27
    -12 7 -8 -0.04 0.28
    12 8 -8 0.26 0.25
    12 8 -7 24.7 1.39
    12 8 -6 0.5 0.27
    -12 -8 4 0.45 0.26
    -12 8 3 1.18 0.31
    12 8 -3 1.36 0.35
    -12 -8 3 1.05 0.36
    12 8 -2 2.47 0.42
    -12 8 2 1.53 0.37
    -12 -8 2 1.56 0.4
    -12 8 1 2.43 0.42
    12 8 -1 2.85 0.47
    -12 -8 1 3.29 0.48
    12 8 0 28.66 1.39
    -12 8 0 27.11 1.29
    -12 -8 0 28.88 1.32
    12 8 1 15.57 1.06
    -12 8 -1 15.3 0.98
    -12 -8 -1 15.42 0.95
    12 8 2 8.39 0.82
    -12 8 -2 7.62 0.72
    -12 -8 -2 9.51 0.73
    12 8 3 7.59 0.8
    -12 8 -3 5.77 0.66
    -12 -8 -3 7.08 0.64
    12 -8 3 7.04 0.64
    12 8 4 27.02 1.51
    -12 8 -4 24.96 1.34
    -12 -8 -4 26.55 1.21
    12 -8 4 26.48 1.2
    -12 8 -5 18.71 1.19
    12 8 5 18.09 1.27
    -12 8 -6 0.23 0.24
    12 8 6 0.38 0.31
    -12 8 -7 24.3 1.41
    12 8 7 24.24 1.52
    12 9 -8 16.87 1.2
    12 9 -7 2.16 0.52
    12 9 -6 28.15 1.48
    12 9 -5 2.07 0.48
    -12 -9 4 34.57 1.56
    12 9 -3 2.13 0.44
    -12 -9 3 3 0.49
    12 9 -2 101.37 2.56
    -12 9 2 104.69 2.47
    -12 -9 2 103.02 2.65
    12 9 -1 5.9 0.64
    -12 9 1 5.27 0.58
    -12 -9 1 6.59 0.66
    -12 9 0 117.84 2.77
    12 9 0 117.97 2.95
    -12 -9 0 117.31 2.76
    -12 9 -1 52.66 1.84
    12 9 1 56.45 2.05
    -12 -9 -1 55.73 1.83
    -12 9 -2 69.16 2.18
    12 9 2 73.17 2.41
    -12 -9 -2 74.14 2.07
    -12 9 -3 14.08 1
    12 9 3 13.17 1.05
    -12 -9 -3 15.45 0.92
    12 9 4 20.65 1.34
    -12 9 -4 20.32 1.22
    -12 -9 -4 20.35 1.12
    12 -9 4 19.55 1.05
    -12 9 -5 15.17 1.09
    12 9 5 14.96 1.18
    -12 9 -6 8.31 0.85
    12 9 6 8.33 0.93
    -12 9 -7 -0.08 0.19
    12 9 7 -0.01 0.22
    12 10 -7 32.72 1.65
    12 10 -6 2.05 0.52
    12 10 -5 3.43 0.56
    -12 -10 4 6.01 0.69
    -12 -10 3 9.43 0.83
    12 10 -2 7.91 0.72
    -12 10 2 7.22 0.89
    -12 -10 2 8.15 0.76
    12 10 -1 7.71 0.73
    -12 10 1 7.44 0.67
    -12 -10 1 6.4 0.66
    12 10 0 3.44 0.52
    -12 10 0 3.29 0.5
    -12 -10 0 3.54 0.5
    12 10 1 0.64 0.31
    -12 10 -1 0.67 0.29
    -12 -10 -1 0.7 0.29
    12 10 2 19.02 1.24
    -12 10 -2 18.57 1.13
    -12 -10 -2 18.04 1.02
    -12 10 -3 0.31 0.23
    12 10 3 0.94 0.37
    -12 -10 -3 0.27 0.2
    -12 10 -4 14.58 1.06
    12 10 4 12.97 1.09
    -12 10 -5 1.01 0.37
    12 10 5 1.2 0.44
    12 10 6 38.55 1.96
    -12 10 -6 35.08 1.71
    12 11 -7 16.72 1.27
    12 11 -6 3.32 0.58
    12 11 -5 52.77 2.04
    -12 -11 4 2.23 0.51
    -12 -11 3 79.81 2.41
    -12 -11 2 7.32 0.73
    12 11 -1 35.76 1.54
    -12 11 1 35.47 1.44
    -12 -11 1 35.61 1.53
    12 11 0 0.17 0.2
    -12 11 0 0.46 0.26
    -12 -11 0 0.21 0.19
    -12 11 -1 28.62 1.37
    12 11 1 28.99 1.5
    -12 -11 -1 25.77 1.25
    -12 11 -2 4.75 0.62
    12 11 2 5.02 0.68
    -12 -11 -2 5.41 0.59
    -12 11 -3 33.72 1.57
    12 11 3 34.26 1.73
    -12 11 -4 2.02 0.49
    12 11 4 1.49 0.48
    12 11 5 33.55 1.81
    -12 11 -5 33.88 1.65
    -12 11 -6 -0.01 0.31
    12 12 -6 0.23 0.24
    12 12 -5 2.93 0.6
    -12 -12 4 2.2 0.51
    -12 -12 3 10.75 0.9
    -12 -12 2 0.88 0.32
    12 12 -1 9.21 0.81
    -12 -12 1 9.5 0.81
    -12 12 0 12.01 0.88
    12 12 0 11.91 0.95
    -12 -12 0 12.11 0.89
    -12 12 -1 14.5 1
    12 12 1 14.5 1.08
    -12 -12 -1 14.88 0.97
    12 12 2 15.4 1.14
    -12 12 -2 14.18 1.01
    -12 12 -3 5.56 0.68
    12 12 3 4.95 0.71
    12 12 4 33.98 1.81
    -12 12 -4 31.18 1.57
    -12 12 -5 1.12 0.4
    12 13 -5 1.85 0.48
    -12 -13 4 25.73 1.41
    -12 -13 3 6.94 0.75
    -12 -13 2 46.77 1.82
    -12 -13 1 15.74 1.04
    12 13 0 59.45 2.11
    -12 -13 0 57.01 1.94
    12 13 1 0.54 0.3
    -12 13 -1 0.39 0.25
    -12 13 -2 22.66 1.27
    12 13 2 23.17 1.42
    12 13 3 10.75 1.02
    -12 13 -3 9.28 0.85
    -12 13 -4 1.62 0.47
    -12 -14 4 4.73 0.67
    -12 -14 3 0.08 0.2
    -12 -14 2 3.09 0.6
    -12 -14 1 13.15 0.96
    12 14 1 12.52 1.02
    -12 14 -2 0.06 0.22
    -12 14 -3 9.81 0.88
    -12 -15 3 18.99 1.58
    -12 -15 2 47.89 1.87
    -13 0 8 29.43 1.38
    -13 0 7 0.1 0.17
    -13 0 6 21.01 1.14
    -13 0 5 0.01 0.14
    -13 0 4 22.99 1.17
    -13 0 3 0.07 0.17
    -13 0 2 107.55 2.58
    -13 0 1 0.11 0.16
    -13 0 0 16.3 0.97
    13 0 0 14.89 0.96
    -13 0 -1 0.07 0.15
    13 0 1 -0.04 0.13
    -13 0 -2 40.14 1.57
    13 0 2 42.63 1.65
    13 0 3 0.07 0.18
    -13 0 -3 0.17 0.19
    13 0 4 56.8 1.97
    -13 0 -4 57.62 1.93
    -13 0 -5 0.24 0.21
    13 0 5 0.17 0.19
    -13 0 -6 65.48 2.15
    13 0 6 61.53 2.15
    13 0 7 0.26 0.26
    -13 0 -7 0.14 0.21
    13 0 8 91.64 2.71
    -13 0 -8 89.44 2.61
    -13 -1 9 46.59 1.8
    -13 1 8 10.28 0.82
    -13 -1 8 12.38 0.93
    -13 1 7 104.7 2.59
    -13 -1 7 102.83 2.66
    -13 1 6 23.21 1.17
    -13 -1 6 24.02 1.23
    -13 1 5 38.78 1.51
    -13 -1 5 37.66 1.53
    -13 1 4 30.06 1.32
    -13 -1 4 29.75 1.34
    -13 1 3 111.88 2.62
    -13 -1 3 110.09 2.65
    -13 1 2 14.12 0.91
    -13 -1 2 14.23 0.92
    13 1 -1 49.83 1.75
    -13 1 1 54.06 1.77
    -13 -1 1 53.54 1.77
    13 1 0 1.29 0.36
    -13 1 0 1.25 0.35
    -13 -1 0 1.61 0.39
    13 -1 0 1.82 0.41
    -13 1 -1 69.23 2.06
    13 1 1 67.17 2.08
    -13 -1 -1 69.57 2.04
    13 -1 1 67.27 2.06
    -13 1 -2 14.61 0.95
    13 1 2 12.61 0.91
    13 -1 2 13.81 0.93
    -13 -1 -2 11.1 0.83
    13 1 3 38.72 1.62
    -13 1 -3 39.29 1.58
    -13 -1 -3 40.86 1.58
    13 -1 3 40.5 1.61
    13 1 4 0.52 0.28
    -13 1 -4 0.75 0.3
    13 -1 4 0.35 0.25
    -13 -1 -4 0.73 0.29
    13 1 5 9.83 0.87
    -13 1 -5 9.01 0.81
    -13 -1 -5 9.51 0.8
    13 -1 5 8.5 0.78
    13 1 6 0.09 0.22
    -13 1 -6 0.18 0.21
    13 -1 6 0.44 0.27
    -13 -1 -6 0.18 0.19
    -13 1 -7 2.7 0.56
    13 1 7 2.61 0.56
    -13 -1 -7 2.45 0.51
    13 -1 7 2.08 0.5
    -13 1 -8 3.12 0.56
    13 1 8 4.14 0.64
    13 -1 8 3.69 0.59
    -13 -1 -8 3.35 0.55
    -13 -2 9 6.99 0.73
    -13 -2 8 1.27 0.38
    -13 2 7 1.41 0.36
    -13 -2 7 1.35 0.39
    -13 2 6 1.06 0.32
    -13 -2 6 0.64 0.29
    -13 2 5 6.01 0.61
    -13 -2 5 5.84 0.63
    -13 2 4 14.5 0.91
    -13 -2 4 15.07 0.97
    -13 2 3 5.65 0.59
    13 2 -3 4.86 0.56
    -13 -2 3 6.24 0.64
    -13 2 2 13.44 0.88
    13 2 -2 12.13 0.86
    -13 -2 2 13.32 0.9
    -13 2 1 25.08 1.21
    13 2 -1 23.6 1.19
    -13 -2 1 25.2 1.22
    -13 2 0 5.24 0.58
    13 2 0 5.32 0.6
    -13 -2 0 5.46 0.59
    -13 2 -1 32.08 1.39
    13 2 1 30.73 1.4
    13 -2 1 30.71 1.37
    -13 -2 -1 33.21 1.39
    13 2 2 6.27 0.67
    -13 2 -2 5.59 0.61
    13 -2 2 4.78 0.57
    -13 -2 -2 5.51 0.6
    -13 2 -3 134.64 3.05
    13 2 3 134.99 3.16
    13 -2 3 132.49 2.99
    -13 -2 -3 138.33 3.02
    13 2 4 12.34 0.95
    -13 2 -4 13.74 0.97
    13 -2 4 12.69 0.91
    -13 -2 -4 12.21 0.89
    -13 2 -5 29.92 1.44
    13 2 5 29.69 1.5
    13 -2 5 30.98 1.44
    -13 -2 -5 29.31 1.38
    13 2 6 12.91 1.02
    -13 2 -6 14.32 1.03
    13 -2 6 15.17 1.03
    -13 -2 -6 14.19 0.99
    13 2 7 17.05 1.19
    -13 2 -7 16 1.09
    13 -2 7 16.56 1.09
    -13 -2 -7 14.31 1
    13 2 8 16.76 1.19
    -13 2 -8 16.42 1.14
    -13 -2 -8 17.84 1.12
    -13 -3 10 0.06 0.23
    -13 -3 9 -0.07 0.18
    -13 -3 8 11.33 0.91
    -13 3 7 0.07 0.23
    -13 -3 7 0.19 0.2
    -13 3 6 48.65 1.67
    -13 -3 6 52.53 1.88
    -13 3 5 14.07 0.89
    -13 -3 5 12.8 0.93
    13 3 -4 64.51 1.94
    -13 3 4 61.68 1.89
    -13 -3 4 66.98 2.09
    -13 3 3 5.59 0.58
    13 3 -3 6.03 0.62
    -13 -3 3 4.78 0.57
    -13 3 2 94.93 2.38
    13 3 -2 87.58 2.34
    -13 -3 2 86.5 2.35
    -13 3 1 14.94 0.94
    13 3 -1 15.12 0.97
    -13 -3 1 15.37 0.96
    13 3 0 11.69 0.86
    -13 3 0 13.22 0.88
    -13 -3 0 12.72 0.87
    13 3 1 15.9 1.03
    -13 3 -1 18.35 1.06
    13 -3 1 20.59 1.11
    -13 -3 -1 18.24 1.04
    -13 3 -2 32.51 1.44
    13 3 2 32.19 1.49
    13 -3 2 33.27 1.43
    -13 -3 -2 32.88 1.4
    13 3 3 3.26 0.54
    -13 3 -3 4 0.56
    -13 -3 -3 4.2 0.54
    13 -3 3 3.38 0.5
    13 3 4 2.07 0.51
    -13 3 -4 1.06 0.36
    13 -3 4 2.77 0.46
    -13 -3 -4 2.01 0.44
    -13 3 -5 12.78 0.97
    13 3 5 13.73 1.05
    -13 -3 -5 12.64 0.9
    13 -3 5 14.74 0.98
    -13 3 -6 0.23 0.23
    13 3 6 0.12 0.24
    13 -3 6 0.1 0.16
    -13 -3 -6 0.28 0.23
    13 3 7 0.26 0.27
    -13 3 -7 0 0.18
    -13 -3 -7 0.16 0.21
    13 -3 7 -0.06 0.16
    13 3 8 14.6 1.15
    -13 3 -8 11.58 0.98
    -13 -4 9 6.99 0.77
    -13 -4 8 13.6 1.01
    -13 -4 7 12.48 0.96
    13 4 -6 1.88 0.41
    -13 4 6 1.63 0.39
    -13 -4 6 1.39 0.38
    -13 4 5 7.62 0.67
    13 4 -5 9.37 0.74
    -13 -4 5 8.01 0.75
    -13 4 4 0.07 0.16
    13 4 -4 0.06 0.15
    -13 -4 4 0.26 0.2
    -13 4 3 0.31 0.19
    13 4 -3 0.05 0.14
    -13 -4 3 0.12 0.19
    -13 4 2 33.07 1.38
    13 4 -2 34.55 1.44
    -13 -4 2 31.99 1.42
    13 4 -1 32.07 1.41
    -13 4 1 30.46 1.33
    -13 -4 1 30.09 1.36
    -13 4 0 14.19 0.93
    13 4 0 13.47 0.94
    -13 -4 0 13.68 0.91
    -13 4 -1 23.39 1.22
    13 4 1 22.19 1.23
    -13 -4 -1 21.95 1.15
    -13 4 -2 17.92 1.07
    13 4 2 16.09 1.07
    -13 -4 -2 15.92 0.98
    13 -4 2 16.84 1.02
    -13 4 -3 33.68 1.51
    13 4 3 32.33 1.54
    13 -4 3 32.96 1.42
    -13 -4 -3 34.76 1.45
    -13 4 -4 24.37 1.3
    13 4 4 23.17 1.34
    13 -4 4 23.09 1.2
    -13 -4 -4 24.98 1.23
    -13 4 -5 18 1.15
    13 4 5 18.45 1.23
    13 -4 5 19.78 1.12
    -13 -4 -5 18.4 1.07
    -13 4 -6 14.79 1.07
    13 4 6 17.3 1.21
    13 -4 6 15.44 1.01
    -13 -4 -6 17.06 1.06
    -13 4 -7 14.37 1.08
    13 4 7 14.99 1.16
    -13 -4 -7 15.92 1.03
    -13 4 -8 24.41 1.44
    13 4 8 26.34 1.54
    -13 -5 9 22.78 1.35
    -13 -5 8 5.72 0.7
    -13 -5 7 75.12 2.39
    -13 -5 6 2.22 0.5
    -13 5 5 45.45 1.58
    13 5 -5 47.29 1.62
    -13 -5 5 45.71 1.77
    13 5 -4 3.32 0.47
    -13 5 4 3.43 0.47
    -13 -5 4 2.58 0.53
    13 5 -3 132.52 2.92
    -13 5 3 132.62 2.86
    -13 -5 3 134.6 3.07
    -13 5 2 10.36 0.78
    13 5 -2 9.96 0.79
    -13 -5 2 10.03 0.81
    13 5 -1 71.87 2.16
    -13 5 1 72.82 2.1
    -13 -5 1 74.35 2.18
    13 5 0 29.62 1.4
    -13 5 0 29.99 1.36
    -13 -5 0 29.87 1.35
    -13 5 -1 72.67 2.17
    13 5 1 75.63 2.32
    -13 -5 -1 71.83 2.11
    -13 5 -2 1.11 0.35
    13 5 2 1.47 0.43
    13 -5 2 1.21 0.36
    -13 -5 -2 0.95 0.32
    -13 5 -3 20.47 1.19
    13 5 3 20.6 1.26
    -13 -5 -3 20.24 1.1
    13 -5 3 20.38 1.11
    13 5 4 4.99 0.67
    -13 5 -4 4.59 0.62
    -13 -5 -4 5.2 0.59
    13 -5 4 5.53 0.61
    13 5 5 1.34 0.43
    -13 5 -5 1.03 0.35
    13 -5 5 1.23 0.37
    -13 -5 -5 1.31 0.37
    13 5 6 14.26 1.13
    -13 5 -6 12.68 1
    -13 -5 -6 13.85 0.95
    13 -5 6 13.57 0.94
    -13 5 -7 4.19 0.64
    13 5 7 2.49 0.59
    -13 -6 9 -0.03 0.27
    -13 -6 8 3.49 0.59
    -13 -6 7 4.83 0.66
    -13 -6 6 2.18 0.5
    13 6 -5 3.4 0.82
    -13 -6 5 3.51 0.55
    13 6 -4 1.82 0.42
    -13 6 4 2.58 0.43
    -13 -6 4 2.14 0.48
    -13 6 3 2.37 0.41
    13 6 -3 2.93 0.46
    -13 -6 3 2.63 0.48
    13 6 -2 36.5 1.51
    -13 6 2 36.26 1.45
    -13 -6 2 35.48 1.52
    -13 6 1 4.27 0.55
    13 6 -1 2.99 0.48
    -13 -6 1 4.29 0.55
    13 6 0 38 1.61
    -13 6 0 40.01 1.58
    -13 -6 0 36.9 1.52
    -13 6 -1 0.56 0.25
    13 6 1 0.6 0.29
    -13 -6 -1 0.04 0.15
    -13 6 -2 63.52 2.09
    13 6 2 60.6 2.15
    -13 -6 -2 61.15 1.94
    -13 6 -3 28.47 1.42
    13 6 3 26.48 1.46
    13 -6 3 27.24 1.29
    -13 -6 -3 28.49 1.31
    -13 6 -4 59.2 2.09
    13 6 4 63.71 2.31
    -13 -6 -4 63.59 1.98
    13 -6 4 60.5 1.93
    -13 6 -5 0.3 0.25
    13 6 5 0.9 0.36
    13 -6 5 0.22 0.21
    -13 -6 -5 0.46 0.26
    -13 6 -6 47.34 1.94
    13 6 6 47.69 2.08
    -13 -6 -6 44.43 1.83
    13 6 7 5.48 0.78
    -13 6 -7 4.75 0.68
    -13 -7 7 65.23 2.29
    -13 -7 6 27.03 1.43
    -13 -7 5 89.04 2.6
    -13 7 4 30.06 1.28
    13 7 -4 31.6 1.35
    -13 -7 4 33.82 1.54
    -13 7 3 44.23 1.59
    13 7 -3 41.21 1.59
    -13 -7 3 42.86 1.73
    13 7 -2 48.26 1.77
    -13 7 2 51.43 1.75
    -13 -7 2 46.97 1.77
    13 7 -1 13.57 0.96
    -13 7 1 13.4 0.9
    -13 -7 1 14.19 0.96
    -13 7 0 4 0.52
    13 7 0 3.35 0.52
    -13 -7 0 3.1 0.49
    13 7 1 12.34 0.97
    -13 7 -1 11.15 0.88
    -13 -7 -1 13.1 0.91
    13 7 2 18.2 1.2
    -13 7 -2 18.06 1.12
    -13 -7 -2 18.48 1.06
    13 7 3 23.24 1.39
    -13 7 -3 25.6 1.36
    -13 -7 -3 24.08 1.21
    13 -7 3 25.14 1.23
    13 7 4 2.19 0.55
    -13 7 -4 2.35 0.52
    13 -7 4 2.38 0.48
    -13 -7 -4 3.05 0.48
    -13 7 -5 24.76 1.39
    13 7 5 25.03 1.51
    -13 -7 -5 23.7 1.2
    13 -7 5 24.74 1.22
    -13 7 -6 8.4 0.86
    13 7 6 8.84 0.95
    -13 7 -7 3.65 0.65
    13 7 7 2.07 0.56
    -13 -8 6 0.76 0.35
    -13 -8 5 0.99 0.37
    -13 -8 4 10.29 0.87
    13 8 -3 8.3 0.74
    -13 8 3 8.67 0.71
    -13 -8 3 8.36 0.79
    -13 8 2 2.01 0.44
    13 8 -2 1.81 0.43
    -13 -8 2 2.3 0.49
    13 8 -1 22.8 1.26
    -13 8 1 21.26 1.15
    -13 -8 1 20.25 1.16
    -13 8 0 5.89 0.65
    13 8 0 6.09 0.69
    -13 -8 0 5.09 0.6
    -13 8 -1 21.96 1.22
    13 8 1 20.91 1.27
    -13 -8 -1 21.78 1.17
    13 8 2 6.42 0.75
    -13 8 -2 7.01 0.73
    -13 -8 -2 6.86 0.68
    -13 8 -3 34.13 1.58
    13 8 3 33.93 1.7
    13 -8 3 34.69 1.44
    -13 -8 -3 32.76 1.41
    13 8 4 5.44 0.74
    -13 8 -4 4.43 0.61
    13 -8 4 4.26 0.53
    -13 -8 -4 4.95 0.59
    13 8 5 16.45 1.25
    -13 8 -5 17.45 1.19
    13 8 6 3.72 0.68
    -13 8 -6 4.3 0.66
    -13 -9 6 8.65 0.86
    -13 -9 5 0.2 0.22
    -13 -9 4 16.37 1.11
    13 9 -3 29.8 1.36
    -13 -9 3 29.38 1.45
    13 9 -2 50.16 1.83
    -13 9 2 46.91 1.69
    -13 -9 2 50.2 1.87
    -13 9 1 3.84 0.53
    13 9 -1 3.47 0.54
    -13 -9 1 2.88 0.48
    -13 9 0 50.63 1.83
    13 9 0 49.16 1.93
    -13 -9 0 44.81 1.73
    -13 9 -1 7.38 0.74
    13 9 1 8.3 0.83
    -13 -9 -1 8.69 0.76
    -13 9 -2 10.18 0.87
    13 9 2 9.99 0.93
    -13 -9 -2 9.04 0.77
    -13 9 -3 0.18 0.2
    13 9 3 0.01 0.2
    13 -9 3 0.23 0.18
    -13 -9 -3 0.47 0.25
    13 9 4 -0.06 0.19
    -13 9 -4 0.03 0.16
    -13 9 -5 3.57 0.6
    13 9 5 3.38 0.7
    -13 9 -6 3.67 0.64
    13 9 6 3.76 0.79
    -13 -10 6 1.32 0.46
    -13 -10 5 0.01 0.19
    -13 -10 4 9.92 0.89
    -13 -10 3 4.74 0.63
    13 10 -2 4.67 0.59
    -13 -10 2 3.45 0.54
    -13 10 1 1.13 0.35
    13 10 -1 1.06 0.38
    -13 -10 1 0.96 0.34
    13 10 0 22.12 1.3
    -13 10 0 22.44 1.22
    -13 -10 0 23.79 1.26
    -13 10 -1 8.4 0.78
    13 10 1 8.94 0.86
    -13 -10 -1 7.96 0.74
    -13 10 -2 48.01 1.87
    13 10 2 50.4 2.08
    -13 -10 -2 51.5 1.79
    -13 10 -3 3.34 0.56
    13 10 3 2.75 0.63
    13 -10 3 3.24 0.48
    -13 -10 -3 3.22 0.48
    13 10 4 43.38 2.03
    -13 10 -4 42.08 1.84
    13 10 5 10.17 1.03
    -13 10 -5 10.66 0.96
    -13 -11 5 61.5 2.24
    -13 -11 4 0.31 0.25
    -13 -11 3 54.1 2.01
    -13 -11 2 1.22 0.4
    13 11 -1 54.47 1.99
    -13 -11 1 50.36 1.89
    -13 11 0 1.66 0.43
    13 11 0 2.12 0.52
    -13 -11 0 1.4 0.41
    13 11 1 23.73 1.41
    -13 11 -1 23.88 1.3
    -13 -11 -1 24.08 1.26
    -13 11 -2 8.06 0.8
    13 11 2 8.2 0.87
    -13 -11 -2 8.51 0.76
    -13 11 -3 6.77 0.76
    13 11 3 6.25 0.8
    -13 11 -4 0.67 0.31
    13 11 4 0.73 0.39
    -13 -12 5 6.21 0.81
    -13 -12 4 0.39 0.28
    -13 -12 3 7.28 0.78
    -13 -12 2 0.33 0.25
    13 12 -1 14.26 1.31
    -13 -12 1 14.22 1.02
    13 12 0 39.05 1.76
    -13 -12 0 39.59 1.64
    13 12 1 0.22 0.24
    -13 12 -1 0.42 0.27
    -13 -12 -1 1.02 0.33
    -13 12 -2 54.15 2.03
    13 12 2 58.05 2.27
    13 12 3 6.03 0.8
    -13 12 -3 9.08 0.86
    -13 12 -4 38.15 1.87
    -13 -13 4 18.06 1.48
    -13 -13 3 8.41 0.83
    -13 -13 2 26.6 1.41
    -13 -13 1 28.21 1.42
    13 13 0 28.89 1.52
    -13 -13 0 27.53 1.38
    13 13 1 13.59 1.09
    -13 13 -2 25.84 1.39
    13 13 2 26.91 1.56
    -13 13 -3 1.84 0.5
    -13 -14 2 1.25 0.42
    -13 -14 1 6.5 0.71
    13 14 1 11.28 1.01
    -14 0 8 5.67 0.65
    -14 0 7 0.1 0.19
    -14 0 6 1.58 0.41
    -14 0 5 0.08 0.15
    -14 0 4 18.02 1.08
    -14 0 3 -0.06 0.13
    -14 0 2 11.51 0.86
    14 0 -1 0.09 0.15
    -14 0 1 0.31 0.22
    -14 0 0 40.05 1.6
    14 0 0 37.84 1.59
    -14 0 -1 0.16 0.18
    14 0 1 0.04 0.16
    -14 0 -2 9.16 0.79
    14 0 2 9.32 0.82
    14 0 3 0.1 0.2
    -14 0 -3 0.43 0.26
    -14 0 -4 67.83 2.17
    14 0 4 64.76 2.21
    14 0 5 0 0.17
    -14 0 -5 0.06 0.18
    14 0 6 48.4 1.95
    -14 0 -6 44.33 1.83
    14 0 7 0.19 0.26
    -14 0 -7 0.13 0.23
    14 0 8 16.75 1.21
    -14 -1 9 9.03 0.85
    -14 1 8 5.93 0.95
    -14 -1 8 6.19 0.71
    -14 1 7 11.44 0.87
    -14 -1 7 10.93 0.88
    -14 1 6 44.41 1.7
    -14 -1 6 50.05 1.84
    -14 1 5 36.15 1.52
    -14 -1 5 36.35 1.55
    -14 1 4 8.88 0.76
    -14 -1 4 9.1 0.78
    -14 1 3 46.75 1.7
    -14 -1 3 44.19 1.7
    -14 1 2 6.22 0.66
    14 1 -2 6.65 0.68
    -14 -1 2 7.4 0.71
    14 1 -1 80.17 2.35
    -14 1 1 83.93 2.34
    -14 -1 1 89.1 2.42
    -14 1 0 1.96 0.43
    14 1 0 2.09 0.46
    14 -1 0 2.4 0.5
    -14 -1 0 2.74 0.46
    -14 1 -1 15.11 0.99
    14 1 1 16.2 1.06
    14 -1 1 16.28 1.05
    -14 -1 -1 17.88 1.08
    -14 1 -2 0.81 0.3
    14 1 2 0.38 0.24
    14 -1 2 0.53 0.27
    -14 -1 -2 -0.06 0.12
    14 1 3 9.69 0.86
    -14 1 -3 8.73 0.8
    -14 -1 -3 9.27 0.81
    14 -1 3 11.21 0.89
    -14 1 -4 2.44 0.51
    14 1 4 2.12 0.51
    14 -1 4 2.32 0.52
    -14 -1 -4 1.97 0.46
    14 1 5 4.77 0.65
    -14 1 -5 6.22 0.71
    -14 -1 -5 5.89 0.68
    14 -1 5 6.43 0.72
    14 1 6 0.81 0.36
    -14 1 -6 1.01 0.37
    -14 -1 -6 1.45 0.42
    14 -1 6 1.8 0.47
    -14 1 -7 1.24 0.43
    14 1 7 1.83 0.5
    -14 -1 -7 0.44 0.29
    14 -1 7 1.48 0.45
    14 1 8 2.71 0.95
    -14 -1 -8 1.65 0.61
    14 -1 8 2.63 0.94
    -14 -2 9 8.03 0.8
    -14 -2 8 0.92 0.34
    -14 2 7 -0.02 0.17
    -14 -2 7 0.09 0.19
    -14 2 6 1.06 0.35
    -14 -2 6 0.81 0.33
    -14 2 5 22.47 1.19
    -14 -2 5 22.84 1.25
    -14 2 4 1.31 0.37
    14 2 -4 0.93 0.34
    -14 -2 4 0.88 0.31
    -14 2 3 25.59 1.26
    14 2 -3 27.27 1.32
    -14 -2 3 26.63 1.32
    14 2 -2 0.09 0.17
    -14 2 2 0.4 0.24
    -14 -2 2 0.59 0.27
    14 2 -1 145.39 3.24
    -14 2 1 150.86 3.22
    -14 -2 1 151.77 3.24
    14 2 0 13.95 0.99
    -14 2 0 15.57 1.01
    -14 -2 0 15.79 1.01
    14 -2 0 15.87 1.02
    14 2 1 120.2 2.99
    -14 2 -1 126.46 2.96
    -14 -2 -1 123.73 2.91
    14 -2 1 114.81 2.86
    -14 2 -2 6.38 0.68
    14 2 2 5.5 0.66
    -14 -2 -2 5.81 0.65
    14 -2 2 5.21 0.63
    14 2 3 61.56 2.16
    -14 2 -3 56.86 1.99
    -14 -2 -3 61.82 2.03
    14 -2 3 54.08 1.94
    14 2 4 10.9 0.94
    -14 2 -4 9.35 0.84
    -14 -2 -4 11.16 0.88
    14 -2 4 11.51 0.91
    -14 2 -5 38.71 1.69
    14 2 5 35.62 1.69
    -14 -2 -5 37.67 1.6
    14 -2 5 39.79 1.68
    -14 2 -6 4.42 0.62
    14 2 6 4.03 0.64
    14 -2 6 4.08 0.6
    -14 -2 -6 5.01 0.64
    14 2 7 10.04 0.94
    -14 2 -7 9.23 0.87
    -14 -2 -7 8.87 0.83
    14 -2 7 8.95 0.85
    -14 -2 -8 1.65 0.5
    -14 -3 9 -0.1 0.19
    -14 -3 8 30.5 1.53
    -14 -3 7 1.31 0.4
    -14 3 6 102.95 2.56
    14 3 -6 100.9 2.54
    -14 -3 6 103.74 2.78
    -14 3 5 1.1 0.33
    14 3 -5 1.29 0.37
    -14 -3 5 0.82 0.32
    -14 3 4 30.35 1.37
    14 3 -4 32.11 1.42
    -14 -3 4 30.72 1.45
    -14 3 3 0.45 0.24
    14 3 -3 0.66 0.29
    -14 -3 3 0.85 0.31
    -14 3 2 24.69 1.24
    14 3 -2 23.16 1.22
    -14 -3 2 22.72 1.23
    14 3 -1 5.97 0.66
    -14 3 1 6.01 0.66
    -14 -3 1 5.21 0.62
    14 3 0 0.69 0.3
    -14 3 0 1.18 0.35
    -14 -3 0 0.63 0.28
    -14 3 -1 1.83 0.43
    14 3 1 1.58 0.42
    -14 -3 -1 1.26 0.37
    14 -3 1 1.46 0.41
    14 3 2 1.79 0.45
    -14 3 -2 2.28 0.49
    -14 -3 -2 2.59 0.45
    14 -3 2 1.64 0.42
    14 3 3 0.52 0.3
    -14 3 -3 0.3 0.24
    14 -3 3 0.17 0.21
    -14 -3 -3 0.21 0.21
    14 3 4 -0.08 0.15
    -14 3 -4 0.46 0.3
    -14 -3 -4 0.17 0.21
    14 -3 4 0.23 0.22
    14 3 5 3.31 0.58
    -14 3 -5 3.96 0.6
    -14 -3 -5 2.83 0.51
    14 -3 5 2.94 0.58
    -14 3 -6 6.66 0.77
    14 3 6 8.19 0.86
    14 -3 6 8.02 0.78
    -14 -3 -6 7.66 0.76
    -14 3 -7 -0.02 0.2
    14 3 7 -0.07 0.2
    -14 -3 -7 0.22 0.24
    14 -3 7 0.02 0.2
    -14 -4 8 3.41 0.57
    -14 -4 7 1.45 0.43
    -14 4 6 2.39 0.49
    -14 -4 6 1.95 0.49
    14 4 -5 41.85 1.6
    -14 4 5 39.53 1.55
    -14 -4 5 41.67 1.73
    14 4 -4 47.11 1.71
    -14 4 4 47.15 1.7
    -14 -4 4 43.96 1.77
    -14 4 3 72.27 2.14
    14 4 -3 75.3 2.22
    -14 -4 3 76.63 2.32
    -14 4 2 8.15 0.74
    14 4 -2 9.52 0.8
    -14 -4 2 9.82 0.83
    14 4 -1 79.9 2.36
    -14 4 1 83.49 2.36
    -14 -4 1 83.61 2.38
    -14 4 0 27.96 1.34
    14 4 0 24.65 1.32
    -14 -4 0 24.99 1.27
    -14 4 -1 57.35 1.97
    14 4 1 55.52 2.03
    14 -4 1 52.79 1.88
    -14 -4 -1 54.05 1.88
    -14 4 -2 0.64 0.28
    14 4 2 0.97 0.37
    -14 -4 -2 1.14 0.35
    14 -4 2 0.52 0.28
    -14 4 -3 43.79 1.78
    14 4 3 43.55 1.85
    -14 -4 -3 43.5 1.68
    14 -4 3 43.25 1.7
    -14 4 -4 40.75 1.74
    14 4 4 41.41 1.85
    14 -4 4 39.99 1.65
    -14 -4 -4 43.74 1.7
    14 4 5 26.66 1.52
    -14 4 -5 30.47 1.53
    14 -4 5 26.69 1.36
    -14 -4 -5 27.52 1.36
    14 4 6 7.5 0.84
    -14 4 -6 8.39 0.85
    -14 -4 -6 9.32 0.83
    14 -4 6 8.45 0.79
    -14 4 -7 14.15 1.16
    14 4 7 13.21 1.12
    -14 -4 -7 13.78 1
    -14 -5 8 2.43 0.53
    -14 -5 7 29.35 1.51
    -14 -5 6 0.67 0.32
    14 5 -5 43.29 1.62
    -14 5 5 44.08 1.62
    -14 -5 5 44.53 1.82
    -14 5 4 8.12 0.72
    14 5 -4 7.79 0.72
    -14 -5 4 6.31 0.7
    -14 5 3 32.6 1.42
    14 5 -3 28.74 1.36
    -14 -5 3 32.12 1.5
    -14 5 2 4.39 0.56
    14 5 -2 4.4 0.57
    -14 -5 2 4.32 0.58
    -14 5 1 86.82 2.4
    14 5 -1 86.06 2.49
    -14 -5 1 87.03 2.46
    14 5 0 0.26 0.21
    -14 5 0 -0.13 0.12
    -14 -5 0 0.14 0.21
    14 5 1 4.47 0.61
    -14 5 -1 3.11 0.5
    -14 -5 -1 3.5 0.53
    14 5 2 10.32 0.91
    -14 5 -2 10.18 0.86
    -14 -5 -2 10.95 0.85
    14 -5 2 9.71 0.82
    -14 5 -3 5.82 0.69
    14 5 3 6.97 0.78
    -14 -5 -3 7.48 0.73
    14 -5 3 6.42 0.68
    14 5 4 10.37 0.96
    -14 5 -4 8.62 0.83
    -14 -5 -4 10.17 0.84
    14 -5 4 11.34 0.88
    -14 5 -5 7.95 0.83
    14 5 5 7.33 0.84
    14 -5 5 7.17 0.72
    -14 -5 -5 8.08 0.76
    -14 5 -6 1.17 0.43
    14 5 6 1.28 0.47
    14 -5 6 0.83 0.37
    -14 -5 -6 0.83 0.32
    -14 -6 8 0.04 0.3
    -14 -6 7 0.04 0.22
    -14 -6 6 0.67 0.33
    -14 -6 5 0.02 0.17
    -14 6 4 1.16 0.35
    14 6 -4 1.14 0.36
    -14 -6 4 0.81 0.32
    -14 6 3 23.58 1.21
    14 6 -3 23.79 1.24
    -14 -6 3 25.39 1.35
    -14 6 2 6.38 0.66
    14 6 -2 6.91 0.7
    -14 -6 2 6.3 0.69
    -14 6 1 0.37 0.23
    14 6 -1 0.36 0.23
    -14 -6 1 0.59 0.26
    -14 6 0 44.33 1.73
    14 6 0 46.73 1.85
    -14 -6 0 45.25 1.74
    14 6 1 9.61 0.88
    -14 6 -1 7.32 0.73
    -14 -6 -1 11.43 0.88
    -14 6 -2 52.58 1.96
    14 6 2 50.78 2.03
    14 -6 2 45.78 1.74
    -14 -6 -2 47.88 1.78
    -14 6 -3 10.96 0.93
    14 6 3 9.92 0.94
    -14 -6 -3 10.93 0.87
    14 -6 3 8.67 0.77
    14 6 4 42.63 1.94
    -14 6 -4 45.64 1.87
    14 -6 4 43.43 1.68
    -14 -6 -4 43.17 1.68
    -14 6 -5 4.99 0.67
    14 6 5 6.06 0.79
    14 -6 5 6.02 0.66
    -14 -6 -5 5.78 0.66
    14 6 6 13.76 1.17
    -14 6 -6 12.64 1.04
    -14 -7 7 27.27 1.5
    -14 -7 6 36.55 1.7
    -14 -7 5 18.1 1.19
    14 7 -4 2.42 0.5
    -14 -7 4 1.43 0.42
    14 7 -3 18.04 1.08
    -14 7 3 18.7 1.08
    -14 -7 3 18.53 1.16
    -14 7 2 17.63 1.07
    14 7 -2 19.09 1.15
    -14 -7 2 17.62 1.12
    14 7 -1 6.36 0.7
    -14 7 1 4.65 0.59
    -14 -7 1 6.03 0.67
    14 7 0 14.34 1.04
    -14 7 0 14.12 0.98
    -14 -7 0 14.34 1
    14 7 1 21.66 1.31
    -14 7 -1 22.57 1.27
    -14 -7 -1 23.34 1.25
    -14 7 -2 14.87 1.05
    14 7 2 14.59 1.11
    -14 -7 -2 14.47 0.99
    14 -7 2 12.5 0.92
    -14 7 -3 5.53 0.68
    14 7 3 4.8 0.7
    -14 -7 -3 5.12 0.62
    14 -7 3 5.11 0.62
    -14 7 -4 0.29 0.25
    14 7 4 0.06 0.19
    14 -7 4 0.32 0.24
    -14 -7 -4 0.07 0.2
    14 7 5 1.96 0.55
    -14 7 -5 2.4 0.58
    -14 -7 -5 2.38 0.5
    -14 7 -6 13.02 1.48
    14 7 6 13.38 1.36
    -14 -8 6 1.89 0.51
    -14 -8 5 34.82 1.66
    -14 -8 4 12.72 1.01
    14 8 -3 16.24 1.05
    -14 8 3 16.4 1.01
    -14 -8 3 15.46 1.08
    14 8 -2 1.66 0.44
    -14 8 2 1.86 0.44
    -14 -8 2 2.13 0.49
    -14 8 1 37.96 1.6
    14 8 -1 40.18 1.72
    -14 -8 1 39.96 1.68
    14 8 0 0.8 0.34
    -14 8 0 0.64 0.31
    -14 -8 0 0.8 0.32
    14 8 1 48.38 1.99
    -14 8 -1 49.16 1.88
    -14 -8 -1 45.84 1.76
    -14 8 -2 10.01 0.88
    14 8 2 9.47 0.92
    -14 -8 -2 9.7 0.82
    14 8 3 59.57 2.31
    -14 8 -3 60.02 2.17
    14 -8 3 57.05 1.94
    -14 -8 -3 61.82 2.02
    -14 8 -4 0.08 0.21
    14 8 4 0.07 0.24
    -14 -8 -4 0.07 0.17
    14 -8 4 -0.06 0.16
    14 8 5 59.21 2.4
    -14 8 -5 61.56 2.27
    -14 -9 6 9.94 0.94
    -14 -9 5 6.6 0.76
    -14 -9 4 26.27 1.44
    -14 -9 3 2.56 0.55
    14 9 -2 24.77 1.33
    -14 9 2 23.91 1.25
    -14 -9 2 24.82 1.36
    14 9 -1 4.82 0.64
    -14 9 1 4.96 0.62
    -14 -9 1 5.74 0.67
    14 9 0 15.05 1.1
    -14 9 0 16.98 1.1
    -14 -9 0 13.42 0.99
    14 9 1 5.65 0.73
    -14 9 -1 5.49 0.67
    -14 -9 -1 5.59 0.65
    14 9 2 0.14 0.22
    -14 9 -2 0.14 0.2
    -14 -9 -2 0.19 0.22
    -14 9 -3 0.37 0.25
    14 9 3 0.01 0.21
    14 -9 3 0.23 0.21
    -14 -9 -3 0.09 0.19
    14 9 4 9.37 0.98
    -14 9 -4 8.75 0.89
    -14 -10 5 7.05 0.8
    -14 -10 4 13.66 1.06
    -14 -10 3 48.31 1.94
    14 10 -2 20.49 1.22
    -14 -10 2 20.08 1.23
    14 10 -1 20.56 1.25
    -14 10 1 22.07 1.23
    -14 -10 1 21.21 1.25
    14 10 0 55.16 2.11
    -14 10 0 54.86 1.98
    -14 -10 0 56.1 2.01
    -14 10 -1 19.85 1.21
    14 10 1 17.3 1.22
    -14 -10 -1 19.79 1.17
    14 10 2 29.32 1.62
    -14 10 -2 29.8 1.51
    -14 -10 -2 23.57 1.25
    -14 10 -3 11.96 1
    14 10 3 15.49 1.22
    14 -10 3 12.8 1.01
    14 10 4 28.87 1.73
    -14 10 -4 26.22 1.49
    -14 -11 4 1.55 0.44
    -14 -11 3 11.86 0.98
    -14 -11 2 3.72 0.59
    14 11 -1 4.71 0.66
    -14 -11 1 3.91 0.6
    14 11 0 1.45 0.45
    -14 11 0 1.2 0.39
    -14 -11 0 1.09 0.37
    -14 11 -1 0.52 0.32
    14 11 1 0.69 0.37
    -14 -11 -1 0.66 0.32
    14 11 2 3.3 0.69
    -14 11 -2 2.49 0.55
    -14 -11 -2 3.44 0.59
    -14 11 -3 3.56 0.6
    14 11 3 2.59 0.63
    -14 -12 3 0.22 0.24
    -14 -12 2 17.74 1.17
    -14 -12 1 2.2 0.53
    14 12 0 15.48 1.14
    -14 -12 0 15.05 1.06
    14 12 1 0.54 0.32
    -14 12 -1 0.35 0.27
    -14 -12 -1 0.65 0.32
    -14 12 -2 37.13 1.71
    14 12 2 35.88 1.83
    -14 -13 1 0.82 0.35
    -14 -13 0 17.84 1.15
    14 13 1 8.02 1.26
    -15 0 8 9.38 0.84
    -15 0 7 0.22 0.22
    -15 0 6 2.64 0.53
    -15 0 5 0.04 0.17
    -15 0 4 58.31 2.01
    -15 0 3 -0.05 0.13
    15 0 -2 51.53 1.91
    -15 0 2 49.81 1.86
    -15 0 1 -0.11 0.13
    15 0 -1 0.04 0.18
    15 0 0 58.49 2.05
    -15 0 0 58.89 2.03
    15 0 1 0.29 0.22
    -15 0 -1 0.12 0.17
    15 0 2 50.61 1.96
    -15 0 -2 51.5 1.91
    -15 0 -3 0.12 0.2
    15 0 3 0.26 0.26
    -15 0 -4 15.93 1.1
    15 0 4 15.26 1.1
    15 0 5 0.26 0.23
    -15 0 -5 -0.04 0.18
    15 0 6 13.1 1.05
    -15 0 -6 15.7 1.12
    -15 -1 8 18.15 1.17
    -15 1 7 0.53 0.28
    -15 -1 7 0.97 0.36
    -15 1 6 10.11 0.85
    -15 -1 6 10.88 0.89
    -15 1 5 23.45 1.26
    -15 -1 5 23.12 1.28
    -15 1 4 1.83 0.44
    -15 -1 4 1.51 0.4
    15 1 -3 12.63 0.94
    -15 1 3 12.51 0.93
    -15 -1 3 12.42 0.94
    -15 1 2 0.06 0.17
    15 1 -2 -0.02 0.15
    -15 -1 2 0.35 0.23
    15 1 -1 6.84 0.71
    -15 1 1 7.75 0.75
    15 -1 -1 7 0.73
    -15 -1 1 7.82 0.75
    -15 1 0 6.62 0.72
    15 1 0 6.45 0.72
    15 -1 0 6.12 0.69
    -15 -1 0 5.66 0.65
    -15 1 -1 13.15 0.98
    15 1 1 14.54 1.05
    15 -1 1 13.61 1
    -15 -1 -1 12.61 0.96
    15 1 2 0.43 0.26
    -15 1 -2 0.6 0.27
    15 -1 2 0.39 0.26
    -15 -1 -2 -0.08 0.15
    15 1 3 56.94 2.11
    -15 1 -3 60.01 2.1
    15 -1 3 55.64 2.05
    -15 -1 -3 59.91 2.09
    -15 1 -4 0.17 0.22
    15 1 4 0.19 0.24
    -15 -1 -4 0.09 0.19
    15 -1 4 0.24 0.22
    15 1 5 17.8 1.22
    -15 1 -5 20.06 1.25
    -15 -1 -5 17.05 1.14
    15 -1 5 19.04 1.23
    -15 1 -6 4.85 0.66
    15 1 6 4.48 0.66
    15 -1 6 4.46 0.65
    -15 -1 -6 4.77 0.65
    15 -1 7 16.25 1.71
    -15 -2 8 0.15 0.23
    -15 2 7 22.86 1.26
    -15 -2 7 22.54 1.3
    -15 2 6 0.14 0.19
    15 2 -6 0.45 0.27
    -15 -2 6 0.29 0.24
    15 2 -5 14.84 1
    -15 2 5 14.42 0.99
    -15 -2 5 16.54 1.1
    15 2 -4 3.28 0.51
    -15 2 4 2.06 0.48
    -15 -2 4 2.54 0.52
    15 2 -3 45.01 1.77
    -15 2 3 47.24 1.78
    -15 -2 3 49.62 1.87
    15 2 -2 14.38 1.01
    -15 2 2 13.32 0.96
    -15 -2 2 13.61 0.99
    15 2 -1 44.31 1.79
    -15 2 1 47.99 1.81
    -15 -2 1 46.78 1.8
    -15 2 0 21.31 1.21
    15 2 0 22.77 1.29
    15 -2 0 23.76 1.3
    -15 -2 0 22.74 1.25
    15 2 1 140.09 3.37
    -15 2 -1 145.88 3.32
    15 -2 1 142.38 3.32
    -15 -2 -1 150.02 3.35
    15 2 2 11.6 0.96
    -15 2 -2 9.97 0.87
    -15 -2 -2 9.83 0.85
    15 -2 2 10.48 0.89
    -15 2 -3 34.07 1.59
    15 2 3 34.74 1.66
    -15 -2 -3 33.86 1.56
    15 -2 3 36.41 1.64
    15 2 4 2.37 0.54
    -15 2 -4 1.43 0.43
    15 -2 4 1.97 0.49
    -15 -2 -4 1.93 0.47
    -15 2 -5 25.03 1.4
    15 2 5 24.48 1.45
    -15 -2 -5 24.8 1.36
    15 -2 5 23.96 1.36
    15 2 6 0.24 0.29
    -15 2 -6 0.03 0.2
    15 -2 6 0.26 0.3
    -15 -2 -6 0.71 0.32
    15 -2 7 8.08 1
    -15 -3 8 56.18 2.6
    -15 -3 7 2.04 0.49
    -15 3 6 26.25 1.31
    15 3 -6 25.17 1.28
    -15 -3 6 24.1 1.35
    15 3 -5 2.12 0.49
    -15 3 5 3.27 0.51
    -15 -3 5 2.42 0.54
    -15 3 4 27.16 1.33
    15 3 -4 27.11 1.35
    -15 -3 4 25.43 1.36
    -15 3 3 1.42 0.39
    15 3 -3 1.66 0.43
    -15 -3 3 1.13 0.38
    15 3 -2 0.18 0.19
    -15 3 2 0 0.16
    -15 -3 2 0.1 0.19
    15 3 -1 1.87 0.47
    -15 3 1 1.84 0.45
    -15 -3 1 1.73 0.43
    -15 3 0 16.7 1.08
    15 3 0 15.29 1.07
    -15 -3 0 15.88 1.06
    15 -3 0 13.29 0.99
    -15 3 -1 0.36 0.26
    15 3 1 0.54 0.3
    -15 -3 -1 0.3 0.23
    15 -3 1 0.12 0.21
    15 3 2 0.01 0.16
    -15 3 -2 0.58 0.29
    15 -3 2 0.12 0.21
    -15 -3 -2 0.55 0.29
    -15 3 -3 0.31 0.23
    15 3 3 -0.04 0.17
    -15 -3 -3 0.17 0.19
    15 -3 3 0.12 0.2
    15 3 4 2.07 0.54
    -15 3 -4 0.86 0.34
    15 -3 4 1.05 0.38
    -15 -3 -4 1.44 0.41
    15 3 5 0.15 0.24
    -15 3 -5 0.18 0.24
    -15 -3 -5 0.16 0.23
    15 -3 5 0.08 0.2
    -15 3 -6 12.64 1.05
    15 3 6 12.16 1.06
    15 -3 6 13.65 1.03
    -15 -3 -6 13.24 1.01
    -15 -4 7 26.99 1.47
    -15 -4 6 8.28 0.83
    15 4 -5 32.21 1.45
    -15 4 5 33.95 1.49
    -15 -4 5 34.95 1.64
    -15 4 4 51.02 1.83
    15 4 -4 45.16 1.75
    -15 -4 4 49.61 1.93
    15 4 -3 48.23 1.83
    -15 4 3 47.21 1.77
    -15 -4 3 46.47 1.85
    -15 4 2 8.33 0.76
    15 4 -2 8.08 0.78
    -15 -4 2 7.17 0.74
    15 4 -1 25.12 1.35
    -15 4 1 25.34 1.32
    -15 -4 1 24.52 1.33
    15 4 0 8.77 0.83
    -15 4 0 11.19 0.9
    -15 -4 0 8.43 0.81
    -15 4 -1 38.27 1.67
    15 4 1 40.26 1.77
    15 -4 1 36.8 1.62
    -15 -4 -1 39.49 1.66
    -15 4 -2 14.05 1.04
    15 4 2 13.34 1.06
    -15 -4 -2 15 1.02
    15 -4 2 12.44 0.95
    15 4 3 21.55 1.36
    -15 4 -3 22.78 1.33
    -15 -4 -3 21.74 1.25
    15 -4 3 18.56 1.16
    15 4 4 13.23 1.1
    -15 4 -4 12.42 1.01
    15 -4 4 12.17 0.95
    -15 -4 -4 12.5 0.97
    -15 4 -5 36.6 1.72
    15 4 5 37.26 1.83
    15 -4 5 37.94 1.67
    -15 -4 -5 36.94 1.64
    15 4 6 27.04 2.29
    15 -4 6 22.36 1.28
    -15 -4 -6 24.43 1.34
    -15 -5 7 5.45 0.72
    -15 -5 6 1.7 0.47
    15 5 -5 27.08 1.33
    -15 5 5 29.75 1.4
    -15 -5 5 29.27 1.52
    -15 5 4 3.12 0.53
    15 5 -4 3.51 0.54
    -15 -5 4 3.13 0.53
    15 5 -3 3.59 0.55
    -15 5 3 3.52 0.53
    -15 -5 3 1.98 0.47
    15 5 -2 13.89 1
    -15 5 2 12.42 0.92
    -15 -5 2 13.04 0.99
    15 5 -1 1.61 0.45
    -15 5 1 2.36 0.52
    -15 -5 1 1.72 0.47
    -15 5 0 -0.03 0.14
    15 5 0 0.09 0.2
    -15 -5 0 -0.02 0.16
    15 5 1 4.16 0.63
    -15 5 -1 2.97 0.53
    -15 -5 -1 3.73 0.55
    15 -5 1 2.98 0.52
    15 5 2 2.72 0.6
    -15 5 -2 1.7 0.44
    -15 -5 -2 2.03 0.47
    15 -5 2 2.19 0.49
    -15 5 -3 15.81 1.13
    15 5 3 15.01 1.15
    -15 -5 -3 18.11 1.14
    15 -5 3 16.88 1.1
    15 5 4 0.48 0.33
    -15 5 -4 0.58 0.31
    15 -5 4 0.24 0.21
    -15 -5 -4 0.63 0.32
    -15 5 -5 12.67 1.04
    15 5 5 12.13 1.08
    15 -5 5 13.94 1.02
    -15 -5 -5 13.2 0.98
    -15 -5 -6 0.15 0.24
    -15 -6 6 2.34 0.57
    -15 -6 5 6.65 0.76
    -15 6 4 30.34 1.4
    15 6 -4 30.93 1.44
    -15 -6 4 30.76 1.55
    15 6 -3 13.16 0.98
    -15 6 3 13.81 0.96
    -15 -6 3 12.99 1.01
    15 6 -2 44.39 1.81
    -15 6 2 47.59 1.81
    -15 -6 2 43.72 1.82
    15 6 -1 4.49 0.63
    -15 6 1 3.83 0.56
    -15 -6 1 4.39 0.61
    15 6 0 57.45 2.14
    -15 6 0 58.52 2.06
    -15 -6 0 60.61 2.09
    -15 6 -1 28.47 1.45
    15 6 1 25.49 1.44
    -15 -6 -1 23.7 1.3
    15 6 2 44.26 1.94
    -15 6 -2 42.5 1.81
    15 -6 2 40.17 1.69
    -15 -6 -2 42.72 1.74
    15 6 3 0.04 0.23
    -15 6 -3 -0.06 0.17
    15 -6 3 0.3 0.22
    -15 -6 -3 0.04 0.18
    15 6 4 12.97 1.11
    -15 6 -4 13.32 1.06
    15 -6 4 10.87 0.89
    -15 -6 -4 11.09 0.91
    -15 6 -5 1 0.41
    15 6 5 0.62 0.35
    15 -6 5 0.52 0.31
    -15 -6 -5 0.61 0.3
    -15 -7 6 22.7 1.41
    -15 -7 5 5.5 0.71
    -15 -7 4 23.69 1.38
    15 7 -3 0.29 0.25
    -15 7 3 0.15 0.2
    -15 -7 3 0.34 0.26
    -15 7 2 0.16 0.22
    15 7 -2 0.06 0.22
    -15 -7 2 0.08 0.2
    -15 7 1 3.13 0.54
    15 7 -1 4.5 0.63
    -15 -7 1 3.93 0.6
    -15 7 0 1.07 0.37
    15 7 0 0.68 0.32
    -15 -7 0 1.09 0.39
    15 7 1 3.32 0.58
    -15 7 -1 3.94 0.6
    -15 -7 -1 3.74 0.58
    -15 7 -2 7.5 0.79
    15 7 2 7.48 0.84
    15 -7 2 7.59 0.76
    -15 -7 -2 6.74 0.73
    -15 7 -3 6.23 0.74
    15 7 3 5.92 0.77
    -15 -7 -3 6.16 0.7
    15 -7 3 5.1 0.63
    -15 7 -4 0.05 0.22
    15 7 4 0.31 0.31
    -15 -7 -4 0.28 0.23
    15 -7 4 0.44 0.29
    -15 -8 5 30.71 1.6
    -15 -8 4 4.31 0.64
    15 8 -3 75.9 2.33
    -15 -8 3 69.42 2.36
    -15 8 2 8.39 0.77
    15 8 -2 6.85 0.75
    -15 -8 2 7.6 0.79
    15 8 -1 46.42 1.91
    -15 8 1 50.09 1.9
    -15 -8 1 45.22 1.85
    -15 8 0 6.26 0.72
    15 8 0 8.59 0.87
    -15 -8 0 8.65 0.83
    15 8 1 40.44 1.87
    -15 8 -1 39.33 1.73
    -15 -8 -1 38.78 1.68
    -15 8 -2 1.82 0.49
    15 8 2 1.91 0.54
    -15 -8 -2 2.52 0.53
    15 -8 2 1.98 0.49
    -15 8 -3 27.1 1.49
    15 8 3 29.94 1.67
    -15 -8 -3 29.12 1.44
    15 -8 3 27.8 1.38
    15 8 4 0.09 0.33
    -15 8 -4 0.46 0.33
    -15 -8 -4 -0.02 0.21
    15 -8 4 0.33 0.27
    -15 -9 4 23.99 1.41
    -15 -9 3 0.13 0.21
    15 9 -2 19.28 1.22
    -15 9 2 20.25 1.82
    -15 -9 2 19.47 1.23
    15 9 -1 1.31 0.43
    -15 9 1 1.7 0.45
    -15 -9 1 1.7 0.48
    15 9 0 1.8 0.51
    -15 9 0 1.96 0.48
    -15 -9 0 2.4 0.53
    15 9 1 4.42 0.68
    -15 9 -1 3.24 0.56
    -15 -9 -1 2.8 0.57
    -15 9 -2 2.88 0.6
    15 9 2 2.2 0.55
    -15 -9 -2 2.98 0.53
    15 -9 2 3.24 0.53
    -15 9 -3 1.19 0.43
    15 9 3 0.83 0.42
    15 -9 3 0.91 0.34
    -15 -9 -3 1.13 0.39
    -15 -10 3 15.36 1.13
    -15 -10 2 13.49 1.05
    -15 10 1 15.08 1.1
    15 10 -1 15.25 1.12
    -15 -10 1 13.09 1.02
    -15 10 0 25.26 1.38
    15 10 0 28.31 1.55
    -15 -10 0 28.82 1.46
    -15 10 -1 4.48 0.66
    15 10 1 6.48 0.79
    -15 -10 -1 4.74 0.64
    -15 10 -2 26.88 1.47
    15 10 2 25.68 1.56
    -15 -10 -2 26.82 1.39
    15 -10 2 27.1 1.38
    -15 -11 2 2.39 0.64
    15 11 -1 1.3 0.45
    -15 -11 1 1.54 0.46
    15 11 0 -0.13 0.19
    -15 11 0 -0.13 0.16
    -15 -11 0 0.15 0.2
    15 11 1 0.07 0.26
    -15 11 -1 -0.05 0.22
    -15 -11 -1 0.27 0.22
    15 -11 2 7.14 0.76
    -16 0 7 -0.01 0.2
    -16 0 6 120.62 3.06
    -16 0 5 0.06 0.21
    -16 0 4 91.48 2.62
    -16 0 3 0.25 0.23
    16 0 -3 0.66 0.32
    -16 0 2 70.89 2.3
    16 0 -2 75.44 2.41
    -16 0 1 -0.01 0.17
    16 0 -1 0.18 0.2
    -16 0 0 17.79 1.16
    16 0 0 16.11 1.12
    -16 0 -1 0.15 0.23
    16 0 1 0.27 0.26
    -16 0 -2 56.24 2.08
    16 0 2 58.73 2.16
    16 0 3 0.1 0.22
    -16 0 -3 0.16 0.22
    16 0 4 22.08 1.36
    -16 0 -4 20.92 1.28
    16 0 5 -0.1 0.19
    -16 0 -5 0.27 0.27
    -16 1 7 7.86 0.79
    -16 -1 7 8.18 0.85
    -16 1 6 1.53 0.43
    -16 -1 6 1.95 0.51
    -16 1 5 0.14 0.2
    16 1 -5 0.37 0.27
    -16 -1 5 0.14 0.21
    16 1 -4 0.5 0.31
    -16 1 4 0.64 0.3
    -16 -1 4 0.29 0.26
    16 1 -3 0.15 0.22
    -16 1 3 -0.05 0.18
    -16 -1 3 0.16 0.21
    -16 1 2 1 0.36
    16 1 -2 1.45 0.42
    16 -1 -2 2.18 0.54
    -16 -1 2 1.42 0.42
    -16 1 1 27.65 1.43
    16 1 -1 28.25 1.47
    -16 -1 1 25.76 1.39
    16 -1 -1 25.18 1.39
    16 1 0 0.16 0.24
    -16 1 0 0.56 0.3
    16 -1 0 0.71 0.31
    -16 -1 0 0.25 0.22
    16 1 1 18.62 1.23
    -16 1 -1 18.46 1.18
    16 -1 1 17.25 1.17
    -16 -1 -1 19.23 1.2
    16 1 2 1.1 0.41
    -16 1 -2 1.21 0.42
    16 -1 2 0.67 0.35
    -16 -1 -2 1.23 0.39
    16 1 3 35.94 1.74
    -16 1 -3 35.58 1.66
    16 -1 3 37.95 1.75
    -16 -1 -3 34.68 1.64
    -16 1 -4 7.92 0.82
    16 1 4 7.79 0.85
    -16 -1 -4 8.1 0.84
    16 -1 4 8.2 0.85
    16 1 5 12.95 1.11
    -16 1 -5 13.22 1.2
    16 -1 5 14.53 1.11
    -16 -1 -5 13.32 1.05
    -16 2 6 23.45 1.29
    16 2 -6 25.14 1.33
    -16 -2 6 23.21 1.35
    16 2 -5 1.83 0.49
    -16 2 5 1.86 0.47
    -16 -2 5 1.57 0.46
    -16 2 4 19.96 1.2
    16 2 -4 20.1 1.22
    -16 -2 4 21.48 1.27
    -16 2 3 42.74 1.76
    16 2 -3 40.76 1.74
    -16 -2 3 46.71 1.89
    16 2 -2 19.44 1.21
    -16 2 2 18.58 1.16
    -16 -2 2 19.46 1.22
    -16 2 1 51.04 1.94
    16 2 -1 49.42 1.96
    -16 -2 1 52.64 1.99
    16 -2 -1 49.79 1.96
    16 2 0 7.68 0.8
    -16 2 0 6 0.7
    16 -2 0 7.01 0.76
    -16 -2 0 6.94 0.75
    -16 2 -1 28.63 1.47
    16 2 1 27.27 1.49
    16 -2 1 25.84 1.41
    -16 -2 -1 26.02 1.4
    -16 2 -2 11.12 0.95
    16 2 2 10.91 0.97
    16 -2 2 10.94 0.94
    -16 -2 -2 11.91 0.96
    -16 2 -3 20.17 1.26
    16 2 3 17.33 1.23
    16 -2 3 18.1 1.2
    -16 -2 -3 17.48 1.17
    16 2 4 1.31 0.45
    -16 2 -4 1.24 0.42
    -16 -2 -4 1.58 0.46
    16 -2 4 1.42 0.45
    16 2 5 0.29 0.37
    -16 -2 -5 0.06 0.22
    16 -2 5 0.13 0.26
    -16 3 6 1.45 0.42
    -16 -3 6 1.33 0.43
    -16 3 5 2.41 0.53
    16 3 -5 1.98 0.47
    -16 -3 5 1.94 0.49
    -16 3 4 5.99 0.68
    16 3 -4 4.86 0.63
    -16 -3 4 5.25 0.68
    16 3 -3 9.8 0.87
    -16 3 3 10.85 0.9
    -16 -3 3 8.87 0.85
    -16 3 2 0.46 0.27
    16 3 -2 0.09 0.19
    -16 -3 2 -0.1 0.15
    16 3 -1 0.14 0.21
    -16 3 1 0.36 0.26
    -16 -3 1 -0.1 0.14
    16 -3 -1 0.02 0.19
    16 3 0 0.63 0.31
    -16 3 0 0.92 0.34
    16 -3 0 0.2 0.21
    -16 -3 0 0.11 0.22
    16 3 1 0.17 0.22
    -16 3 -1 0.33 0.26
    -16 -3 -1 0.49 0.27
    16 -3 1 0.02 0.19
    16 3 2 2.55 0.58
    -16 3 -2 2.44 0.53
    16 -3 2 3.1 0.55
    -16 -3 -2 2.84 0.57
    -16 3 -3 5.21 0.7
    16 3 3 5.31 0.73
    16 -3 3 4.59 0.65
    -16 -3 -3 4.65 0.66
    16 3 4 27.42 1.57
    -16 3 -4 31.12 1.59
    -16 -3 -4 25.94 1.42
    16 -3 4 28.35 1.49
    16 -3 5 0.35 0.27
    -16 -3 -5 0.15 0.23
    -16 -4 6 34.13 1.75
    -16 4 5 1.66 0.43
    16 4 -5 2.32 0.5
    -16 -4 5 1.5 0.44
    16 4 -4 10.78 0.91
    -16 4 4 11.41 0.91
    -16 -4 4 9.72 0.9
    -16 4 3 5.7 0.68
    16 4 -3 5.76 0.7
    -16 -4 3 5.08 0.67
    -16 4 2 33.87 1.57
    16 4 -2 35.1 1.64
    -16 -4 2 35.54 1.66
    -16 4 1 16.49 1.1
    16 4 -1 14.5 1.08
    -16 -4 1 16.2 1.12
    16 4 0 2.83 0.61
    -16 4 0 2.48 0.53
    16 -4 0 1.87 0.48
    -16 -4 0 2.58 0.54
    16 4 1 24.57 1.43
    -16 4 -1 24.22 1.36
    16 -4 1 24.37 1.37
    -16 -4 -1 25.14 1.38
    -16 4 -2 26.38 1.43
    16 4 2 26.02 1.5
    -16 -4 -2 28.85 1.48
    16 -4 2 26.35 1.42
    16 4 3 15.27 1.18
    -16 4 -3 14.76 1.11
    16 -4 3 14.22 1.06
    -16 -4 -3 16.01 1.11
    16 4 4 7.44 0.86
    -16 4 -4 8.31 0.86
    16 -4 4 6.96 0.77
    -16 -4 -4 7.55 0.8
    -16 -4 -5 1.27 0.51
    16 -4 5 1.58 0.46
    -16 -5 5 0.48 0.3
    16 5 -4 2.51 0.54
    -16 5 4 2.29 0.49
    -16 -5 4 3.21 0.56
    -16 5 3 3.33 0.55
    16 5 -3 3.77 0.58
    -16 -5 3 3.13 0.57
    16 5 -2 14.32 1.06
    -16 5 2 13.84 1.02
    -16 -5 2 13.75 1.06
    16 5 -1 18.5 1.22
    -16 5 1 18.41 1.18
    -16 -5 1 16.97 1.14
    -16 5 0 1.82 0.47
    16 5 0 1.57 0.46
    16 -5 0 1.99 0.49
    -16 -5 0 2.04 0.51
    16 5 1 8.41 0.88
    -16 5 -1 8.65 0.85
    -16 -5 -1 9.39 0.87
    16 -5 1 7.78 0.8
    -16 5 -2 6.22 0.75
    16 5 2 4.04 0.65
    -16 -5 -2 5.29 0.69
    16 -5 2 5.98 0.7
    -16 5 -3 41.99 1.86
    16 5 3 42.03 1.97
    -16 -5 -3 44.37 1.83
    16 -5 3 44.64 1.83
    -16 -5 -4 6.33 0.74
    16 -5 4 8 0.8
    16 -5 5 13.12 1.58
    -16 -6 5 0.9 0.46
    16 6 -4 57.6 2.05
    -16 6 4 55.92 2.3
    -16 -6 4 53.52 2.09
    16 6 -3 23.28 1.33
    -16 6 3 22.88 1.27
    -16 -6 3 21.5 1.33
    -16 6 2 81.5 2.47
    16 6 -2 87.95 2.63
    -16 -6 2 84.5 2.61
    16 6 -1 11.49 0.97
    -16 6 1 10.91 0.92
    -16 -6 1 10.37 0.93
    -16 6 0 50.9 1.98
    16 6 0 49.6 2.04
    -16 -6 0 54.15 2.05
    -16 6 -1 3.91 0.6
    16 6 1 3.32 0.61
    16 -6 1 2.99 0.6
    -16 -6 -1 3.26 0.57
    -16 6 -2 33.22 1.65
    16 6 2 35.49 1.79
    16 -6 2 33.75 1.59
    -16 -6 -2 32.83 1.57
    -16 6 -3 0 0.21
    16 6 3 0.2 0.25
    -16 -6 -3 0.21 0.24
    16 -6 3 0.04 0.22
    -16 -6 -4 10.24 0.9
    16 -6 4 10.48 0.9
    -16 -7 4 2.58 0.59
    -16 7 3 14.11 1.02
    16 7 -3 15.18 1.08
    -16 -7 3 12.87 1.04
    -16 7 2 1.54 0.42
    16 7 -2 1.89 0.49
    -16 -7 2 2.1 0.54
    -16 7 1 8.17 0.8
    16 7 -1 9.58 0.91
    -16 -7 1 8.57 0.85
    -16 7 0 6.66 0.76
    16 7 0 8.64 0.89
    -16 -7 0 8.53 0.84
    16 7 1 10.64 1
    -16 7 -1 12.23 1
    16 -7 1 10.14 0.89
    -16 -7 -1 12.36 0.99
    -16 7 -2 4.82 0.68
    16 7 2 4.81 0.72
    16 -7 2 3.92 0.61
    -16 -7 -2 6.32 0.74
    -16 -7 -3 4.49 0.64
    16 -7 3 4.72 0.64
    -16 -7 -4 10.43 1.32
    16 -7 4 11.19 1.08
    -16 -8 3 32.71 1.84
    -16 8 2 4.42 0.62
    16 8 -2 6.75 0.78
    -16 -8 2 4.42 0.66
    -16 8 1 24.8 1.38
    16 8 -1 25.23 1.44
    -16 -8 1 26.47 1.45
    -16 8 0 13.01 1.02
    16 8 0 12.13 1.05
    -16 -8 0 12.23 1
    16 8 1 15.79 1.21
    -16 8 -1 17.1 1.2
    -16 -8 -1 17.18 1.16
    16 -8 1 15.53 1.1
    -16 8 -2 0.24 0.28
    -16 -8 -2 0.61 0.31
    16 -8 2 0 0.19
    16 -8 3 15.41 1.14
    -16 -8 -3 15.43 1.22
    16 9 -2 1.19 0.43
    -16 9 1 0.23 0.23
    16 9 -1 0.1 0.22
    -16 -9 1 0.21 0.24
    -16 9 0 7.11 0.78
    16 9 0 7.4 0.85
    -16 -9 0 7.75 0.81
    -16 9 -1 1.2 0.44
    -16 -9 -1 1.56 0.46
    -16 -9 -2 15.54 1.62
    16 10 -1 1.19 0.51
    -16 10 0 24.35 2.07
    -17 0 5 0 0.17
    17 0 -5 0.44 0.31
    -17 0 4 23.62 1.36
    17 0 -4 22.69 1.34
    -17 0 3 0.11 0.22
    17 0 -3 -0.15 0.16
    17 0 -2 14.52 1.09
    -17 0 2 12.59 1.01
    17 0 -1 0.13 0.22
    -17 0 1 -0.17 0.14
    17 0 0 28.63 1.54
    -17 0 0 27.12 1.46
    17 0 1 -0.18 0.17
    -17 0 -1 0.04 0.17
    -17 0 -2 21.7 1.33
    17 0 2 21.74 1.36
    -17 0 -3 -0.01 0.24
    17 0 3 0.27 0.29
    -17 1 5 -0.07 0.19
    17 1 -5 0.14 0.22
    -17 -1 5 0.06 0.21
    -17 1 4 5.99 0.72
    17 1 -4 6.5 0.76
    -17 -1 4 7.65 0.8
    -17 1 3 0.95 0.38
    17 1 -3 0.78 0.34
    17 -1 -3 0.64 0.33
    -17 -1 3 0.26 0.25
    17 1 -2 1.25 0.4
    -17 1 2 1.2 0.4
    -17 -1 2 1.93 0.51
    17 -1 -2 0.93 0.38
    -17 1 1 4.51 0.66
    17 1 -1 4.88 0.69
    17 -1 -1 5 0.67
    -17 -1 1 4.39 0.64
    -17 1 0 12.16 1
    17 1 0 11.36 1
    17 -1 0 14.66 1.1
    -17 -1 0 12.41 1.03
    17 1 1 9.14 0.9
    -17 1 -1 7.68 0.81
    -17 -1 -1 8.66 0.86
    17 -1 1 8.99 0.88
    17 1 2 8.29 0.87
    -17 1 -2 7.67 0.82
    17 -1 2 8.24 0.86
    -17 -1 -2 8.6 0.86
    -17 1 -3 6.99 1.21
    17 1 3 6.53 0.99
    -17 -1 -3 5.5 0.83
    17 -1 3 4.91 0.73
    -17 2 5 29.6 1.49
    17 2 -5 27.89 1.45
    -17 2 4 4.95 0.65
    17 2 -4 4.86 0.66
    -17 -2 4 4.34 0.64
    -17 2 3 30.16 1.51
    17 2 -3 27.05 1.46
    -17 -2 3 26.64 1.46
    -17 2 2 6.3 0.76
    17 2 -2 6.3 0.75
    -17 -2 2 6.58 0.77
    17 -2 -2 6.36 0.76
    17 2 -1 61.66 2.26
    -17 2 1 59.99 2.2
    -17 -2 1 62.89 2.24
    17 -2 -1 60.75 2.23
    -17 2 0 3.34 0.57
    17 2 0 3.77 0.62
    17 -2 0 3.58 0.6
    -17 -2 0 3.25 0.58
    -17 2 -1 1.7 0.49
    17 2 1 1.7 0.5
    -17 -2 -1 1.63 0.45
    17 -2 1 1.76 0.48
    17 2 2 3.27 0.68
    -17 2 -2 3.24 0.65
    17 -2 2 3.17 0.64
    -17 -2 -2 3.82 0.61
    -17 -2 -3 -0.1 0.21
    17 -2 3 0.3 0.3
    -17 3 5 0.8 0.36
    17 3 -5 0.74 0.34
    -17 3 4 21.08 1.26
    17 3 -4 21.1 1.27
    -17 -3 4 19.48 1.28
    17 3 -3 0.75 0.36
    -17 3 3 1.45 0.45
    -17 -3 3 0.93 0.38
    17 3 -2 11.98 1
    -17 3 2 15.36 1.11
    -17 -3 2 14 1.08
    17 -3 -2 12.66 1.03
    17 3 -1 1.68 0.51
    -17 3 1 1.09 0.39
    -17 -3 1 0.43 0.29
    17 -3 -1 1.3 0.44
    -17 3 0 54.26 2.1
    17 3 0 57.72 2.23
    -17 -3 0 58.16 2.16
    17 -3 0 58.45 2.18
    -17 3 -1 14.55 1.1
    17 3 1 13.59 1.1
    17 -3 1 11.95 1
    -17 -3 -1 14.72 1.11
    -17 3 -2 27.69 1.52
    17 3 2 26.8 1.55
    17 -3 2 28.72 1.53
    -17 -3 -2 25.28 1.43
    17 -3 3 2.74 0.85
    17 4 -5 32.74 1.62
    -17 4 5 35.99 1.68
    17 4 -4 6.13 0.74
    -17 4 4 7.89 0.8
    -17 4 3 19.06 1.21
    17 4 -3 18.7 1.23
    -17 -4 3 21.36 1.34
    -17 4 2 9.94 0.9
    17 4 -2 8.93 0.87
    -17 -4 2 9.72 0.92
    17 4 -1 8.99 0.9
    -17 4 1 8.94 0.86
    -17 -4 1 8.22 0.86
    17 -4 -1 8.31 0.85
    17 4 0 7.65 0.85
    -17 4 0 8.95 0.88
    -17 -4 0 7.18 0.81
    17 -4 0 8.14 0.85
    -17 4 -1 0.66 0.36
    17 4 1 0.41 0.3
    -17 -4 -1 0.74 0.35
    17 -4 1 0.39 0.27
    17 4 2 5.79 1.05
    -17 4 -2 5.8 0.93
    -17 -4 -2 7.97 0.85
    17 -4 2 6.69 0.78
    -17 5 4 0.55 0.3
    17 5 -4 0.93 0.37
    -17 5 3 0.26 0.24
    17 5 -3 -0.07 0.18
    17 5 -2 14.14 1.09
    -17 5 2 12.73 1.01
    -17 -5 2 12.49 1.03
    17 5 -1 9.93 0.94
    -17 5 1 9.2 0.89
    -17 -5 1 10.05 0.93
    -17 5 0 16.74 1.16
    17 5 0 14.73 1.15
    -17 -5 0 13.8 1.08
    17 -5 0 16.12 1.15
    17 5 1 26.51 1.58
    -17 5 -1 23.97 1.41
    -17 -5 -1 26.62 1.47
    17 -5 1 23.89 1.39
    17 -5 2 17.19 1.71
    -17 -5 -2 17.81 1.83
    17 6 -3 0.11 0.23
    -17 6 3 0.03 0.2
    17 6 -2 39.57 1.8
    -17 6 2 35.11 1.66
    -17 6 1 17.53 1.18
    17 6 -1 18.13 1.26
    -17 -6 1 16.06 1.54
    17 6 0 27.92 1.65
    -17 6 0 28.46 1.51
    17 -6 0 28.2 1.89
    -17 -6 0 30.86 1.98
    17 7 -3 4.68 0.78
    -17 7 2 1.45 0.44
    17 7 -2 0.46 0.31
    -17 7 1 0.3 0.28
    17 7 -1 -0.08 0.3
_refine_special_details     ?
_reflns_number_total     5097
_reflns_number_gt     4791
_reflns_threshold_expression     'I > 2\s(I)'
_refine_ls_structure_factor_coef     Fsqd
_refine_ls_matrix_type     full
_refine_ls_R_factor_all     0.0185
_refine_ls_R_factor_gt     0.0168
_refine_ls_wR_factor_gt     0.0347
_refine_ls_wR_factor_ref     0.0352
_refine_ls_goodness_of_fit_ref     1.076
_refine_ls_restrained_S_all     1.076
_refine_ls_number_reflns     5097
_refine_ls_number_parameters     95
_refine_ls_number_restraints     0
_refine_ls_hydrogen_treatment     constr
_refine_ls_weighting_scheme     calc
_refine_ls_weighting_details
              'w=1/[\s^2^(Fo^2^)+(0.0129P)^2^+0.2359P] where P=(Fo^2^+2Fc^2^)/3'
_atom_sites_solution_hydrogens     geom
_atom_sites_solution_primary     dual
_atom_sites_solution_secondary     ?
_refine_ls_shift/su_max     0.004
_refine_ls_shift/su_mean     0.000
_refine_diff_density_max     0.577
_refine_diff_density_min     -0.760
_refine_ls_extinction_method     none
_refine_ls_extinction_coef     .
loop_
    _atom_type_symbol
    _atom_type_description
    _atom_type_scat_dispersion_real
    _atom_type_scat_dispersion_imag
    _atom_type_scat_source
    'C' 'C' 0.0033 0.0016
                         'International Tables Vol C Tables 4.2.6.8 and 6.1.1.4'
    'H' 'H' 0.0000 0.0000
                         'International Tables Vol C Tables 4.2.6.8 and 6.1.1.4'
    'Cs' 'Cs' -0.3680 2.1192
                         'International Tables Vol C Tables 4.2.6.8 and 6.1.1.4'
    'N' 'N' 0.0061 0.0033
                         'International Tables Vol C Tables 4.2.6.8 and 6.1.1.4'
    'P' 'P' 0.1023 0.0942
                         'International Tables Vol C Tables 4.2.6.8 and 6.1.1.4'
    'S' 'S' 0.1246 0.1234
                         'International Tables Vol C Tables 4.2.6.8 and 6.1.1.4'
_computing_data_collection
;
APEX3 (Bruker, 2016)
;
_computing_cell_refinement
;
SAINT (Bruker, 2016)
;
_computing_data_reduction
;
SAINT (Bruker, 2016)
;
_computing_structure_solution
;
ShelXT (Sheldrick, 2015a)
;
_computing_structure_refinement
;
ShelXL (Sheldrick, 2015b)
;
_computing_molecular_graphics
;
<i>OLEX2</i> (Dolomanov <i>et al.</i>,  2009)
;
_computing_publication_material
;
<i>OLEX2</i> (Dolomanov <i>et al.</i>,  2009)
;
loop_
    _atom_site_type_symbol
    _atom_site_label
    _atom_site_fract_x
    _atom_site_fract_y
    _atom_site_fract_z
    _atom_site_U_iso_or_equiv
    _atom_site_adp_type
    _atom_site_calc_flag
    _atom_site_occupancy
    _atom_site_disorder_assembly
    _atom_site_disorder_group
    Cs Cs1 0.56629(2) 0.59017(2) 0.27106(2) 0.01538(2) Uani d 1 . .
    S S1 0.40180(2) 0.36434(2) 0.15753(4) 0.01505(5) Uani d 1 . .
    S S2 0.16545(3) 0.55491(2) 0.67865(3) 0.01535(5) Uani d 1 . .
    P P1 0.25673(2) 0.42906(2) 0.25349(3) 0.01072(5) Uani d 1 . .
    P P2 0.21826(2) 0.61338(2) 0.46982(3) 0.01115(5) Uani d 1 . .
    N N1 0.29485(8) 0.53396(8) 0.35928(11) 0.01287(16) Uani d 1 . .
    C C1 0.14280(11) 0.45999(10) 0.09220(14) 0.0180(2) Uani d 1 . .
    H H1A 0.1713 0.5193 0.0261 0.027 Uiso calc 1 . .
    H H1B 0.0672 0.4811 0.1397 0.027 Uiso calc 1 . .
    H H1C 0.1280 0.3964 0.0232 0.027 Uiso calc 1 . .
    C C2 0.18262(11) 0.32802(10) 0.37023(15) 0.0181(2) Uani d 1 . .
    H H2A 0.1574 0.2678 0.2988 0.027 Uiso calc 1 . .
    H H2B 0.1111 0.3595 0.4165 0.027 Uiso calc 1 . .
    H H2C 0.2392 0.3021 0.4586 0.027 Uiso calc 1 . .
    C C3 0.08798(10) 0.67113(10) 0.35577(14) 0.0165(2) Uani d 1 . .
    H H3A 0.1128 0.6988 0.2514 0.025 Uiso calc 1 . .
    H H3B 0.0551 0.7301 0.4185 0.025 Uiso calc 1 . .
    H H3C 0.0255 0.6158 0.3356 0.025 Uiso calc 1 . .
    C C4 0.31966(11) 0.72634(9) 0.50889(15) 0.0169(2) Uani d 1 . .
    H H4A 0.3379 0.7596 0.4052 0.025 Uiso calc 1 . .
    H H4B 0.3952 0.7012 0.5661 0.025 Uiso calc 1 . .
    H H4C 0.2807 0.7794 0.5766 0.025 Uiso calc 1 . .
loop_
    _atom_site_aniso_label
    _atom_site_aniso_U_11
    _atom_site_aniso_U_22
    _atom_site_aniso_U_33
    _atom_site_aniso_U_12
    _atom_site_aniso_U_13
    _atom_site_aniso_U_23
    Cs1 0.01350(3) 0.01249(3) 0.02027(4) -0.00100(2) 0.00205(2) -0.00067(2)
    S1 0.01356(11) 0.01225(11) 0.01975(12) 0.00045(9) 0.00416(9) -0.00285(9)
    S2 0.01700(12) 0.01704(12) 0.01254(11) 0.00079(10) 0.00488(9) 0.00192(9)
    P1 0.01031(10) 0.01168(11) 0.01021(11) -0.00022(9) 0.00089(8) 0.00053(8)
    P2 0.01079(11) 0.01129(11) 0.01158(11) 0.00056(9) 0.00243(9) 0.00048(9)
    N1 0.0121(4) 0.0131(4) 0.0136(4) -0.0001(3) 0.0023(3) -0.0024(3)
    C1 0.0179(5) 0.0217(5) 0.0138(5) 0.0031(4) -0.0035(4) -0.0002(4)
    C2 0.0184(5) 0.0178(5) 0.0182(5) -0.0051(4) 0.0030(4) 0.0026(4)
    C3 0.0139(4) 0.0177(5) 0.0180(5) 0.0024(4) 0.0024(4) 0.0046(4)
    C4 0.0167(5) 0.0149(5) 0.0193(5) -0.0021(4) 0.0040(4) -0.0031(4)
_geom_special_details
;
 All esds (except the esd in the dihedral angle between two l.s. planes)
 are estimated using the full covariance matrix.  The cell esds are taken
 into account individually in the estimation of esds in distances, angles
 and torsion angles; correlations between esds in cell parameters are only
 used when they are defined by crystal symmetry.  An approximate (isotropic)
 treatment of cell esds is used for estimating esds involving l.s. planes.
;
loop_
    _geom_bond_atom_site_label_1
    _geom_bond_atom_site_label_2
    _geom_bond_site_symmetry_2
    _geom_bond_distance
    _geom_bond_publ_flag
    Cs1 S1 . 3.4377(3) ?
    Cs1 S1 2_655 3.4726(3) ?
    Cs1 S1 3_665 3.6077(3) ?
    Cs1 S2 3_666 3.4667(3) ?
    Cs1 N1 3_666 3.6506(9) ?
    Cs1 N1 . 3.2054(9) ?
    Cs1 H2A 2_655 3.8388 ?
    Cs1 H2C 3_666 3.2692 ?
    Cs1 H4A . 3.5176 ?
    Cs1 H4B 4_575 3.5628 ?
    Cs1 H4B . 3.4588 ?
    Cs1 H4C 4_575 3.7984 ?
    S1 Cs1 2_645 3.4726(3) ?
    S1 Cs1 3_665 3.6077(3) ?
    S1 P1 . 2.0003(4) ?
    S2 Cs1 3_666 3.4667(3) ?
    S2 P2 . 1.9869(4) ?
    P1 N1 . 1.6075(10) ?
    P1 C1 . 1.8052(11) ?
    P1 C2 . 1.8090(12) ?
    P2 Cs1 3_666 3.9879(3) ?
    P2 N1 . 1.6179(10) ?
    P2 C3 . 1.8103(11) ?
    P2 C4 . 1.8107(12) ?
    N1 Cs1 3_666 3.6506(9) ?
    C1 H1A . 0.9800 ?
    C1 H1B . 0.9800 ?
    C1 H1C . 0.9800 ?
    C2 H2A . 0.9800 ?
    C2 H2B . 0.9800 ?
    C2 H2C . 0.9800 ?
    C3 H3A . 0.9800 ?
    C3 H3B . 0.9800 ?
    C3 H3C . 0.9800 ?
    C4 H4A . 0.9800 ?
    C4 H4B . 0.9800 ?
    C4 H4C . 0.9800 ?
loop_
    _geom_angle_atom_site_label_1
    _geom_angle_atom_site_label_2
    _geom_angle_atom_site_label_3
    _geom_angle_site_symmetry_1
    _geom_angle_site_symmetry_3
    _geom_angle
    _geom_angle_publ_flag
    S1 Cs1 S1 . 2_655 153.276(4) ?
    S1 Cs1 S1 . 3_665 86.999(7) ?
    S1 Cs1 S1 2_655 3_665 89.749(6) ?
    S1 Cs1 S2 . 3_666 92.185(7) ?
    S1 Cs1 N1 3_665 3_666 144.629(15) ?
    S1 Cs1 N1 2_655 3_666 104.024(15) ?
    S1 Cs1 N1 . 3_666 93.707(15) ?
    S1 Cs1 H2A 2_655 2_655 52.3 ?
    S1 Cs1 H2A . 2_655 147.1 ?
    S1 Cs1 H2A 3_665 2_655 68.5 ?
    S1 Cs1 H4A . . 101.4 ?
    S1 Cs1 H4A 2_655 . 55.0 ?
    S1 Cs1 H4B . 4_575 102.3 ?
    S1 Cs1 H4B . . 102.3 ?
    S1 Cs1 H4B 2_655 4_575 53.8 ?
    S1 Cs1 H4C 3_665 4_575 69.8 ?
    S1 Cs1 H4C 2_655 4_575 74.0 ?
    S1 Cs1 H4C . 4_575 80.0 ?
    S2 Cs1 S1 3_666 2_655 114.494(7) ?
    S2 Cs1 S1 3_666 3_665 93.387(7) ?
    S2 Cs1 N1 3_666 3_666 51.243(15) ?
    S2 Cs1 H2A 3_666 2_655 68.7 ?
    S2 Cs1 H4A 3_666 . 153.9 ?
    S2 Cs1 H4B 3_666 4_575 148.8 ?
    S2 Cs1 H4C 3_666 4_575 161.7 ?
    N1 Cs1 S1 . . 53.074(17) ?
    N1 Cs1 S1 . 2_655 105.154(17) ?
    N1 Cs1 S1 . 3_665 114.158(17) ?
    N1 Cs1 S2 . 3_666 131.503(18) ?
    N1 Cs1 N1 . 3_666 93.76(2) ?
    N1 Cs1 H2A 3_666 2_655 94.3 ?
    N1 Cs1 H2A . 2_655 157.3 ?
    N1 Cs1 H2C . 3_666 121.1 ?
    N1 Cs1 H4A . . 50.2 ?
    N1 Cs1 H4B . 4_575 78.0 ?
    N1 Cs1 H4B . . 50.7 ?
    N1 Cs1 H4C 3_666 4_575 145.1 ?
    N1 Cs1 H4C . 4_575 55.1 ?
    H2C Cs1 S1 3_666 2_655 55.1 ?
    H2C Cs1 S1 3_666 3_665 119.8 ?
    H2C Cs1 S1 3_666 . 146.0 ?
    H2C Cs1 S2 3_666 3_666 67.4 ?
    H2C Cs1 N1 3_666 3_666 52.3 ?
    H2C Cs1 H2A 3_666 2_655 51.3 ?
    H2C Cs1 H4A 3_666 . 89.6 ?
    H2C Cs1 H4B 3_666 . 74.0 ?
    H2C Cs1 H4B 3_666 4_575 109.0 ?
    H2C Cs1 H4C 3_666 4_575 126.8 ?
    H4A Cs1 S1 . 3_665 109.3 ?
    H4A Cs1 N1 . 3_666 105.2 ?
    H4A Cs1 H2A . 2_655 107.2 ?
    H4A Cs1 H4B . 4_575 49.1 ?
    H4A Cs1 H4C . 4_575 44.4 ?
    H4B Cs1 S1 . 3_665 135.7 ?
    H4B Cs1 S1 . 2_655 62.8 ?
    H4B Cs1 S1 4_575 3_665 60.5 ?
    H4B Cs1 S2 . 3_666 128.8 ?
    H4B Cs1 N1 . 3_666 78.7 ?
    H4B Cs1 N1 4_575 3_666 151.7 ?
    H4B Cs1 H2A . 2_655 110.6 ?
    H4B Cs1 H2A 4_575 2_655 84.9 ?
    H4B Cs1 H4A . . 26.5 ?
    H4B Cs1 H4B . 4_575 75.2 ?
    H4B Cs1 H4C 4_575 4_575 24.8 ?
    H4B Cs1 H4C . 4_575 69.4 ?
    H4C Cs1 H2A 4_575 2_655 109.6 ?
    Cs1 S1 Cs1 2_645 3_665 107.659(7) ?
    Cs1 S1 Cs1 . 2_645 135.252(9) ?
    Cs1 S1 Cs1 . 3_665 93.001(7) ?
    P1 S1 Cs1 . 3_665 117.081(14) ?
    P1 S1 Cs1 . . 89.211(12) ?
    P1 S1 Cs1 . 2_645 113.760(14) ?
    P2 S2 Cs1 . 3_666 89.743(12) ?
    S1 P1 Cs1 . . 60.397(11) ?
    N1 P1 Cs1 . . 51.35(3) ?
    N1 P1 S1 . . 110.64(4) ?
    N1 P1 C1 . . 111.59(5) ?
    N1 P1 C2 . . 112.81(5) ?
    C1 P1 Cs1 . . 118.41(4) ?
    C1 P1 S1 . . 109.40(4) ?
    C1 P1 C2 . . 102.71(6) ?
    C2 P1 Cs1 . . 138.82(4) ?
    C2 P1 S1 . . 109.39(4) ?
    S2 P2 Cs1 . 3_666 60.375(11) ?
    N1 P2 Cs1 . 3_666 66.26(3) ?
    N1 P2 S2 . . 117.15(4) ?
    N1 P2 C3 . . 112.20(5) ?
    N1 P2 C4 . . 103.48(5) ?
    C3 P2 Cs1 . 3_666 162.13(4) ?
    C3 P2 S2 . . 108.87(4) ?
    C3 P2 C4 . . 104.09(6) ?
    C4 P2 Cs1 . 3_666 93.37(4) ?
    C4 P2 S2 . . 110.14(4) ?
    Cs1 N1 Cs1 . 3_666 86.24(2) ?
    P1 N1 Cs1 . 3_666 100.76(4) ?
    P1 N1 Cs1 . . 105.60(4) ?
    P1 N1 P2 . . 132.16(6) ?
    P2 N1 Cs1 . . 121.68(4) ?
    P2 N1 Cs1 . 3_666 89.80(4) ?
    P1 C1 H1A . . 109.5 ?
    P1 C1 H1B . . 109.5 ?
    P1 C1 H1C . . 109.5 ?
    H1A C1 H1B . . 109.5 ?
    H1A C1 H1C . . 109.5 ?
    H1B C1 H1C . . 109.5 ?
    P1 C2 H2A . . 109.5 ?
    P1 C2 H2B . . 109.5 ?
    P1 C2 H2C . . 109.5 ?
    H2A C2 H2B . . 109.5 ?
    H2A C2 H2C . . 109.5 ?
    H2B C2 H2C . . 109.5 ?
    P2 C3 H3A . . 109.5 ?
    P2 C3 H3B . . 109.5 ?
    P2 C3 H3C . . 109.5 ?
    H3A C3 H3B . . 109.5 ?
    H3A C3 H3C . . 109.5 ?
    H3B C3 H3C . . 109.5 ?
    Cs1 C4 H4A . . 63.3 ?
    Cs1 C4 H4B . . 59.7 ?
    Cs1 C4 H4C . . 159.4 ?
    P2 C4 Cs1 . . 91.05(4) ?
    P2 C4 H4A . . 109.5 ?
    P2 C4 H4B . . 109.5 ?
    P2 C4 H4C . . 109.5 ?
    H4A C4 H4B . . 109.5 ?
    H4A C4 H4C . . 109.5 ?
    H4B C4 H4C . . 109.5 ?
_shelx_space_group_comment
;
The symmetry employed for this shelxl refinement is uniquely defined
by the following loop, which should always be used as a source of
symmetry information in preference to the above space-group names.
They are only intended as comments.
;
_shelx_estimated_absorpt_T_min     0.541
_shelx_estimated_absorpt_T_max     0.652
_iucr_refine_instructions_details
;
    new.res created by SHELXL-2014/7
TITL new in P2(1)/c
CELL 0.71073 11.032 12.4326 8.2173 90 93.8752 90
ZERR 4 0.0002 0.0003 0.0002 0 0.0004 0
LATT 1
SYMM -X,0.5+Y,0.5-Z
SFAC C H Cs N P S
UNIT 16 48 4 4 8 8
EQIV $1 1-X,1-Y,1-Z
EQIV $2 1-X,0.5+Y,0.5-Z
EQIV $3 +X,1.5-Y,-0.5+Z
EQIV $4 1-X,1-Y,-Z
L.S. 10
PLAN  5
SIZE 0.12 0.15 0.18
TEMP -173
MPLA 4 S1 P1 N1
MPLA 3 N1 P2 S2
BIND Cs1 Cs1_$4
BIND Cs1 Cs1_$1
BIND Cs1 N1_$1
BIND Cs1 S2_$1
BIND Cs1 S1_$4
BIND Cs1 S1_$2
BIND Cs1 H4a
BIND Cs1 H4b
BIND Cs1 H4c_$3
BIND Cs1 H4b_$3
BIND Cs1 H2a_$2
BIND Cs1 H2c_$2
BIND Cs1 H2c_$1
BIND Cs1 H4b_$1
BOND $H
LIST 8
fmap 2
acta
OMIT 3 2 4
OMIT -2 2 2
OMIT -2 3 4
REM <olex2.extras>
REM <HklSrc "%.\\new.hkl">
REM </olex2.extras>
WGHT    0.012900    0.235900
FVAR       0.14727
CS1   3    0.566287    0.590175    0.271064    11.00000    0.01350    0.01249 =
         0.02027   -0.00067    0.00205   -0.00100
S1    6    0.401798    0.364341    0.157533    11.00000    0.01356    0.01225 =
         0.01975   -0.00285    0.00416    0.00045
S2    6    0.165446    0.554907    0.678647    11.00000    0.01700    0.01704 =
         0.01254    0.00192    0.00488    0.00079
P1    5    0.256726    0.429057    0.253488    11.00000    0.01031    0.01168 =
         0.01021    0.00053    0.00089   -0.00022
P2    5    0.218258    0.613378    0.469819    11.00000    0.01079    0.01129 =
         0.01158    0.00048    0.00243    0.00056
N1    4    0.294851    0.533961    0.359280    11.00000    0.01209    0.01311 =
         0.01361   -0.00243    0.00234   -0.00013
C1    1    0.142801    0.459989    0.092203    11.00000    0.01793    0.02171 =
         0.01377   -0.00015   -0.00353    0.00312
AFIX 137
H1A   2    0.171321    0.519289    0.026131    11.00000   -1.50000
H1B   2    0.067216    0.481059    0.139721    11.00000   -1.50000
H1C   2    0.128018    0.396411    0.023200    11.00000   -1.50000
AFIX   0
C2    1    0.182621    0.328017    0.370228    11.00000    0.01841    0.01777 =
         0.01821    0.00255    0.00298   -0.00513
AFIX 137
H2A   2    0.157373    0.267795    0.298816    11.00000   -1.50000
H2B   2    0.111102    0.359454    0.416500    11.00000   -1.50000
H2C   2    0.239242    0.302065    0.458608    11.00000   -1.50000
AFIX   0
C3    1    0.087985    0.671129    0.355768    11.00000    0.01394    0.01768 =
         0.01801    0.00463    0.00239    0.00241
AFIX 137
H3A   2    0.112793    0.698789    0.251400    11.00000   -1.50000
H3B   2    0.055104    0.730095    0.418543    11.00000   -1.50000
H3C   2    0.025535    0.615766    0.335620    11.00000   -1.50000
AFIX   0
C4    1    0.319662    0.726344    0.508892    11.00000    0.01669    0.01494 =
         0.01932   -0.00307    0.00402   -0.00212
AFIX 137
H4A   2    0.337893    0.759563    0.405186    11.00000   -1.50000
H4B   2    0.395232    0.701236    0.566085    11.00000   -1.50000
H4C   2    0.280745    0.779375    0.576552    11.00000   -1.50000
AFIX   0
HKLF 4
REM  new in P2(1)/c
REM R1 =  0.0168 for    4791 Fo > 4sig(Fo)  and  0.0185 for all    5097 data
REM     95 parameters refined using      0 restraints
END
WGHT      0.0129      0.2359
REM Highest difference peak  0.577,  deepest hole -0.760,  1-sigma level  0.080
Q1    1   0.5443  0.5994  0.2045  11.00000  0.05    0.58
Q2    1   0.6200  0.5964  0.2641  11.00000  0.05    0.50
Q3    1   0.1988  0.4545  0.1580  11.00000  0.05    0.42
Q4    1   0.5801  0.5553  0.3678  11.00000  0.05    0.42
Q5    1   0.2758  0.4854  0.3181  11.00000  0.05    0.41
  REM The information below was added by Olex2.
  REM
  REM R1 = 0.0168 for 4791 Fo > 4sig(Fo) and 0.0185 for all 15932 data
  REM n/a parameters refined using n/a restraints
  REM Highest difference peak 0.58, deepest hole -0.76
  REM Mean Shift 0, Max Shift -0.004.
  REM +++ Tabular Listing of Refinement Information +++
  REM R1_all = 0.0185
  REM R1_gt = 0.0168
  REM wR_ref = 0.0352
  REM GOOF = 1.076
  REM Shift_max = -0.004
  REM Shift_mean = 0
  REM Reflections_all = 15932
  REM Reflections_gt = 4791
  REM Parameters = n/a
  REM Hole = -0.76
  REM Peak = 0.58
  REM Flack = n/a
;
