# Supplementary material for: Crystal structure of caesium tetra­methyl­dithio­imidodiphosphinate
Source: Acta Crystallogr E Crystallogr Commun. 2021 Sep 30;77(Pt 10):1058–61. doi: 10.1107/S2056989021009798 (PMC8491530; doi:10.1107/S2056989021009798)
Supplement: Supplementary file 2 [file e-77-01058-Isup2.hkl]

#
# h,k,l, Fo-squared, sigma(Fo-squared), Fc-squared, phi(calc),
# d-spacing and 1/sqrt(w), where w is weight used in the refinement
#
data_I
_shelx_title ' new in P2(1)/c'
_shelx_refln_list_code          8
_shelx_F_calc_maximum      218.73
_exptl_crystal_F_000       640.00
_reflns_d_resolution_high  0.6002

loop_
 _space_group_symop_operation_xyz
 'x, y, z'
 '-x, y+1/2, -z+1/2'
 '-x, -y, -z'
 'x, -y-1/2, z-1/2'

_cell_length_a    11.0320
_cell_length_b    12.4326
_cell_length_c     8.2173
_cell_angle_alpha  90.000
_cell_angle_beta   93.875
_cell_angle_gamma  90.000

loop_
 _refln_index_h
 _refln_index_k
 _refln_index_l
 _refln_F_squared_meas
 _refln_F_squared_sigma
 _refln_F_squared_calc
 _refln_phase_calc
 _refln_d_spacing
 _shelx_refinement_sigma
 2 0 0 471.227 13.371 477.155 180.00 5.50339 18.124
 3 0 0 13541.093 140.630 14109.614 180.00 3.66892 235.172
 5 0 0 16128.233 171.984 16307.018 0.00 2.20135 278.101
 6 0 0 20096.314 213.020 20408.889 180.00 1.83446 344.638
 7 0 0 22104.793 239.302 21951.199 0.00 1.57240 378.174
 8 0 0 12899.266 169.218 12880.218 180.00 1.37585 243.535
 9 0 0 3441.064 80.228 3176.613 0.00 1.22297 94.765
 10 0 0 1874.304 60.863 1845.220 180.00 1.10068 68.662
 11 0 0 57.635 13.832 39.698 180.00 1.00062 14.229
 12 0 0 2845.704 60.148 2936.717 0.00 0.91723 75.558
 13 0 0 720.193 32.506 753.234 180.00 0.84667 36.379
 14 0 0 1796.815 52.002 1811.439 0.00 0.78620 60.609
 15 0 0 2706.220 66.509 2677.914 180.00 0.73378 79.115
 16 0 0 782.098 38.731 768.169 0.00 0.68792 42.211
 17 0 0 1284.356 48.853 1218.460 180.00 0.64746 54.178
 1 1 0 716.008 5.456 668.324 180.00 8.24117 16.404
 2 1 0 14799.578 82.226 14747.919 0.00 5.03239 215.692
 3 1 0 14722.604 73.374 14676.773 180.00 3.51890 211.590
 4 1 0 15970.541 162.762 15973.960 0.00 2.68668 269.659
 5 1 0 6521.863 64.229 6661.612 180.00 2.16764 113.876
 6 1 0 1948.999 47.953 2137.767 0.00 1.81481 59.206
 7 1 0 453.666 33.659 511.995 0.00 1.55997 35.910
 8 1 0 3032.074 61.785 3162.904 180.00 1.36750 78.565
 9 1 0 594.576 21.031 558.327 0.00 1.21710 25.120
 10 1 0 942.649 38.953 923.901 180.00 1.09639 43.367
 11 1 0 2538.664 44.170 2551.662 0.00 0.99739 60.263
 12 1 0 2164.499 51.038 2126.368 180.00 0.91475 62.217
 13 1 0 69.149 8.652 65.818 0.00 0.84472 9.560
 14 1 0 107.099 10.617 109.947 0.00 0.78463 11.850
 15 1 0 286.061 15.980 266.749 0.00 0.73251 18.227
 16 1 0 17.995 5.976 9.090 0.00 0.68687 6.211
 17 1 0 584.178 27.082 580.842 180.00 0.64658 30.448
 1 2 0 2366.779 14.369 2262.744 180.00 5.41271 40.333
 2 2 0 106.014 5.859 69.321 180.00 4.12058 7.394
 3 2 0 5146.259 27.943 5067.870 180.00 3.15964 79.377
 4 2 0 250.253 5.752 208.347 0.00 2.51619 9.683
 5 2 0 1293.411 12.533 1272.034 0.00 2.07508 27.039
 6 2 0 1537.924 17.215 1556.447 180.00 1.75945 32.588
 7 2 0 7065.648 64.051 7175.074 0.00 1.52439 119.444
 8 2 0 1213.970 25.545 1198.313 180.00 1.34334 34.315
 9 2 0 112.208 12.320 96.385 0.00 1.19997 13.322
 10 2 0 2430.667 41.340 2469.879 180.00 1.08382 57.385
 11 2 0 183.375 15.183 175.042 0.00 0.98790 16.665
 12 2 0 443.796 19.506 431.240 0.00 0.90741 22.688
 13 2 0 246.248 15.702 229.042 180.00 0.83893 17.638
 14 2 0 706.365 23.223 675.846 0.00 0.77998 27.919
 15 2 0 1043.586 29.071 1005.934 180.00 0.72873 35.468
 16 2 0 318.307 17.289 311.659 0.00 0.68375 19.732
 17 2 0 160.663 13.638 147.818 180.00 0.64397 15.024
 1 3 0 6181.246 31.132 6139.369 180.00 3.87840 93.390
 3 3 0 35636.664 332.441 36541.984 180.00 2.74706 581.052
 4 3 0 11675.006 56.017 11532.502 0.00 2.29238 167.883
 5 3 0 25751.039 109.850 26068.508 180.00 1.94410 361.057
 6 3 0 11653.889 58.853 11738.539 0.00 1.67746 170.430
 7 3 0 931.727 15.781 962.886 0.00 1.47013 24.994
 8 3 0 1908.755 40.833 1957.125 180.00 1.30577 52.461
 9 3 0 1537.559 30.941 1527.745 0.00 1.17297 41.335
 10 3 0 6107.819 69.186 6145.071 180.00 1.06380 111.768
 11 3 0 9572.659 94.300 9660.976 0.00 0.97267 163.101
 12 3 0 6525.557 80.676 6490.939 180.00 0.89556 122.795
 13 3 0 579.311 23.157 589.192 0.00 0.82954 27.048
 14 3 0 38.009 8.147 20.717 0.00 0.77242 8.529
 15 3 0 706.168 26.621 677.914 0.00 0.72255 30.813
 16 3 0 18.446 8.252 18.780 180.00 0.67864 8.518
 17 3 0 2634.747 49.935 2628.497 180.00 0.63970 65.312
 1 4 0 15921.096 70.441 15769.936 0.00 2.99118 224.374
 2 4 0 5222.084 30.846 4966.918 180.00 2.70636 79.940
 3 4 0 2973.535 22.615 2821.029 0.00 2.37155 50.610
 4 4 0 22.853 4.334 4.619 0.00 2.06029 4.618
 5 4 0 13475.454 66.829 13450.978 180.00 1.79643 194.386
 6 4 0 15934.537 77.459 16296.561 0.00 1.57982 230.995
 7 4 0 2243.823 21.958 2218.502 180.00 1.40307 42.811
 8 4 0 2758.490 29.460 2777.387 0.00 1.25810 52.910
 9 4 0 3864.280 51.434 3956.396 180.00 1.13805 78.333
 10 4 0 16.069 4.678 12.193 0.00 1.03754 5.010
 11 4 0 261.370 14.709 257.372 0.00 0.95247 16.986
 12 4 0 161.808 12.575 140.877 180.00 0.87972 14.023
 13 4 0 635.707 24.662 613.892 0.00 0.81691 28.617
 14 4 0 1194.505 45.933 1197.356 180.00 0.76219 51.286
 15 4 0 438.387 38.013 419.286 0.00 0.71415 39.693
 16 4 0 112.410 12.315 101.225 180.00 0.67167 13.351
 17 4 0 368.739 19.513 366.394 0.00 0.63385 22.131
 1 5 0 167.677 12.246 130.034 0.00 2.42540 13.674
 2 5 0 26.731 2.768 25.796 0.00 2.26597 3.733
 3 5 0 23.336 4.557 19.270 0.00 2.05834 5.070
 4 5 0 126.569 5.787 95.042 0.00 1.84488 7.761
 5 5 0 8996.151 52.040 9023.472 180.00 1.64823 135.488
 6 5 0 773.095 14.171 753.902 0.00 1.47619 21.826
 7 5 0 976.022 17.647 1012.262 0.00 1.32897 26.717
 8 5 0 2052.265 22.693 2141.810 0.00 1.20385 41.898
 9 5 0 538.665 15.503 489.718 180.00 1.09742 20.058
 10 5 0 1636.517 34.800 1639.162 180.00 1.00648 45.213
 11 5 0 1199.168 43.989 1145.677 0.00 0.92827 49.343
 12 5 0 1449.843 49.821 1417.514 180.00 0.86055 56.201
 13 5 0 1375.485 36.457 1321.605 0.00 0.80148 44.088
 14 5 0 2.121 5.260 0.534 180.00 0.74962 5.284
 15 5 0 0.278 4.298 1.241 180.00 0.70378 4.323
 16 5 0 85.773 11.098 85.797 180.00 0.66302 12.026
 17 5 0 709.152 28.817 726.814 180.00 0.62656 32.969
 0 6 0 32790.105 465.693 33104.441 180.00 2.07210 637.080
 1 6 0 16999.105 103.421 16563.699 0.00 2.03633 247.178
 2 6 0 1693.821 17.819 1617.621 180.00 1.93920 33.975
 3 6 0 2808.941 24.642 2790.300 0.00 1.80424 50.679
 4 6 0 1054.502 20.196 988.399 180.00 1.65527 28.568
 5 6 0 3611.921 30.741 3611.468 180.00 1.50882 62.989
 6 6 0 8634.777 53.982 8729.599 0.00 1.37353 132.498
 7 6 0 11538.458 66.921 11691.636 180.00 1.25258 172.550
 8 6 0 6413.980 52.456 6447.304 0.00 1.14619 105.657
 9 6 0 6247.401 54.238 6208.621 180.00 1.05321 104.167
 10 6 0 5860.521 70.230 5818.622 0.00 0.97205 109.404
 11 6 0 109.918 10.469 101.402 180.00 0.90106 11.661
 12 6 0 883.064 36.169 886.297 180.00 0.83873 40.588
 13 6 0 1766.590 41.758 1742.621 0.00 0.78377 51.640
 14 6 0 2093.391 47.143 2152.881 180.00 0.73507 59.015
 15 6 0 2716.121 55.794 2590.241 0.00 0.69169 69.906
 16 6 0 2379.106 57.037 2284.608 180.00 0.65288 68.500
 17 6 0 1325.777 39.818 1296.008 0.00 0.61799 46.662
 1 7 0 1151.242 20.964 1089.730 0.00 1.75340 30.108
 2 7 0 7544.074 51.665 7345.013 180.00 1.69024 116.440
 3 7 0 16993.203 83.657 17084.217 0.00 1.59862 243.761
 4 7 0 5868.996 41.586 6004.338 180.00 1.49224 95.104
 5 7 0 3639.777 35.735 3537.347 0.00 1.38228 65.132
 6 7 0 6340.970 46.066 6375.722 180.00 1.27602 101.801
 7 7 0 360.559 11.312 360.744 0.00 1.17731 15.320
 8 7 0 2686.626 34.165 2765.354 0.00 1.08767 55.335
 9 7 0 2010.541 36.770 2017.954 180.00 1.00727 50.035
 10 7 0 398.134 20.815 379.319 0.00 0.93559 23.430
 11 7 0 4398.772 63.142 4416.162 180.00 0.87178 90.908
 12 7 0 3110.909 54.417 3096.736 0.00 0.81497 72.757
 13 7 0 161.809 13.560 180.774 180.00 0.76428 15.169
 14 7 0 657.668 26.774 634.180 0.00 0.71891 30.608
 15 7 0 42.921 9.482 34.390 180.00 0.67818 9.946
 16 7 0 366.112 27.928 363.665 180.00 0.64149 29.800
 0 8 0 1331.147 34.581 1379.264 180.00 1.55407 42.740
 1 8 0 281.038 15.376 272.360 180.00 1.53881 17.719
 2 8 0 211.168 7.789 193.346 0.00 1.49559 10.690
 3 8 0 1107.564 18.419 1117.985 0.00 1.43099 28.440
 4 8 0 70.777 7.677 51.824 180.00 1.35318 8.556
 5 8 0 609.075 13.045 604.641 0.00 1.26958 19.347
 6 8 0 81.809 5.271 70.263 180.00 1.18577 6.796
 7 8 0 2129.865 29.421 2136.922 180.00 1.10532 46.123
 8 8 0 118.698 6.609 106.018 0.00 1.03015 8.468
 9 8 0 379.137 11.641 372.828 0.00 0.96107 15.727
 10 8 0 2570.736 45.903 2629.975 0.00 0.89821 62.102
 11 8 0 2010.312 42.281 1967.763 180.00 0.84131 53.934
 12 8 0 1300.581 35.443 1284.893 180.00 0.78991 42.866
 13 8 0 261.704 17.130 289.446 0.00 0.74349 19.303
 14 8 0 34.326 8.589 41.869 0.00 0.70153 9.127
 15 8 0 360.980 34.245 400.809 0.00 0.66354 35.904
 16 8 0 575.070 27.225 622.691 180.00 0.62905 30.751
 1 9 0 3741.533 36.385 3792.953 0.00 1.37065 67.728
 2 9 0 4375.124 40.391 4349.621 180.00 1.33984 76.290
 3 9 0 1655.917 23.953 1572.654 0.00 1.29280 37.115
 4 9 0 6096.813 45.785 6144.247 180.00 1.23456 98.954
 5 9 0 11392.874 69.704 11555.928 0.00 1.17010 172.005
 6 9 0 5221.953 44.030 5192.397 180.00 1.10351 87.575
 7 9 0 915.656 17.755 883.843 0.00 1.03779 25.678
 8 9 0 6.459 2.469 2.125 0.00 0.97483 2.635
 9 9 0 597.032 15.084 586.863 180.00 0.91569 20.610
 10 9 0 2638.802 56.073 2651.318 0.00 0.86083 70.248
 11 9 0 5809.609 75.106 5738.797 180.00 0.81036 111.919
 12 9 0 5426.746 75.143 5393.004 0.00 0.76413 108.543
 13 9 0 2220.986 74.022 2161.539 180.00 0.72187 82.375
 14 9 0 699.401 39.979 651.941 0.00 0.68329 42.779
 15 9 0 95.474 13.454 92.386 180.00 0.64803 14.300
 16 9 0 342.220 21.611 342.608 180.00 0.61579 23.819
 0 10 0 2541.264 43.083 2549.010 0.00 1.24326 59.463
 1 10 0 6650.075 53.650 6555.062 180.00 1.23540 107.944
 2 10 0 3826.035 38.964 3831.302 0.00 1.21270 69.728
 3 10 0 362.461 11.860 339.949 180.00 1.17749 15.580
 4 10 0 665.521 26.554 646.410 0.00 1.13298 30.496
 5 10 0 1168.639 19.600 1160.726 0.00 1.08254 29.729
 6 10 0 5084.630 44.679 5132.612 180.00 1.02917 86.947
 7 10 0 1101.025 20.160 1098.563 0.00 0.97524 29.443
 8 10 0 4115.763 41.679 4168.853 180.00 0.92244 74.726
 9 10 0 8422.384 64.239 8596.314 0.00 0.87186 135.176
 10 10 0 657.665 23.665 609.304 180.00 0.82412 27.797
 11 10 0 14.210 5.578 4.294 0.00 0.77951 5.737
 12 10 0 157.970 13.481 153.725 180.00 0.73810 14.911
 13 10 0 1051.812 33.508 1034.446 180.00 0.69981 39.348
 14 10 0 2553.474 54.069 2589.499 0.00 0.66448 68.096
 15 10 0 1265.206 48.146 1236.016 180.00 0.63193 53.574
 16 10 0 1122.738 95.444 1023.633 0.00 0.60192 97.697
 1 11 0 1692.820 25.687 1773.950 0.00 1.12432 39.746
 2 11 0 153.052 7.978 170.382 180.00 1.10713 10.344
 3 11 0 2156.647 30.107 2131.097 180.00 1.08015 46.616
 4 11 0 42.450 5.332 39.759 180.00 1.04548 6.188
 5 11 0 2028.953 30.079 2060.406 0.00 1.00546 45.690
 6 11 0 150.624 9.299 134.261 0.00 0.96226 11.076
 7 11 0 636.277 15.920 636.717 180.00 0.91775 21.704
 8 11 0 223.867 9.963 210.766 180.00 0.87334 12.558
 9 11 0 44.043 5.648 30.938 0.00 0.83005 6.359
 10 11 0 303.495 16.637 314.604 0.00 0.78854 19.137
 11 11 0 16.357 5.817 10.447 0.00 0.74920 6.066
 12 11 0 12.171 5.612 3.026 0.00 0.71221 5.739
 13 11 0 79.182 11.883 60.435 180.00 0.67763 12.557
 14 11 0 57.118 10.629 65.754 180.00 0.64541 11.334
 15 11 0 -2.085 4.813 0.249 0.00 0.61545 4.817
 0 12 0 2612.325 47.739 2604.106 0.00 1.03605 63.442
 1 12 0 4389.836 45.115 4376.219 180.00 1.03149 79.135
 2 12 0 3386.827 39.204 3514.870 0.00 1.01816 66.047
 3 12 0 175.138 8.942 188.635 180.00 0.99706 11.359
 4 12 0 129.525 8.026 123.007 0.00 0.96960 9.826
 5 12 0 108.865 8.533 97.783 0.00 0.93742 9.923
 6 12 0 4177.997 51.311 4164.245 180.00 0.90212 80.674
 7 12 0 3339.497 38.253 3340.648 0.00 0.86513 64.093
 8 12 0 2884.297 36.310 2858.391 180.00 0.82764 57.988
 9 12 0 2460.557 34.116 2481.391 0.00 0.79052 52.598
 10 12 0 1781.057 39.773 1763.849 180.00 0.75441 50.204
 11 12 0 967.464 30.435 951.204 0.00 0.71974 36.115
 12 12 0 553.980 24.095 524.517 0.00 0.68676 27.462
 13 12 0 1813.942 55.322 1753.472 180.00 0.65560 63.265
 14 12 0 703.263 35.793 617.884 0.00 0.62629 38.770
 1 13 0 543.068 15.597 510.560 180.00 0.95276 20.286
 2 13 0 452.691 14.374 462.230 0.00 0.94223 18.707
 3 13 0 3240.784 40.023 3276.132 180.00 0.92543 64.383
 4 13 0 6280.792 58.973 6329.837 0.00 0.90335 107.705
 5 13 0 896.366 24.025 904.576 180.00 0.87715 30.419
 6 13 0 2149.908 33.860 2138.336 0.00 0.84803 49.147
 7 13 0 3348.112 43.588 3318.240 180.00 0.81709 67.293
 8 13 0 93.163 9.842 82.266 180.00 0.78528 10.880
 9 13 0 583.037 19.217 580.082 0.00 0.75336 23.718
 10 13 0 1073.659 39.022 1050.283 180.00 0.72192 44.257
 11 13 0 3382.067 72.202 3443.107 0.00 0.69136 89.275
 12 13 0 2681.346 65.848 2563.049 180.00 0.66198 77.955
 13 13 0 1298.446 47.110 1220.651 0.00 0.63394 52.650
 14 13 0 822.573 53.025 812.941 180.00 0.60732 55.812
 0 14 0 9.222 8.761 1.696 0.00 0.88804 8.817
 1 14 0 248.736 19.071 253.351 180.00 0.88517 20.824
 2 14 0 4.549 4.858 0.173 0.00 0.87670 4.898
 3 14 0 459.334 29.366 433.330 0.00 0.86312 31.609
 4 14 0 8.410 4.311 14.509 180.00 0.84512 4.643
 5 14 0 10.406 4.231 2.720 0.00 0.82356 4.376
 6 14 0 296.682 16.029 308.004 180.00 0.79931 18.550
 7 14 0 192.006 23.102 205.110 0.00 0.77324 24.244
 8 14 0 530.748 65.243 553.411 0.00 0.74612 66.596
 9 14 0 679.201 29.338 693.905 180.00 0.71858 33.200
 10 14 0 43.803 14.755 36.996 180.00 0.69114 15.074
 11 14 0 -2.305 9.683 0.712 180.00 0.66419 9.689
 1 15 0 2994.868 77.923 3090.916 180.00 0.82650 91.382
 2 15 0 804.148 34.386 784.511 0.00 0.81960 38.382
 3 15 0 1485.769 46.620 1529.818 180.00 0.80847 53.971
 4 15 0 5374.318 142.244 5560.947 0.00 0.79362 162.979
 5 15 0 2612.765 61.778 2667.985 180.00 0.77568 74.898
 6 15 0 221.732 18.575 242.747 0.00 0.75532 20.246
 7 15 0 9.907 5.868 16.830 180.00 0.73321 6.156
 8 15 0 84.269 13.504 94.142 180.00 0.70996 14.323
 0 16 0 1347.285 65.474 1301.740 180.00 0.77704 69.901
 1 16 0 3192.234 170.601 3119.439 0.00 0.77511 177.457
 2 16 0 2763.087 66.509 2798.601 180.00 0.76941 79.832
 3 16 0 41.036 10.433 31.587 0.00 0.76018 10.828
 4 16 0 86.232 14.506 76.257 0.00 0.74779 15.174
 5 16 0 42.451 10.502 45.045 180.00 0.73273 11.002
 6 16 0 935.769 37.982 946.423 0.00 0.71550 42.579
 7 16 0 2363.513 84.839 2479.689 180.00 0.69662 93.622
 8 16 0 2881.045 66.816 3097.400 0.00 0.67659 81.860
 1 17 0 811.643 51.641 810.794 180.00 0.72972 54.476
 2 17 0 4.684 5.966 14.056 0.00 0.72496 6.180
 3 17 0 260.576 22.006 268.745 0.00 0.71722 23.638
 4 17 0 41.491 11.245 27.044 180.00 0.70679 11.581
 5 17 0 13.315 7.943 13.918 180.00 0.69403 8.146
 6 17 0 222.242 28.587 195.697 180.00 0.67934 29.537
 7 17 0 423.210 27.222 446.232 0.00 0.66311 29.606
 8 17 0 80.228 20.288 88.922 180.00 0.64577 20.811
 0 18 0 679.637 50.719 670.400 180.00 0.69070 52.979
 1 18 0 3068.885 117.576 3022.480 0.00 0.68934 126.794
 2 18 0 1697.629 61.555 1810.345 180.00 0.68532 68.776
 3 18 0 129.320 23.054 110.862 180.00 0.67878 23.693
 4 18 0 103.741 16.788 119.881 0.00 0.66992 17.636
 5 18 0 175.983 19.071 219.537 180.00 0.65902 20.471
 6 18 0 1830.615 57.045 1991.747 0.00 0.64640 65.851
 7 18 0 1886.291 82.534 2034.959 180.00 0.63238 89.085
 8 18 0 358.235 25.757 378.086 0.00 0.61728 27.821
 1 19 0 593.367 34.060 623.279 0.00 0.65319 36.978
 2 19 0 944.746 42.547 991.270 180.00 0.64977 46.892
 3 19 0 2906.206 101.899 2949.398 0.00 0.64418 111.845
 4 19 0 2984.131 106.049 2874.935 180.00 0.63660 115.515
 5 19 0 932.766 42.175 978.731 0.00 0.62722 46.481
 6 19 0 229.158 31.815 223.412 180.00 0.61631 32.769
 7 19 0 114.810 31.354 110.697 0.00 0.60412 31.805
 0 20 0 10.144 13.832 6.597 0.00 0.62163 13.899
 1 20 0 68.632 19.530 71.263 180.00 0.62064 19.971
 -17 1 1 216.597 15.314 220.665 0.00 0.64802 17.154
 -16 1 1 1231.760 33.010 1214.483 180.00 0.68835 40.315
 -15 1 1 339.344 16.932 333.258 180.00 0.73401 19.608
 -14 1 1 3894.506 102.856 3819.361 0.00 0.78611 118.092
 -13 1 1 2421.824 57.005 2423.313 180.00 0.84611 69.268
 -12 1 1 4152.883 60.062 3984.755 0.00 0.91593 85.310
 -11 1 1 6185.810 87.044 6194.684 180.00 0.99819 124.165
 -10 1 1 3542.960 60.969 3583.086 0.00 1.09646 81.730
 -9 1 1 1030.793 29.831 1021.627 180.00 1.21584 36.143
 -8 1 1 249.417 13.854 275.400 180.00 1.36381 16.331
 -7 1 1 5880.409 68.791 6019.523 0.00 1.55170 109.902
 -6 1 1 4868.555 44.043 4859.224 180.00 1.79746 83.792
 -5 1 1 4583.246 30.370 4576.717 0.00 2.13097 74.105
 -4 1 1 17412.566 113.204 17962.754 180.00 2.60445 263.842
 -3 1 1 18573.285 87.682 18618.816 0.00 3.31238 263.952
 -2 1 1 13611.981 166.877 13813.131 180.00 4.41216 250.069
 -1 1 1 16.869 2.596 4.446 180.00 5.96513 2.962
 0 1 1 6607.607 28.235 6398.050 0.00 6.84432 96.356
 1 1 1 151.819 7.423 132.463 0.00 5.67054 9.543
 2 1 1 370.842 7.456 432.044 0.00 4.17537 13.450
 5 1 1 1192.025 18.287 1134.982 180.00 2.06199 28.780
 6 1 1 4031.754 43.194 4109.036 0.00 1.74744 74.857
 7 1 1 8384.738 71.855 8533.032 180.00 1.51395 138.352
 8 1 1 1761.329 31.098 1832.222 180.00 1.33440 44.023
 9 1 1 6191.343 66.253 6305.049 0.00 1.19231 111.373
 10 1 1 3880.181 53.314 3966.770 180.00 1.07723 79.698
 11 1 1 7039.566 68.808 7110.042 0.00 0.98219 121.504
 12 1 1 4713.694 56.522 4758.364 180.00 0.90243 89.767
 13 1 1 3151.011 47.488 3123.445 0.00 0.83455 68.023
 14 1 1 754.749 24.053 719.032 180.00 0.77611 28.981
 15 1 1 620.967 22.959 626.497 180.00 0.72528 27.192
 16 1 1 848.479 27.535 845.070 0.00 0.68066 32.817
 17 1 1 397.084 19.838 404.253 180.00 0.64120 22.698
 -17 2 1 2827.676 51.461 2814.698 0.00 0.64539 68.086
 -16 2 1 2339.563 45.238 2292.324 180.00 0.68521 58.970
 -15 2 1 2139.292 47.916 2079.480 0.00 0.73020 59.369
 -14 2 1 6888.550 86.072 6843.089 180.00 0.78143 129.821
 -13 2 1 1135.824 32.117 1110.869 0.00 0.84029 38.781
 -12 2 1 2511.506 45.961 2579.880 0.00 0.90857 61.675
 -11 2 1 1314.502 43.048 1315.628 180.00 0.98867 49.510
 -10 2 1 577.950 24.120 602.187 0.00 1.08388 27.940
 -9 2 1 13374.723 128.453 13417.948 180.00 1.19877 222.617
 -8 2 1 17064.086 238.380 17324.711 0.00 1.33984 332.173
 -7 2 1 3475.112 26.343 3456.252 180.00 1.51667 59.211
 -6 2 1 2139.817 19.758 2030.011 0.00 1.74362 39.857
 -5 2 1 209.281 14.494 227.729 180.00 2.04284 16.447
 -4 2 1 84.438 8.403 80.645 0.00 2.44827 9.542
 -3 2 1 1608.952 33.809 1686.794 0.00 3.00759 44.653
 -1 2 1 2796.513 13.796 2796.775 0.00 4.58772 46.386
 0 2 1 5487.503 77.632 5253.796 180.00 4.95342 109.613
 2 2 1 17433.605 80.289 17145.701 180.00 3.60917 244.915
 3 2 1 85.191 4.093 71.212 0.00 2.89232 5.967
 4 2 1 293.516 6.354 299.479 180.00 2.36481 11.193
 5 2 1 717.506 14.309 734.654 180.00 1.98184 21.567
 6 2 1 14589.378 71.261 14711.194 0.00 1.69785 210.606
 7 2 1 9503.665 78.465 9391.416 180.00 1.48136 152.235
 8 2 1 12376.170 97.732 12510.290 0.00 1.31192 195.833
 9 2 1 16125.732 149.217 16621.297 180.00 1.17620 266.856
 10 2 1 1921.072 36.786 1919.547 0.00 1.06530 49.190
 11 2 1 132.484 10.628 132.076 0.00 0.97312 12.126
 12 2 1 495.523 17.799 524.435 180.00 0.89538 21.963
 13 2 1 1462.234 31.985 1474.404 0.00 0.82897 41.589
 14 2 1 5596.283 101.025 5476.013 180.00 0.77162 128.728
 15 2 1 6671.785 89.379 6674.148 0.00 0.72161 130.283
 16 2 1 1242.099 33.221 1210.453 180.00 0.67762 40.494
 17 2 1 78.220 11.040 82.297 0.00 0.63865 11.919
 -17 3 1 47.924 10.390 54.307 180.00 0.64109 10.987
 -16 3 1 3.165 4.278 0.012 180.00 0.68006 4.307
 -15 3 1 83.511 11.956 84.499 0.00 0.72398 12.805
 -14 3 1 264.318 17.192 228.538 180.00 0.77383 19.024
 -13 3 1 698.203 25.461 710.354 0.00 0.83085 29.965
 -12 3 1 163.222 12.305 135.734 180.00 0.89667 13.751
 -11 3 1 189.539 12.284 176.112 0.00 0.97340 14.104
 -10 3 1 152.561 10.629 157.535 180.00 1.06386 12.401
 -9 3 1 2055.037 35.744 2101.098 180.00 1.17184 49.936
 -8 3 1 346.477 8.550 359.104 0.00 1.30256 13.334
 -7 3 1 388.528 8.124 376.515 0.00 1.46320 13.411
 -6 3 1 1343.479 15.490 1308.656 0.00 1.66373 29.008
 -5 3 1 1273.680 14.476 1210.581 180.00 1.91751 27.432
 -4 3 1 1620.685 15.837 1596.410 180.00 2.24066 32.523
 -3 3 1 3853.897 26.713 3514.468 0.00 2.64537 61.312
 -2 3 1 2815.290 20.903 2790.445 0.00 3.11399 48.996
 -1 3 1 183.202 3.906 159.074 180.00 3.53863 7.702
 0 3 1 1093.552 8.452 1119.491 180.00 3.69854 23.213
 1 3 1 4660.353 26.179 4496.406 180.00 3.47407 72.150
 2 3 1 145.773 4.061 106.207 180.00 3.02729 6.858
 3 3 1 9.601 1.997 0.552 0.00 2.56591 2.198
 4 3 1 122.980 8.056 85.846 0.00 2.17616 9.470
 5 3 1 1135.145 14.105 1121.668 0.00 1.86679 25.993
 6 3 1 1554.015 17.509 1546.313 180.00 1.62383 32.729
 7 3 1 1192.792 14.749 1250.380 0.00 1.43142 27.572
 8 3 1 71.966 7.453 53.140 180.00 1.27685 8.375
 9 3 1 206.221 11.800 194.979 180.00 1.15073 13.881
 10 3 1 471.842 18.324 476.313 0.00 1.04627 22.029
 11 3 1 132.221 14.972 125.811 180.00 0.95855 16.033
 12 3 1 704.813 24.738 699.433 0.00 0.88399 29.312
 13 3 1 845.277 31.945 843.274 180.00 0.81991 36.580
 14 3 1 70.952 9.348 68.654 180.00 0.76429 10.225
 15 3 1 14.324 5.613 4.607 180.00 0.71560 5.776
 16 3 1 10.524 5.259 7.043 180.00 0.67265 5.441
 17 3 1 631.937 24.824 608.046 0.00 0.63448 28.717
 -17 4 1 397.417 19.985 386.696 0.00 0.63520 22.734
 -16 4 1 726.629 29.273 675.870 180.00 0.67305 33.169
 -15 4 1 1152.648 35.490 1111.298 0.00 0.71554 41.660
 -14 4 1 3797.585 63.001 3625.516 180.00 0.76355 84.232
 -13 4 1 1422.999 36.350 1410.963 0.00 0.81816 44.590
 -12 4 1 758.357 36.813 735.562 0.00 0.88078 40.279
 -11 4 1 56.160 8.173 43.502 0.00 0.95317 8.856
 -10 4 1 75.686 8.135 65.382 0.00 1.03760 9.121
 -9 4 1 9184.560 54.529 9295.652 180.00 1.13702 139.365
 -8 4 1 9339.991 55.082 9340.771 0.00 1.25523 140.556
 -7 4 1 8015.192 53.379 7951.279 180.00 1.39704 123.723
 -6 4 1 4464.488 32.840 4539.035 0.00 1.56833 74.394
 -5 4 1 1249.815 15.269 1267.746 180.00 1.77539 28.208
 -4 4 1 1421.912 15.619 1375.273 0.00 2.02250 29.899
 -3 4 1 1695.067 16.184 1716.350 0.00 2.30519 33.931
 -2 4 1 31533.768 210.440 32192.301 180.00 2.59576 471.107
 -1 4 1 16928.270 82.926 16827.514 0.00 2.82676 241.172
 0 4 1 4657.344 29.988 4521.530 180.00 2.90630 73.805
 2 4 1 5364.018 36.817 5490.837 180.00 2.54490 87.069
 3 4 1 1638.063 31.745 1572.708 180.00 2.25204 42.509
 4 4 1 37.016 4.347 44.069 0.00 1.97468 5.388
 5 4 1 7957.115 53.478 7950.059 180.00 1.73490 123.530
 6 4 1 6689.232 42.383 6594.894 0.00 1.53477 103.278
 7 4 1 3440.436 28.420 3419.062 180.00 1.36930 59.744
 8 4 1 11708.589 94.967 12050.437 0.00 1.23218 188.533
 9 4 1 5179.487 61.385 5241.748 180.00 1.11771 97.652
 10 4 1 291.653 14.873 276.878 180.00 1.02126 17.347
 11 4 1 320.390 16.397 321.115 0.00 0.93921 19.018
 12 4 1 78.305 10.411 70.575 0.00 0.86875 11.249
 13 4 1 1037.742 31.902 989.777 0.00 0.80770 37.727
 14 4 1 2531.382 44.654 2553.457 180.00 0.75438 60.608
 15 4 1 1783.406 38.670 1806.126 0.00 0.70745 49.578
 16 4 1 1133.191 31.912 1154.539 180.00 0.66586 38.835
 17 4 1 24.592 7.227 26.464 0.00 0.62878 7.644
 -17 5 1 448.380 24.470 473.780 180.00 0.62787 27.287
 -16 5 1 827.789 31.376 839.369 0.00 0.66435 36.024
 -15 5 1 88.186 12.709 75.018 0.00 0.70511 13.464
 -14 5 1 3995.114 65.198 3809.343 180.00 0.75091 87.509
 -13 5 1 3366.626 57.124 3303.336 0.00 0.80267 76.724
 -12 5 1 3623.085 57.188 3520.546 180.00 0.86154 78.815
 -11 5 1 6486.441 75.842 6623.756 0.00 0.92891 120.434
 -10 5 1 3128.640 48.343 3163.483 180.00 1.00653 68.802
 -9 5 1 1120.863 16.652 1116.957 0.00 1.09650 27.371
 -8 5 1 36.044 4.296 21.422 180.00 1.20133 4.977
 -7 5 1 2074.643 22.830 2119.048 180.00 1.32384 41.886
 -6 5 1 9633.171 56.147 9625.322 0.00 1.46681 144.393
 -5 5 1 13689.079 70.119 13489.016 180.00 1.63194 196.707
 -4 5 1 10335.492 55.452 10212.654 0.00 1.81760 151.623
 -3 5 1 13110.140 67.994 13245.062 180.00 2.01451 191.658
 -2 5 1 8626.021 45.394 8691.492 0.00 2.19986 128.894
 -1 5 1 2261.636 20.831 2153.603 180.00 2.33524 41.813
 0 5 1 625.965 9.955 693.094 180.00 2.37949 18.226
 1 5 1 2208.189 20.765 2182.318 0.00 2.31640 41.795
 2 5 1 4686.703 31.209 4575.036 180.00 2.16864 74.847
 3 5 1 33891.164 162.340 34260.062 0.00 1.97875 477.840
 4 5 1 23313.869 104.773 23268.332 180.00 1.78265 326.626
 5 5 1 2606.112 24.561 2624.685 0.00 1.60033 48.600
 6 5 1 4175.483 38.263 4132.294 180.00 1.43924 72.826
 7 5 1 4278.802 34.333 4254.364 0.00 1.30017 72.165
 8 5 1 371.954 9.373 383.013 0.00 1.18108 14.187
 9 5 1 9087.392 132.347 9177.063 180.00 1.07915 183.295
 10 5 1 5499.195 67.649 5668.752 0.00 0.99159 105.554
 11 5 1 3703.928 56.789 3710.916 180.00 0.91598 79.929
 12 5 1 6758.506 107.253 6542.622 0.00 0.85027 142.634
 13 5 1 3379.033 58.427 3303.784 180.00 0.79279 77.737
 14 5 1 169.874 16.783 149.038 0.00 0.74218 17.958
 15 5 1 159.738 12.911 169.979 0.00 0.69736 14.512
 16 5 1 394.944 19.556 410.180 180.00 0.65743 22.479
 17 5 1 1162.296 35.073 1162.550 0.00 0.62166 41.584
 -17 6 1 803.631 34.660 775.097 180.00 0.61924 38.585
 -16 6 1 503.798 25.004 524.001 0.00 0.65415 28.138
 -15 6 1 194.965 15.913 190.659 180.00 0.69295 17.455
 -14 6 1 20.011 6.357 12.258 0.00 0.73628 6.630
 -13 6 1 178.643 18.427 162.917 180.00 0.78488 19.594
 -12 6 1 26.143 6.613 19.234 0.00 0.83965 6.992
 -11 6 1 1958.391 40.097 1961.057 0.00 0.90164 52.054
 -10 6 1 1095.697 28.462 1123.981 180.00 0.97210 35.773
 -9 6 1 84.421 6.183 87.658 0.00 1.05240 7.739
 -8 6 1 2104.638 26.939 2184.225 180.00 1.14402 44.827
 -7 6 1 33.978 3.644 22.631 180.00 1.24829 4.430
 -6 6 1 2993.616 29.437 2979.896 0.00 1.36596 55.252
 -5 6 1 1941.759 21.445 1976.390 0.00 1.49629 39.571
 -4 6 1 178.133 6.093 159.461 180.00 1.63548 8.988
 -3 6 1 5411.563 36.025 5363.136 180.00 1.77450 85.919
 -2 6 1 498.336 9.996 541.255 180.00 1.89728 16.445
 -1 6 1 335.301 8.829 337.792 0.00 1.98209 13.279
 0 6 1 3285.405 36.803 3299.862 0.00 2.00893 62.758
 1 6 1 10.885 4.390 2.422 0.00 1.97053 4.529
 2 6 1 11.383 2.965 2.568 180.00 1.87714 3.178
 3 6 1 1976.123 20.565 1873.393 180.00 1.74991 38.451
 4 6 1 1863.459 20.674 1907.117 0.00 1.60988 38.340
 5 6 1 234.862 8.790 252.132 180.00 1.47181 12.061
 6 6 1 1488.185 19.733 1534.658 180.00 1.34361 33.643
 7 6 1 3222.930 34.493 3253.872 0.00 1.22838 60.874
 8 6 1 23.562 8.295 3.248 180.00 1.12649 8.437
 9 6 1 688.321 37.585 689.392 0.00 1.03703 40.671
 10 6 1 4640.227 62.009 4650.276 180.00 0.95862 92.384
 11 6 1 4.524 5.346 0.236 180.00 0.88980 5.382
 12 6 1 963.358 30.042 933.688 0.00 0.82920 35.683
 13 6 1 14.947 8.649 12.564 180.00 0.77563 8.831
 14 6 1 437.924 45.887 419.448 0.00 0.72805 47.288
 15 6 1 1192.943 55.998 1107.060 180.00 0.68560 60.152
 16 6 1 156.787 13.704 160.315 0.00 0.64754 15.151
 -17 7 1 5.374 9.438 2.215 180.00 0.60949 9.479
 -16 7 1 403.528 22.622 361.824 0.00 0.64269 24.978
 -15 7 1 178.236 15.608 170.383 180.00 0.67937 17.012
 -14 7 1 261.627 22.451 246.620 180.00 0.72005 23.957
 -13 7 1 632.344 24.988 603.361 0.00 0.76530 28.837
 -12 7 1 1419.099 35.924 1473.043 180.00 0.81581 44.566
 -11 7 1 1770.261 38.500 1834.036 0.00 0.87231 49.565
 -10 7 1 2250.392 41.429 2323.013 180.00 0.93563 56.018
 -9 7 1 6599.072 50.493 6709.946 0.00 1.00656 107.395
 -8 7 1 543.165 12.905 540.111 180.00 1.08582 18.518
 -7 7 1 3469.895 33.203 3553.689 180.00 1.17374 63.268
 -6 7 1 972.424 16.336 935.953 0.00 1.26995 25.301
 -5 7 1 2024.844 23.004 2016.802 180.00 1.37263 41.040
 -4 7 1 20831.406 98.641 20987.027 0.00 1.47769 295.978
 -3 7 1 21279.553 98.360 21166.891 180.00 1.57782 299.165
 -2 7 1 3290.374 41.329 3320.352 0.00 1.66227 65.670
 -1 7 1 268.424 7.821 265.083 180.00 1.71842 11.652
 0 7 1 1320.331 21.430 1373.592 180.00 1.73582 32.939
 1 7 1 5312.656 40.482 5313.663 0.00 1.71087 87.122
 2 7 1 6701.573 47.864 6837.927 180.00 1.64867 107.569
 3 7 1 18124.850 88.698 18362.695 0.00 1.56046 260.401
 4 7 1 9591.766 57.698 9546.199 180.00 1.45873 144.215
 5 7 1 192.548 16.451 150.085 0.00 1.35366 17.717
 6 7 1 352.053 11.226 352.244 180.00 1.25193 15.157
 7 7 1 139.970 22.827 104.779 0.00 1.15715 23.470
 8 7 1 2181.568 26.407 2193.464 0.00 1.07079 44.851
 9 7 1 3398.009 42.972 3366.575 180.00 0.99309 67.388
 10 7 1 1885.133 38.922 1976.523 0.00 0.92359 51.031
 11 7 1 930.931 28.541 913.791 180.00 0.86158 34.237
 12 7 1 83.185 11.999 64.733 0.00 0.80622 12.710
 13 7 1 563.538 24.431 492.110 180.00 0.75672 27.621
 14 7 1 1040.683 33.966 1000.595 0.00 0.71234 39.547
 15 7 1 169.620 15.611 153.596 0.00 0.67243 16.894
 16 7 1 523.764 25.356 470.488 180.00 0.63642 28.245
 -16 8 1 1175.532 37.863 1168.645 0.00 0.63018 44.022
 -15 8 1 2180.961 62.499 2177.100 180.00 0.66465 72.178
 -14 8 1 1813.602 44.307 1748.033 0.00 0.70259 53.870
 -13 8 1 987.274 31.599 1055.188 180.00 0.74444 37.676
 -12 8 1 131.969 12.094 133.557 0.00 0.79067 13.438
 -11 8 1 164.878 12.599 135.824 0.00 0.84179 14.020
 -10 8 1 783.230 24.653 782.803 180.00 0.89825 29.908
 -9 8 1 4141.025 39.843 4215.247 0.00 0.96045 74.150
 -8 8 1 15344.586 88.052 15279.077 180.00 1.02857 224.326
 -7 8 1 10546.087 67.241 10651.285 0.00 1.10236 160.564
 -6 8 1 1989.588 27.487 1967.356 180.00 1.18089 43.247
 -5 8 1 6343.584 45.961 6421.488 0.00 1.26209 102.116
 -4 8 1 805.547 14.233 807.800 180.00 1.34230 22.391
 -3 8 1 9287.389 62.805 9343.271 180.00 1.41602 143.573
 -2 8 1 12415.090 92.983 12360.033 0.00 1.47610 192.520
 -1 8 1 14043.142 84.920 14038.999 180.00 1.51500 208.154
 0 8 1 18418.449 99.753 18741.037 0.00 1.52689 268.561
 1 8 1 12764.930 76.533 12817.395 180.00 1.50982 190.108
 2 8 1 6160.310 47.396 6141.140 0.00 1.46656 99.928
 3 8 1 452.158 11.652 431.157 180.00 1.40343 16.464
 4 8 1 2239.720 25.189 2282.683 180.00 1.32804 45.010
 5 8 1 7845.884 53.708 7913.139 0.00 1.24730 122.912
 6 8 1 8616.455 59.868 8590.687 180.00 1.16637 133.859
 7 8 1 8025.135 57.120 8109.958 0.00 1.08858 126.641
 8 8 1 4274.605 48.035 4310.746 180.00 1.01577 79.978
 9 8 1 2998.851 38.965 3062.274 0.00 0.94873 61.439
 10 8 1 1551.485 35.745 1521.542 180.00 0.88759 45.048
 11 8 1 231.908 14.877 224.837 180.00 0.83213 16.838
 12 8 1 711.155 26.448 736.250 0.00 0.78194 30.974
 13 8 1 995.126 32.423 1001.625 180.00 0.73653 38.121
 14 8 1 2200.594 49.770 2208.502 0.00 0.69543 61.702
 15 8 1 1819.772 46.710 1785.461 180.00 0.65815 56.063
 16 8 1 756.679 26.859 776.293 0.00 0.62427 31.648
 -16 9 1 8.224 6.111 5.520 0.00 0.61686 6.234
 -15 9 1 72.811 12.031 71.582 180.00 0.64907 12.751
 -14 9 1 238.946 17.100 236.185 0.00 0.68426 18.913
 -13 9 1 157.190 13.698 146.710 180.00 0.72274 15.061
 -12 9 1 272.620 16.606 260.743 0.00 0.76482 18.704
 -11 9 1 2370.222 49.932 2407.480 180.00 0.81079 63.347
 -10 9 1 701.178 23.634 690.629 0.00 0.86087 28.328
 -9 9 1 852.199 18.048 806.822 0.00 0.91515 25.140
 -8 9 1 51.198 5.356 49.618 180.00 0.97349 6.398
 -7 9 1 1253.612 21.110 1252.538 180.00 1.03534 31.661
 -6 9 1 2304.338 27.515 2293.305 180.00 1.09958 46.657
 -5 9 1 6002.320 51.740 5940.502 0.00 1.16422 99.983
 -4 9 1 134.773 6.257 136.770 0.00 1.22629 8.622
 -3 9 1 751.020 41.861 686.960 0.00 1.28173 44.754
 -2 9 1 3896.347 37.308 3954.149 180.00 1.32577 69.977
 -1 9 1 90.946 6.189 77.182 0.00 1.35374 7.662
 0 9 1 279.502 10.027 283.869 0.00 1.36220 13.433
 1 9 1 653.996 17.355 668.979 180.00 1.35004 23.048
 2 9 1 806.368 15.976 815.647 0.00 1.31884 23.596
 3 9 1 643.805 14.654 604.849 180.00 1.27237 20.592
 4 9 1 1328.323 19.810 1261.986 0.00 1.21538 31.141
 5 9 1 2558.850 29.054 2649.006 180.00 1.15258 51.023
 6 9 1 471.680 12.639 443.994 0.00 1.08782 17.345
 7 9 1 22.613 3.722 14.565 180.00 1.02390 4.239
 8 9 1 55.456 5.436 46.067 0.00 0.96262 6.447
 9 9 1 1852.270 30.759 1828.694 0.00 0.90499 44.053
 10 9 1 371.059 18.065 360.982 180.00 0.85147 20.841
 11 9 1 5.469 7.484 5.395 0.00 0.80214 7.569
 12 9 1 2531.136 50.552 2539.408 180.00 0.75690 64.997
 13 9 1 375.276 20.602 405.498 0.00 0.71550 23.318
 14 9 1 256.995 18.126 241.068 0.00 0.67764 19.919
 15 9 1 161.501 20.460 145.124 0.00 0.64301 21.399
 16 9 1 63.954 14.661 62.632 180.00 0.61131 15.181
 -16 10 1 54.869 23.515 48.829 0.00 0.60292 23.778
 -15 10 1 666.843 30.185 637.955 180.00 0.63289 33.670
 -14 10 1 982.413 33.095 986.188 0.00 0.66538 38.589
 -13 10 1 48.454 9.463 43.657 180.00 0.70060 10.029
 -12 10 1 331.579 18.226 311.415 0.00 0.73872 20.593
 -11 10 1 503.422 21.371 475.065 180.00 0.77989 24.700
 -10 10 1 295.021 15.789 279.577 180.00 0.82415 18.164
 -9 10 1 2849.750 38.124 2884.321 0.00 0.87139 59.199
 -8 10 1 2695.652 36.179 2795.927 180.00 0.92131 56.838
 -7 10 1 2127.165 40.741 2148.089 0.00 0.97321 54.109
 -6 10 1 3340.587 34.895 3323.540 180.00 1.02598 62.028
 -5 10 1 742.246 15.338 733.937 0.00 1.07789 22.346
 -4 10 1 604.749 15.111 634.334 180.00 1.12658 20.989
 -3 10 1 57.821 8.519 41.507 180.00 1.16911 9.166
 -2 10 1 10659.962 72.653 10810.851 0.00 1.20224 164.577
 -1 10 1 12080.834 78.610 12181.991 180.00 1.22298 183.314
 0 10 1 1858.725 28.047 1829.751 0.00 1.22921 42.232
 1 10 1 974.490 18.215 944.334 180.00 1.22025 26.618
 2 10 1 4764.834 44.031 4855.627 0.00 1.19707 83.377
 3 10 1 193.925 8.503 202.755 180.00 1.16199 11.229
 4 10 1 4895.643 46.442 4934.693 180.00 1.11811 85.725
 5 10 1 2567.566 30.154 2644.852 0.00 1.06863 51.659
 6 10 1 1128.095 20.234 1115.519 180.00 1.01641 29.701
 7 10 1 1850.192 26.787 1797.380 0.00 0.96369 41.157
 8 10 1 2887.566 34.676 2879.209 180.00 0.91208 57.136
 9 10 1 560.021 17.513 575.962 0.00 0.86261 22.260
 10 10 1 653.329 23.793 678.316 0.00 0.81589 28.264
 11 10 1 46.200 10.672 35.621 180.00 0.77219 11.108
 12 10 1 30.923 7.886 43.690 180.00 0.73158 8.470
 13 10 1 387.460 20.998 386.027 180.00 0.69400 23.600
 14 10 1 879.764 35.425 854.862 0.00 0.65929 39.781
 15 10 1 240.567 26.924 240.828 180.00 0.62727 28.131
 -15 11 1 65.716 14.832 38.170 0.00 0.61634 15.216
 -14 11 1 198.686 20.470 188.654 0.00 0.64623 21.690
 -13 11 1 2415.600 94.753 2332.149 180.00 0.67834 102.282
 -12 11 1 1641.788 39.965 1613.251 0.00 0.71277 49.175
 -11 11 1 2003.146 65.812 1973.208 180.00 0.74953 73.848
 -10 11 1 5590.151 70.932 5528.830 0.00 0.78856 107.074
 -9 11 1 2159.724 33.888 2164.227 180.00 0.82965 49.366
 -8 11 1 545.448 14.995 527.948 0.00 0.87238 19.954
 -7 11 1 32.419 4.557 24.239 0.00 0.91605 5.220
 -6 11 1 5518.998 47.619 5525.811 180.00 0.95965 92.993
 -5 11 1 11685.745 82.829 11827.103 0.00 1.00172 180.920
 -4 11 1 10306.478 75.407 10477.523 180.00 1.04044 161.909
 -3 11 1 11068.331 77.892 11229.281 0.00 1.07366 171.718
 -2 11 1 7978.976 62.346 8106.810 180.00 1.09915 128.884
 -1 11 1 273.574 10.139 245.605 0.00 1.11493 13.181
 0 11 1 369.339 11.628 388.307 0.00 1.11965 15.799
 1 11 1 2859.871 33.848 2935.112 180.00 1.11286 56.933
 2 11 1 16529.562 101.455 16917.254 0.00 1.09520 247.294
 3 11 1 13724.187 90.275 13723.604 180.00 1.06814 206.710
 4 11 1 6145.213 54.924 6131.816 0.00 1.03376 103.587
 5 11 1 4070.875 51.378 4230.048 180.00 0.99428 80.799
 6 11 1 297.889 12.484 306.960 0.00 0.95180 15.586
 7 11 1 174.915 9.897 177.207 0.00 0.90810 12.031
 8 11 1 551.179 15.511 555.225 180.00 0.86453 20.550
 9 11 1 2697.867 40.730 2735.388 0.00 0.82206 59.456
 10 11 1 3973.487 60.859 3988.731 180.00 0.78132 85.349
 11 11 1 1364.759 54.242 1353.645 0.00 0.74269 59.741
 12 11 1 1275.980 45.281 1229.697 180.00 0.70635 51.010
 13 11 1 1102.457 35.110 1102.665 0.00 0.67235 41.172
 14 11 1 28.596 8.901 19.286 180.00 0.64064 9.197
 15 11 1 4.524 6.155 3.182 0.00 0.61115 6.224
 -14 12 1 101.438 24.437 83.193 180.00 0.62704 24.891
 -13 12 1 656.358 37.108 645.552 0.00 0.65625 40.004
 -12 12 1 431.447 26.409 416.722 180.00 0.68727 28.748
 -11 12 1 284.199 21.012 289.239 180.00 0.72004 22.872
 -10 12 1 236.842 18.728 213.652 0.00 0.75443 20.276
 -9 12 1 152.986 20.128 148.809 180.00 0.79017 21.079
 -8 12 1 2291.620 36.366 2269.006 0.00 0.82682 52.173
 -7 12 1 1795.119 28.217 1840.495 180.00 0.86372 42.205
 -6 12 1 1042.807 25.560 1076.819 0.00 0.89996 33.069
 -5 12 1 2035.829 39.423 2029.737 180.00 0.93439 52.157
 -4 12 1 7.187 2.963 4.285 180.00 0.96558 3.166
 -3 12 1 2332.227 32.106 2334.563 0.00 0.99195 49.877
 -2 12 1 486.271 14.281 477.864 180.00 1.01195 18.862
 -1 12 1 1970.361 28.690 2017.526 0.00 1.02423 44.296
 0 12 1 9657.239 73.782 9891.694 180.00 1.02787 154.224
 1 12 1 2059.969 29.438 2112.583 0.00 1.02262 45.730
 2 12 1 101.480 10.328 90.684 0.00 1.00886 11.418
 3 12 1 12.308 3.190 7.970 180.00 0.98759 3.523
 4 12 1 48.322 11.287 45.044 0.00 0.96023 11.774
 5 12 1 414.295 17.307 404.429 180.00 0.92834 20.576
 6 12 1 2995.809 46.907 2993.713 0.00 0.89348 66.323
 7 12 1 3118.914 41.073 3153.434 180.00 0.85704 63.804
 8 12 1 14.676 3.857 7.892 0.00 0.82013 4.158
 9 12 1 14.867 6.921 6.335 180.00 0.78360 7.077
 10 12 1 797.141 27.003 766.554 0.00 0.74808 31.824
 11 12 1 38.131 8.244 35.143 0.00 0.71397 8.758
 12 12 1 675.053 26.982 660.334 180.00 0.68150 30.961
 13 12 1 23.728 9.722 16.327 180.00 0.65081 9.951
 14 12 1 23.231 7.996 16.299 180.00 0.62193 8.270
 -14 13 1 37.809 16.138 17.422 0.00 0.60801 16.317
 -13 13 1 1300.716 65.474 1286.608 180.00 0.63452 69.778
 -12 13 1 725.745 47.953 690.687 0.00 0.66243 50.470
 -11 13 1 12.910 9.683 12.411 180.00 0.69163 9.836
 -10 13 1 501.198 37.809 543.185 0.00 0.72193 40.012
 -9 13 1 1329.797 42.051 1392.501 180.00 0.75306 49.040
 -8 13 1 22.433 7.461 17.752 180.00 0.78458 7.764
 -7 13 1 1543.557 35.167 1561.888 0.00 0.81590 44.794
 -6 13 1 145.890 16.368 146.618 180.00 0.84624 17.493
 -5 13 1 24.820 5.957 13.626 0.00 0.87467 6.296
 -4 13 1 2728.681 67.383 2815.206 180.00 0.90009 80.559
 -3 13 1 2963.113 47.513 3099.429 0.00 0.92134 67.305
 -2 13 1 57.554 8.001 58.307 180.00 0.93730 8.847
 -1 13 1 18.771 9.750 18.108 180.00 0.94703 9.972
 0 13 1 132.765 10.352 137.698 180.00 0.94991 11.931
 1 13 1 121.183 10.020 110.758 180.00 0.94576 11.381
 2 13 1 2550.824 43.598 2534.056 0.00 0.93484 59.776
 3 13 1 1359.145 50.783 1392.405 180.00 0.91785 56.765
 4 13 1 373.076 17.592 349.805 0.00 0.89575 20.374
 5 13 1 1073.149 42.542 1096.292 180.00 0.86970 47.580
 6 13 1 546.380 17.770 536.141 0.00 0.84085 22.170
 7 13 1 8.962 4.153 0.156 0.00 0.81026 4.241
 8 13 1 18.771 4.671 10.935 180.00 0.77885 5.004
 9 13 1 544.291 21.835 562.655 0.00 0.74737 25.683
 10 13 1 1831.305 42.228 1848.851 180.00 0.71636 52.756
 11 13 1 202.793 19.030 212.421 0.00 0.68624 20.464
 12 13 1 21.126 8.855 8.358 180.00 0.65726 9.023
 13 13 1 626.612 50.258 504.099 0.00 0.62961 51.998
 14 13 1 369.789 58.096 346.917 180.00 0.60335 58.989
 -13 14 1 299.704 32.737 297.524 0.00 0.61332 34.013
 -12 14 1 606.324 44.264 578.841 180.00 0.63841 46.428
 -11 14 1 149.852 23.976 122.620 180.00 0.66442 24.674
 -10 14 1 1042.970 54.408 1102.508 0.00 0.69116 58.401
 -9 14 1 1188.306 44.753 1204.421 180.00 0.71832 50.249
 -8 14 1 4538.843 100.542 4614.077 0.00 0.74552 121.225
 -7 14 1 5347.479 70.016 5435.217 180.00 0.77223 105.075
 -6 14 1 3260.319 63.251 3282.846 0.00 0.79781 80.985
 -5 14 1 1404.307 33.566 1452.050 180.00 0.82150 42.528
 -4 14 1 90.007 9.583 99.514 180.00 0.84245 10.776
 -3 14 1 1744.418 37.214 1756.255 0.00 0.85980 48.055
 -2 14 1 2393.527 54.350 2369.220 180.00 0.87273 66.747
 -1 14 1 8124.269 124.441 8235.950 0.00 0.88056 169.132
 0 14 1 10533.098 126.528 10452.571 180.00 0.88288 191.719
 1 14 1 2317.473 50.302 2319.981 0.00 0.87954 63.027
 2 14 1 2442.083 44.224 2409.329 180.00 0.87074 59.173
 3 14 1 676.628 23.067 640.050 0.00 0.85696 27.509
 4 14 1 2982.443 49.377 3014.363 0.00 0.83889 68.177
 5 14 1 2512.066 45.470 2524.701 180.00 0.81738 60.986
 6 14 1 1764.273 38.160 1852.032 0.00 0.79329 49.387
 7 14 1 4863.212 79.245 4977.331 180.00 0.76745 107.260
 8 14 1 2789.813 48.963 2807.155 0.00 0.74060 66.062
 9 14 1 620.157 45.186 613.647 180.00 0.71338 47.436
 12 14 1 577.276 47.030 563.272 180.00 0.63379 48.985
 13 14 1 520.102 46.569 602.505 0.00 0.60888 48.574
 -11 15 1 1311.782 82.534 1262.538 0.00 0.63851 85.940
 -10 15 1 1497.137 65.935 1612.570 180.00 0.66212 71.631
 -9 15 1 26.726 8.731 22.555 0.00 0.68589 9.054
 -8 15 1 33.828 7.579 26.246 180.00 0.70945 8.023
 -7 15 1 340.068 27.989 351.312 0.00 0.73235 29.757
 -6 15 1 915.853 28.399 919.239 0.00 0.75406 34.108
 -5 15 1 3987.208 111.351 3943.836 180.00 0.77396 126.255
 -4 15 1 1994.308 41.438 1942.452 0.00 0.79141 53.090
 -3 15 1 1822.609 39.326 1867.931 180.00 0.80574 50.546
 -2 15 1 3002.906 50.757 3025.760 0.00 0.81635 69.312
 -1 15 1 155.753 12.282 153.460 180.00 0.82275 13.827
 0 15 1 623.056 23.254 600.886 180.00 0.82464 27.309
 1 15 1 1630.286 46.816 1591.833 0.00 0.82192 54.761
 2 15 1 2998.204 67.326 2924.890 180.00 0.81472 81.707
 3 15 1 990.620 38.308 1022.756 0.00 0.80340 43.321
 4 15 1 1528.541 73.773 1592.814 180.00 0.78845 78.893
 5 15 1 1893.051 52.322 1973.552 0.00 0.77051 61.866
 6 15 1 35.964 12.910 21.536 180.00 0.75023 13.153
 7 15 1 400.992 24.446 424.062 180.00 0.72826 26.920
 8 15 1 535.766 27.665 538.624 0.00 0.70521 30.664
 -9 16 1 204.260 26.743 189.099 180.00 0.65566 27.699
 -8 16 1 247.100 20.655 268.268 0.00 0.67614 22.352
 -7 16 1 177.418 18.093 190.453 180.00 0.69588 19.417
 -6 16 1 159.117 17.521 179.070 180.00 0.71442 18.778
 -5 16 1 10.830 7.608 13.861 180.00 0.73128 7.806
 -4 16 1 21.671 11.988 34.791 0.00 0.74594 12.290
 -3 16 1 86.898 14.661 71.396 0.00 0.75791 15.296
 -2 16 1 16.883 7.410 17.931 180.00 0.76671 7.688
 -1 16 1 585.723 82.764 599.108 0.00 0.77201 83.959
 0 16 1 26.551 11.988 30.061 180.00 0.77357 12.275
 1 16 1 130.896 15.750 122.996 180.00 0.77132 16.743
 2 16 1 985.318 78.615 980.965 180.00 0.76537 81.072
 3 16 1 1127.122 42.059 1137.299 0.00 0.75596 47.438
 4 16 1 224.576 19.381 270.809 0.00 0.74347 21.136
 5 16 1 172.445 17.441 172.604 180.00 0.72837 18.704
 6 16 1 208.871 27.204 235.845 180.00 0.71117 28.322
 7 16 1 572.851 29.974 648.676 180.00 0.69237 33.319
 8 16 1 1878.790 53.141 1883.337 0.00 0.67247 62.106
 -8 17 1 78.636 14.832 69.990 0.00 0.64538 15.429
 -7 17 1 341.196 24.772 339.582 180.00 0.66247 26.705
 -6 17 1 1017.001 41.242 1036.332 0.00 0.67841 46.048
 -5 17 1 2135.895 60.274 2196.359 180.00 0.69280 70.246
 -4 17 1 2261.081 62.430 2324.715 0.00 0.70523 72.965
 -3 17 1 3099.402 102.822 3149.209 180.00 0.71531 113.773
 -2 17 1 558.616 38.731 566.693 0.00 0.72270 41.062
 -1 17 1 47.623 11.543 28.696 180.00 0.72713 11.904
 0 17 1 253.077 21.511 254.255 0.00 0.72844 23.094
 1 17 1 812.403 37.490 880.565 0.00 0.72656 41.597
 2 17 1 3480.479 77.433 3486.709 180.00 0.72158 94.013
 3 17 1 1223.706 45.481 1211.567 0.00 0.71367 51.002
 4 17 1 1914.418 80.228 1961.529 180.00 0.70314 86.751
 5 17 1 4678.612 127.720 4518.453 0.00 0.69032 144.462
 6 17 1 447.965 49.797 459.500 180.00 0.67562 51.203
 7 17 1 172.891 18.249 149.073 180.00 0.65945 19.344
 8 17 1 13.371 11.988 6.038 180.00 0.64218 12.072
 -8 18 1 349.906 25.751 376.201 180.00 0.61694 27.789
 -7 18 1 1454.632 50.691 1388.584 0.00 0.63182 56.864
 -6 18 1 1445.849 51.017 1582.060 180.00 0.64561 57.950
 -5 18 1 78.098 15.324 89.659 0.00 0.65797 16.009
 -4 18 1 169.381 18.904 185.096 0.00 0.66859 20.129
 -3 18 1 199.778 35.042 157.868 180.00 0.67716 35.685
 -2 18 1 416.819 40.114 390.858 0.00 0.68342 41.593
 -1 18 1 1854.477 82.995 1850.209 180.00 0.68716 88.857
 0 18 1 2668.750 99.594 2706.685 0.00 0.68826 108.454
 1 18 1 1316.393 69.624 1261.535 180.00 0.68668 73.634
 2 18 1 45.647 17.060 30.590 0.00 0.68246 17.311
 3 18 1 11.066 9.222 2.648 180.00 0.67577 9.291
 4 18 1 22.577 9.185 9.217 0.00 0.66680 9.361
 5 18 1 580.309 37.809 570.521 0.00 0.65584 40.245
 6 18 1 1232.731 46.294 1225.006 180.00 0.64320 51.802
 7 18 1 1032.199 42.043 1022.818 0.00 0.62920 46.742
 8 18 1 509.958 45.647 630.483 180.00 0.61415 47.759
 -7 19 1 95.905 33.659 95.768 180.00 0.60364 34.016
 -6 19 1 23.033 15.907 8.576 0.00 0.61562 16.007
 -5 19 1 23.181 10.044 14.970 0.00 0.62631 10.253
 -4 19 1 10.315 8.517 1.641 180.00 0.63545 8.580
 -3 19 1 251.919 24.067 226.616 180.00 0.64280 25.375
 -2 19 1 15.997 9.515 1.018 0.00 0.64815 9.589
 -1 19 1 192.045 20.859 209.854 0.00 0.65134 22.138
 0 19 1 146.177 23.976 132.524 0.00 0.65227 24.705
 1 19 1 172.337 20.532 178.192 180.00 0.65092 21.641
 2 19 1 109.430 17.896 103.927 180.00 0.64733 18.630
 3 19 1 0.856 6.640 3.371 0.00 0.64161 6.685
 4 19 1 26.026 10.562 15.872 180.00 0.63392 10.778
 5 19 1 455.793 29.648 451.150 0.00 0.62448 31.936
 6 19 1 41.959 12.063 42.800 180.00 0.61354 12.484
 -17 0 2 624.780 44.495 550.654 0.00 0.64630 46.589
 -16 0 2 3371.878 104.897 3361.044 180.00 0.68605 116.965
 -15 0 2 2335.930 61.441 2278.611 0.00 0.73092 72.081
 -14 0 2 530.707 39.653 523.274 180.00 0.78196 41.742
 -13 0 2 4958.951 118.959 5049.665 0.00 0.84050 139.743
 -12 0 2 4668.929 110.199 4584.143 180.00 0.90827 129.507
 -11 0 2 6601.329 128.642 6756.098 180.00 0.98757 160.033
 -10 0 2 8020.083 137.403 7979.470 0.00 1.08149 177.191
 -9 0 2 1177.146 45.647 1113.221 180.00 1.19425 50.651
 -8 0 2 22110.609 154.324 22801.703 0.00 1.33177 337.521
 -7 0 2 28376.680 190.047 29490.615 180.00 1.50244 429.059
 -6 0 2 12843.480 99.059 12554.963 0.00 1.71830 198.573
 -5 0 2 5770.452 54.535 5599.478 180.00 1.99646 98.147
 -4 0 2 6457.837 57.018 6363.634 180.00 2.35967 107.542
 -3 0 2 26741.848 176.384 26432.766 0.00 2.83056 393.127
 1 0 2 19237.684 372.325 19469.869 0.00 3.75929 453.632
 2 0 2 3949.854 31.585 3724.568 180.00 3.18596 65.547
 3 0 2 2440.115 24.688 2334.898 180.00 2.64641 45.861
 4 0 2 13870.964 84.054 13696.303 0.00 2.21642 204.432
 5 0 2 3012.533 33.734 3067.476 180.00 1.88697 58.348
 6 0 2 19385.027 113.857 19766.520 0.00 1.63378 285.974
 7 0 2 24755.248 189.572 25130.555 180.00 1.43600 381.953
 8 0 2 552.164 35.042 486.277 0.00 1.27854 37.294
 9 0 2 231.623 14.987 236.156 180.00 1.15082 17.004
 10 0 2 3297.505 60.619 3404.652 0.00 1.04548 79.738
 11 0 2 41.832 16.138 24.973 180.00 0.95728 16.365
 12 0 2 3591.875 69.580 3613.539 180.00 0.88248 88.636
 13 0 2 1907.068 57.405 1886.177 0.00 0.81829 65.866
 14 0 2 425.935 26.232 457.886 180.00 0.76265 28.756
 15 0 2 2354.770 63.072 2300.838 0.00 0.71398 73.620
 16 0 2 2649.614 69.083 2671.082 180.00 0.67107 81.128
 17 0 2 1001.453 43.844 861.737 0.00 0.63297 47.685
 -17 1 2 60.864 9.558 60.941 180.00 0.64542 10.313
 -16 1 2 68.964 9.724 69.894 0.00 0.68500 10.573
 -15 1 2 4.752 4.659 3.625 180.00 0.72966 4.759
 -14 1 2 311.801 18.166 322.710 180.00 0.78042 20.548
 -13 1 2 653.568 29.831 614.992 0.00 0.83859 33.220
 -12 1 2 803.540 75.848 774.077 180.00 0.90586 77.718
 -11 1 2 3301.195 61.618 3403.729 0.00 0.98447 80.505
 -10 1 2 5821.438 80.681 5981.382 180.00 1.07742 117.285
 -9 1 2 372.803 18.075 355.345 0.00 1.18878 20.823
 -8 1 2 35.973 5.324 20.342 0.00 1.32420 5.872
 -7 1 2 87.161 4.340 66.320 180.00 1.49159 6.084
 -6 1 2 6520.431 43.240 6647.174 0.00 1.70212 103.380
 -5 1 2 12797.396 68.890 13133.560 180.00 1.97120 189.826
 -4 1 2 11560.415 71.659 11330.474 0.00 2.31829 171.696
 -3 1 2 5509.575 36.111 5255.915 180.00 2.75994 85.498
 -2 1 2 3949.193 27.046 3810.475 0.00 3.27904 64.160
 -1 1 2 2967.233 24.405 2981.937 180.00 3.74666 52.657
 0 1 2 4273.574 30.294 4112.606 180.00 3.89310 69.203
 1 1 2 21754.748 101.885 20950.260 0.00 3.59839 300.512
 2 1 2 21358.389 85.458 20784.049 180.00 3.08624 292.347
 3 1 2 857.766 9.747 882.457 0.00 2.58842 20.698
 4 1 2 4653.905 27.602 4727.215 180.00 2.18202 74.509
 5 1 2 5368.862 31.184 5263.946 0.00 1.86561 83.036
 6 1 2 1018.958 12.446 1043.957 0.00 1.61985 24.035
 7 1 2 242.939 6.674 224.432 180.00 1.42652 10.382
 8 1 2 56.562 7.787 48.179 0.00 1.27183 8.549
 9 1 2 2095.667 32.031 2148.881 180.00 1.14592 47.796
 10 1 2 1817.613 31.463 1805.083 0.00 1.04180 44.288
 11 1 2 401.820 19.238 414.809 180.00 0.95446 22.248
 12 1 2 578.782 19.522 597.677 0.00 0.88026 24.058
 13 1 2 601.183 31.346 601.775 180.00 0.81652 34.419
 14 1 2 13.562 7.931 9.284 180.00 0.76122 8.090
 15 1 2 12.362 6.414 11.952 180.00 0.71281 6.635
 16 1 2 47.980 8.981 32.334 0.00 0.67010 9.474
 17 1 2 378.126 19.638 333.134 0.00 0.63215 22.090
 -17 2 2 294.412 17.519 289.905 0.00 0.64283 19.743
 -16 2 2 883.012 31.833 899.046 180.00 0.68191 36.838
 -15 2 2 634.774 26.249 629.482 0.00 0.72592 30.070
 -14 2 2 14.689 6.319 13.939 0.00 0.77585 6.581
 -13 2 2 598.150 23.414 611.504 0.00 0.83292 27.436
 -12 2 2 392.504 18.174 410.026 180.00 0.89873 21.279
 -11 2 2 1925.291 46.418 1938.173 180.00 0.97534 56.861
 -10 2 2 1159.915 35.734 1162.607 0.00 1.06548 42.137
 -9 2 2 338.815 7.983 308.333 180.00 1.17280 12.480
 -8 2 2 2765.049 26.194 2856.802 0.00 1.30222 51.789
 -7 2 2 1975.132 23.582 1953.068 180.00 1.46039 40.720
 -6 2 2 1400.793 17.649 1365.852 0.00 1.65619 30.858
 -5 2 2 1317.306 16.641 1318.765 180.00 1.90083 29.616
 -4 2 2 4450.749 32.813 4085.702 180.00 2.20608 70.817
 -3 2 2 2546.162 27.552 2520.965 0.00 2.57607 49.198
 -1 2 2 12015.030 86.717 11903.660 0.00 3.32142 184.564
 0 2 2 17511.096 83.813 17119.670 180.00 3.42216 246.195
 1 2 2 1568.266 17.442 1471.735 0.00 3.21681 32.177
 2 2 2 3702.381 22.974 3429.290 180.00 2.83527 58.485
 3 2 2 1029.507 20.297 885.809 180.00 2.43494 27.880
 4 2 2 1317.891 14.677 1271.871 0.00 2.08769 28.192
 5 2 2 29.070 4.994 6.088 180.00 1.80562 5.312
 6 2 2 2053.998 23.396 2086.680 0.00 1.58012 41.882
 7 2 2 6816.802 42.313 6793.417 180.00 1.39916 105.320
 8 2 2 1011.045 24.191 1001.435 0.00 1.25232 31.467
 9 2 2 323.556 14.370 351.757 180.00 1.13159 17.515
 10 2 2 1628.608 29.723 1609.714 0.00 1.03100 41.222
 11 2 2 219.874 11.871 230.142 0.00 0.94613 14.246
 12 2 2 1528.228 31.682 1547.534 180.00 0.87372 41.982
 13 2 2 254.899 14.049 238.878 0.00 0.81129 16.276
 14 2 2 264.494 15.083 261.538 180.00 0.75697 17.347
 15 2 2 481.932 20.512 476.243 0.00 0.70932 23.908
 16 2 2 517.920 22.012 514.588 180.00 0.66720 25.504
 17 2 2 157.311 14.836 176.968 0.00 0.62972 16.283
 -17 3 2 623.373 31.412 580.682 180.00 0.63858 34.438
 -16 3 2 4.456 6.158 0.521 180.00 0.67683 6.193
 -15 3 2 4.050 4.744 1.953 0.00 0.71981 4.810
 -14 3 2 1085.626 32.741 1078.992 180.00 0.76840 39.007
 -13 3 2 4139.364 115.468 4045.923 0.00 0.82373 130.617
 -12 3 2 3635.650 75.204 3630.052 180.00 0.88721 93.314
 -11 3 2 9772.545 94.482 9714.240 0.00 0.96067 164.285
 -10 3 2 10599.743 95.185 10591.805 180.00 1.04644 173.890
 -9 3 2 71.937 10.375 53.235 0.00 1.14755 11.057
 -8 3 2 463.400 10.668 422.247 0.00 1.26791 15.757
 -7 3 2 33.870 3.424 21.480 0.00 1.41248 4.228
 -6 3 2 11552.753 68.028 11863.387 0.00 1.58727 174.400
 -5 3 2 46108.324 443.562 47841.902 180.00 1.79862 761.340
 -4 3 2 24694.088 138.361 25039.695 0.00 2.05057 358.333
 -3 3 2 11455.142 62.821 11071.497 180.00 2.33738 165.712
 -2 3 2 11752.094 60.725 11439.299 0.00 2.62829 169.072
 -1 3 2 1099.909 19.289 1170.592 180.00 2.85139 29.353
 0 3 2 5922.207 45.957 5608.760 180.00 2.91437 94.295
 1 3 2 30838.021 428.347 30260.738 0.00 2.78438 587.361
 2 3 2 25056.012 108.681 25070.572 180.00 2.52582 349.683
 3 3 2 6151.182 36.922 6149.335 0.00 2.23043 95.435
 4 3 2 23857.281 106.242 23687.801 180.00 1.95445 332.730
 5 3 2 24568.818 109.486 24654.830 0.00 1.71733 344.551
 6 3 2 99.360 6.389 92.915 0.00 1.51993 8.047
 7 3 2 3260.861 30.301 3288.587 180.00 1.35685 59.003
 8 3 2 362.837 7.976 368.346 0.00 1.22171 13.131
 9 3 2 4605.333 57.974 4734.995 180.00 1.10886 90.172
 10 3 2 5386.397 77.384 5395.338 0.00 1.01372 109.996
 11 3 2 2945.215 42.844 2993.521 180.00 0.93272 63.350
 12 3 2 6040.341 66.241 6008.222 0.00 0.86313 108.795
 13 3 2 1509.143 33.173 1515.163 180.00 0.80279 42.877
 14 3 2 97.922 10.386 82.744 180.00 0.75005 11.395
 15 3 2 11.664 6.655 0.980 0.00 0.70362 6.735
 16 3 2 127.013 12.830 138.587 180.00 0.66245 14.121
 17 3 2 1250.598 34.704 1328.200 0.00 0.62571 42.353
 -17 4 2 439.587 23.851 430.574 180.00 0.63276 26.503
 -16 4 2 1605.360 43.177 1600.973 0.00 0.66992 51.668
 -15 4 2 363.164 20.218 370.366 180.00 0.71151 22.762
 -14 4 2 422.071 22.128 418.156 0.00 0.75833 24.857
 -13 4 2 1531.757 37.606 1573.569 180.00 0.81136 46.765
 -12 4 2 940.265 27.981 967.065 0.00 0.87181 34.084
 -11 4 2 208.283 29.373 199.795 0.00 0.94120 30.289
 -10 4 2 1893.009 36.164 1934.023 180.00 1.02142 48.729
 -9 4 2 2687.330 33.138 2644.731 0.00 1.11479 53.869
 -8 4 2 9389.630 57.007 9419.854 180.00 1.22413 142.141
 -7 4 2 14136.732 74.408 14237.952 0.00 1.35269 206.063
 -6 4 2 2933.775 26.508 2966.018 180.00 1.50380 53.415
 -5 4 2 12.270 2.477 3.588 180.00 1.67978 2.770
 -4 4 2 166.046 7.602 115.016 180.00 1.87942 9.583
 -3 4 2 2301.287 27.114 2394.217 180.00 2.09278 47.138
 -2 4 2 32213.893 180.112 31565.801 0.00 2.29386 456.099
 -1 4 2 16725.652 103.785 16610.641 180.00 2.43771 246.629
 0 4 2 10353.054 96.372 10230.958 0.00 2.47671 171.079
 1 4 2 11792.236 70.878 11611.768 180.00 2.39543 174.493
 2 4 2 66.580 5.551 61.703 0.00 2.22479 6.814
 3 4 2 3471.790 27.003 3469.311 0.00 2.01497 59.596
 4 4 2 2628.793 23.695 2782.687 180.00 1.80459 49.470
 5 4 2 2027.148 22.975 2019.150 0.00 1.61299 41.049
 6 4 2 5655.326 39.655 5730.527 180.00 1.44616 91.299
 7 4 2 5977.896 41.673 6104.646 0.00 1.30360 96.347
 8 4 2 717.243 12.690 701.013 180.00 1.18241 20.266
 9 4 2 15.577 4.650 9.287 0.00 1.07922 4.932
 10 4 2 456.967 23.793 427.239 180.00 0.99092 26.477
 11 4 2 136.043 11.477 116.490 0.00 0.91488 12.777
 12 4 2 988.659 25.756 1016.684 0.00 0.84892 32.709
 13 4 2 769.905 23.813 749.861 180.00 0.79133 28.996
 14 4 2 36.683 7.203 27.292 0.00 0.74068 7.695
 15 4 2 633.116 23.397 604.532 180.00 0.69586 27.477
 16 4 2 1241.779 33.575 1220.249 0.00 0.65596 40.835
 17 4 2 313.112 21.773 298.801 180.00 0.62024 23.685
 -17 5 2 604.757 27.731 617.180 180.00 0.62551 31.244
 -16 5 2 644.180 27.849 621.615 180.00 0.66134 31.462
 -15 5 2 604.236 25.768 576.123 0.00 0.70125 29.311
 -14 5 2 201.544 15.169 177.099 180.00 0.74595 16.719
 -13 5 2 466.767 21.111 442.008 0.00 0.79624 24.200
 -12 5 2 249.933 15.079 223.826 180.00 0.85314 17.065
 -11 5 2 772.984 24.838 773.755 0.00 0.91783 29.983
 -10 5 2 63.655 13.156 49.866 180.00 0.99174 13.654
 -9 5 2 983.880 21.401 937.198 180.00 1.07652 28.876
 -8 5 2 213.465 9.358 192.674 0.00 1.17399 11.887
 -7 5 2 64.702 7.501 45.877 0.00 1.28593 8.307
 -6 5 2 1186.478 22.536 1201.293 0.00 1.41361 32.067
 -5 5 2 917.776 14.001 869.687 180.00 1.55676 23.141
 -4 5 2 1291.309 15.698 1274.340 180.00 1.71163 28.653
 -3 5 2 680.661 12.024 670.807 180.00 1.86810 19.473
 -2 5 2 2995.581 21.566 2904.172 0.00 2.00694 50.897
 -1 5 2 103.864 6.766 106.404 180.00 2.10115 8.517
 0 5 2 935.636 17.866 1003.048 0.00 2.12598 26.655
 1 5 2 189.984 5.228 169.997 0.00 2.07390 8.614
 2 5 2 2411.067 21.423 2518.105 180.00 1.96019 45.498
 3 5 2 11.523 1.794 3.122 180.00 1.81212 2.150
 4 5 2 520.739 10.492 461.530 180.00 1.65453 16.191
 5 5 2 9694.891 72.682 9750.007 0.00 1.50315 152.768
 6 5 2 2050.905 22.981 2123.839 180.00 1.36541 41.916
 7 5 2 371.248 10.705 394.846 180.00 1.24353 15.192
 8 5 2 37.845 8.495 26.497 0.00 1.13703 8.914
 9 5 2 539.135 19.456 538.339 180.00 1.04438 23.534
 10 5 2 928.705 26.651 966.706 0.00 0.96375 32.967
 11 5 2 1636.903 37.412 1726.973 180.00 0.89337 47.741
 12 5 2 3167.275 70.510 3239.593 0.00 0.83166 86.318
 13 5 2 54.143 8.274 52.626 0.00 0.77728 9.026
 14 5 2 474.857 19.785 457.891 180.00 0.72912 23.164
 15 5 2 98.624 11.305 93.765 180.00 0.68625 12.321
 16 5 2 250.999 19.100 220.949 180.00 0.64789 20.693
 17 5 2 806.180 57.609 829.460 0.00 0.61341 60.208
 -17 6 2 1719.508 102.822 1639.092 180.00 0.61698 106.898
 -16 6 2 3900.697 71.168 3819.963 0.00 0.65128 91.842
 -15 6 2 2088.798 51.970 1967.296 180.00 0.68930 62.011
 -14 6 2 301.217 18.174 320.144 0.00 0.73160 20.511
 -13 6 2 1664.171 39.727 1722.584 180.00 0.77887 49.626
 -12 6 2 123.233 12.310 126.218 0.00 0.83187 13.553
 -11 6 2 3443.030 58.932 3439.704 0.00 0.89150 79.088
 -10 6 2 5358.679 65.142 5312.561 180.00 0.95876 101.115
 -9 6 2 4483.838 39.220 4459.031 0.00 1.03470 76.896
 -8 6 2 5850.012 55.812 5868.769 180.00 1.12033 101.081
 -7 6 2 8517.146 55.519 8690.995 0.00 1.21635 132.368
 -6 6 2 4573.671 36.709 4606.850 180.00 1.32268 77.114
 -5 6 2 1222.739 16.847 1215.103 0.00 1.43771 28.597
 -4 6 2 1628.531 18.512 1589.961 0.00 1.55700 33.887
 -3 6 2 5792.888 37.077 5874.299 180.00 1.67198 91.888
 -2 6 2 3586.582 29.675 3673.128 0.00 1.76931 62.852
 -1 6 2 21390.053 219.516 20757.443 180.00 1.83286 355.386
 0 6 2 22315.391 135.165 21691.242 0.00 1.84927 321.314
 1 6 2 7662.774 63.469 7649.081 180.00 1.81469 124.827
 2 6 2 5174.179 47.889 5104.432 0.00 1.73703 88.760
 3 6 2 335.446 8.360 325.522 180.00 1.63149 12.863
 4 6 2 517.881 10.878 515.872 180.00 1.51365 16.870
 5 6 2 3479.925 31.392 3538.596 0.00 1.39516 62.261
 6 6 2 14682.012 79.982 14716.724 180.00 1.28295 214.128
 7 6 2 19355.568 99.276 19453.514 0.00 1.18028 277.852
 8 6 2 3980.132 41.030 4047.384 180.00 1.08808 72.999
 9 6 2 870.685 41.335 828.789 0.00 1.00607 45.007
 10 6 2 4402.665 79.936 4295.982 180.00 0.93340 102.634
 11 6 2 7.982 4.229 1.833 0.00 0.86903 4.336
 12 6 2 4193.754 64.797 4136.793 0.00 0.81191 89.739
 13 6 2 2848.149 54.683 2839.430 180.00 0.76109 70.747
 14 6 2 2263.668 64.555 2239.954 0.00 0.71571 74.421
 15 6 2 1951.788 41.218 2010.500 180.00 0.67503 53.181
 16 6 2 1556.666 37.892 1501.510 0.00 0.63843 46.678
 -17 7 2 41.125 22.824 48.306 0.00 0.60734 23.067
 -16 7 2 84.155 12.661 73.705 180.00 0.63996 13.397
 -15 7 2 4.581 5.662 2.198 0.00 0.67592 5.724
 -14 7 2 834.887 29.598 810.815 0.00 0.71567 34.363
 -13 7 2 2258.306 56.276 2238.769 180.00 0.75973 67.347
 -12 7 2 1866.596 40.964 1828.436 0.00 0.80867 51.734
 -11 7 2 2428.619 44.779 2457.279 180.00 0.86312 59.830
 -10 7 2 2841.241 46.463 2805.170 0.00 0.92371 64.375
 -9 7 2 1336.306 23.570 1327.104 180.00 0.99104 34.114
 -8 7 2 496.883 14.633 471.172 180.00 1.06550 19.120
 -7 7 2 1192.927 18.837 1128.024 0.00 1.14707 29.086
 -6 7 2 1354.544 19.402 1363.427 180.00 1.23494 31.707
 -5 7 2 16348.596 84.237 16722.920 0.00 1.32698 238.447
 -4 7 2 13457.805 73.295 13409.906 180.00 1.41904 196.305
 -3 7 2 1224.678 15.549 1128.202 0.00 1.50445 27.195
 -2 7 2 2111.207 22.784 2142.930 180.00 1.57418 42.176
 -1 7 2 3929.878 34.610 3980.495 0.00 1.61843 68.900
 0 7 2 2068.215 30.816 2174.375 0.00 1.62969 47.070
 1 7 2 12755.869 83.791 12633.037 180.00 1.60588 191.680
 2 7 2 3000.605 46.439 2951.708 0.00 1.55131 65.747
 3 7 2 9848.443 58.343 9918.698 180.00 1.47475 148.433
 4 7 2 10737.302 86.447 10910.800 0.00 1.38599 172.146
 5 7 2 310.707 12.766 291.168 180.00 1.29331 15.746
 6 7 2 483.772 12.413 496.397 0.00 1.20242 17.621
 7 7 2 118.965 6.394 101.857 180.00 1.11667 8.257
 8 7 2 565.061 13.453 584.327 180.00 1.03764 19.310
 9 7 2 2268.797 47.338 2238.894 0.00 0.96580 60.108
 10 7 2 4343.194 61.594 4362.576 180.00 0.90097 89.326
 11 7 2 1934.477 41.769 1916.018 0.00 0.84268 53.037
 12 7 2 337.984 18.539 326.892 180.00 0.79030 20.973
 13 7 2 841.917 29.877 882.222 0.00 0.74320 34.974
 14 7 2 648.464 23.287 619.128 180.00 0.70078 27.504
 15 7 2 337.581 17.911 323.252 180.00 0.66246 20.398
 16 7 2 230.782 18.504 201.780 0.00 0.62776 19.993
 -16 8 2 240.205 33.903 239.629 0.00 0.62761 34.865
 -15 8 2 352.873 20.484 314.468 180.00 0.66142 22.685
 -14 8 2 86.921 12.111 75.507 180.00 0.69852 12.900
 -13 8 2 93.949 12.010 90.651 0.00 0.73930 12.934
 -12 8 2 88.307 14.076 96.047 0.00 0.78417 14.888
 -11 8 2 542.800 21.330 552.319 0.00 0.83351 25.193
 -10 8 2 780.686 24.265 768.842 180.00 0.88769 29.504
 -9 8 2 7.408 2.686 1.002 180.00 0.94694 2.820
 -8 8 2 15.172 5.990 0.989 180.00 1.01125 6.102
 -7 8 2 538.780 13.103 504.824 180.00 1.08018 18.379
 -6 8 2 188.156 7.565 161.996 180.00 1.15259 10.117
 -5 8 2 824.472 14.768 818.436 0.00 1.22633 22.884
 -4 8 2 2500.032 25.345 2460.433 0.00 1.29788 47.372
 -3 8 2 91.235 5.216 90.446 180.00 1.36226 7.069
 -2 8 2 6487.815 52.895 6516.249 180.00 1.41338 106.669
 -1 8 2 84.291 4.494 65.860 180.00 1.44515 6.168
 0 8 2 6632.869 47.154 6720.458 0.00 1.45315 106.078
 1 8 2 120.873 10.582 89.662 0.00 1.43619 11.715
 2 8 2 144.497 6.326 146.434 180.00 1.39676 8.828
 3 8 2 2691.558 33.382 2638.197 180.00 1.34009 53.989
 4 8 2 349.843 10.617 375.203 0.00 1.27245 14.887
 5 8 2 38.141 4.154 25.610 0.00 1.19961 4.942
 6 8 2 887.276 16.834 931.595 180.00 1.12602 25.289
 7 8 2 1307.323 21.132 1311.291 0.00 1.05468 32.267
 8 8 2 146.385 7.510 132.464 180.00 0.98734 9.585
 9 8 2 807.272 28.603 820.886 0.00 0.92485 33.490
 10 8 2 436.296 19.434 457.374 180.00 0.86745 22.752
 11 8 2 150.249 12.692 138.663 180.00 0.81506 14.075
 12 8 2 395.727 22.633 385.987 0.00 0.76739 25.085
 13 8 2 312.736 19.118 308.207 180.00 0.72405 21.319
 14 8 2 448.966 23.170 420.125 0.00 0.68465 25.864
 15 8 2 95.962 11.780 71.673 180.00 0.64879 12.596
 16 8 2 10.800 6.692 2.973 180.00 0.61609 6.790
 -16 9 2 54.869 19.827 32.411 0.00 0.61444 20.069
 -15 9 2 901.060 36.062 824.390 180.00 0.64606 40.264
 -14 9 2 1128.625 34.895 1055.681 0.00 0.68050 40.823
 -13 9 2 2259.584 48.297 2255.113 180.00 0.71804 60.929
 -12 9 2 4753.136 68.065 4683.998 0.00 0.75892 97.109
 -11 9 2 3326.492 53.956 3300.975 180.00 0.80338 74.260
 -10 9 2 395.529 21.162 364.993 0.00 0.85156 23.659
 -9 9 2 165.565 8.324 151.386 0.00 0.90344 10.496
 -8 9 2 30.770 4.254 25.755 180.00 0.95877 4.969
 -7 9 2 333.258 16.333 310.894 0.00 1.01690 18.940
 -6 9 2 4826.632 41.441 4757.706 180.00 1.07662 81.538
 -5 9 2 7632.908 52.857 7753.216 0.00 1.13598 120.472
 -4 9 2 5044.378 42.084 5207.749 180.00 1.19214 86.058
 -3 9 2 2475.806 28.865 2459.327 0.00 1.24145 49.251
 -2 9 2 2169.312 29.866 2099.086 180.00 1.27977 46.286
 -1 9 2 2413.322 30.011 2418.577 0.00 1.30321 49.425
 0 9 2 154.688 6.390 148.433 180.00 1.30907 8.951
 1 9 2 3416.292 33.126 3316.819 180.00 1.29663 61.279
 2 9 2 7403.059 64.849 7628.255 0.00 1.26739 124.422
 3 9 2 6751.414 68.631 6857.159 180.00 1.22460 118.592
 4 9 2 9116.782 75.131 9085.202 0.00 1.17234 146.826
 5 9 2 9807.146 65.010 9742.246 180.00 1.11464 149.646
 6 9 2 3378.025 35.394 3483.920 0.00 1.05487 63.603
 7 9 2 13.868 6.413 5.849 180.00 0.99554 6.568
 8 9 2 1479.571 23.860 1493.465 180.00 0.93832 35.908
 9 9 2 2464.824 44.547 2530.396 0.00 0.88419 60.194
 10 9 2 4840.104 78.710 4940.783 180.00 0.83364 106.584
 11 9 2 7628.420 89.236 7693.657 0.00 0.78682 139.884
 12 9 2 3330.625 64.285 3244.315 180.00 0.74368 81.777
 13 9 2 446.956 22.596 416.023 0.00 0.70404 25.325
 14 9 2 7.199 5.662 3.027 180.00 0.66766 5.753
 15 9 2 133.122 12.689 127.027 180.00 0.63427 13.937
 16 9 2 716.523 74.695 650.241 0.00 0.60362 76.245
 -15 10 2 622.001 48.414 715.859 0.00 0.63010 50.827
 -14 10 2 935.480 39.938 931.299 180.00 0.66192 44.270
 -13 10 2 188.965 28.126 197.878 0.00 0.69631 29.041
 -12 10 2 361.239 20.781 349.470 0.00 0.73341 23.152
 -11 10 2 442.666 21.295 435.653 180.00 0.77329 24.263
 -10 10 2 1957.322 95.905 1910.695 0.00 0.81597 101.339
 -9 10 2 3805.155 40.457 3771.867 180.00 0.86127 70.076
 -8 10 2 2114.134 28.632 2147.003 0.00 0.90880 45.639
 -7 10 2 4116.706 40.052 4119.878 180.00 0.95784 73.477
 -6 10 2 848.612 16.719 842.103 0.00 1.00725 24.440
 -5 10 2 363.448 10.540 376.796 0.00 1.05536 14.900
 -4 10 2 583.650 14.583 592.599 0.00 1.09993 20.239
 -3 10 2 255.380 11.506 262.651 0.00 1.13830 14.319
 -2 10 2 11501.430 75.335 11454.314 180.00 1.16762 173.995
 -1 10 2 3910.723 37.010 3907.106 0.00 1.18534 69.524
 0 10 2 1652.046 48.250 1696.378 180.00 1.18974 56.527
 1 10 2 9686.787 66.771 9583.867 0.00 1.18038 148.734
 2 10 2 3086.688 33.599 3147.034 180.00 1.15820 59.107
 3 10 2 12.853 5.882 2.450 180.00 1.12527 6.000
 4 10 2 10.757 5.579 3.099 0.00 1.08432 5.697
 5 10 2 1920.890 28.561 1925.450 180.00 1.03818 43.423
 6 10 2 5236.644 46.728 5309.286 0.00 0.98937 89.880
 7 10 2 5189.555 47.445 5246.645 180.00 0.93993 89.621
 8 10 2 5510.345 50.226 5531.577 0.00 0.89133 94.365
 9 10 2 1929.829 39.866 1883.622 180.00 0.84454 51.356
 10 10 2 295.542 16.790 278.196 0.00 0.80016 19.034
 11 10 2 20.438 6.211 11.736 180.00 0.75849 6.485
 12 10 2 852.456 29.796 832.333 180.00 0.71962 34.682
 13 10 2 2307.027 50.635 2274.767 0.00 0.68352 63.026
 14 10 2 1257.556 89.943 1265.441 180.00 0.65008 93.021
 15 10 2 1230.040 33.307 1209.490 0.00 0.61915 40.528
 -15 11 2 110.199 29.509 112.902 180.00 0.61376 29.988
 -14 11 2 171.523 27.204 197.683 180.00 0.64306 28.117
 -13 11 2 56.252 18.443 82.348 0.00 0.67445 18.932
 -12 11 2 337.513 33.659 315.628 0.00 0.70799 35.021
 -11 11 2 320.025 81.842 256.467 180.00 0.74368 82.319
 -10 11 2 133.714 19.827 124.141 180.00 0.78139 20.636
 -9 11 2 557.242 17.678 565.240 0.00 0.82090 22.313
 -8 11 2 693.954 19.247 687.491 0.00 0.86174 24.744
 -7 11 2 637.156 20.498 624.251 180.00 0.90321 25.183
 -6 11 2 1396.881 26.192 1407.801 180.00 0.94427 36.679
 -5 11 2 61.292 15.099 47.667 0.00 0.98356 15.516
 -4 11 2 347.117 15.634 314.350 0.00 1.01934 18.405
 -3 11 2 190.663 14.008 204.810 0.00 1.04965 15.814
 -2 11 2 5.099 3.060 0.192 0.00 1.07251 3.129
 -1 11 2 121.707 18.045 94.436 180.00 1.08619 18.757
 0 11 2 638.824 20.452 668.797 180.00 1.08958 25.415
 1 11 2 17.819 4.667 15.692 180.00 1.08238 5.069
 2 11 2 1835.164 35.115 1831.691 0.00 1.06519 47.164
 3 11 2 314.877 16.505 274.181 0.00 1.03941 18.817
 4 11 2 509.725 16.232 543.805 180.00 1.00688 20.886
 5 11 2 923.285 20.126 901.945 180.00 0.96961 27.514
 6 11 2 155.124 8.934 143.753 0.00 0.92950 10.874
 7 11 2 299.338 15.898 301.316 0.00 0.88814 18.404
 8 11 2 265.526 10.965 266.245 180.00 0.84680 13.955
 9 11 2 76.083 9.766 78.003 180.00 0.80638 10.706
 10 11 2 98.988 11.497 113.624 0.00 0.76748 12.642
 11 11 2 426.949 20.765 407.286 0.00 0.73048 23.608
 12 11 2 234.706 16.685 187.256 180.00 0.69557 18.252
 13 11 2 381.477 21.463 360.162 180.00 0.66281 23.870
 14 11 2 142.430 16.025 134.939 0.00 0.63219 17.098
 15 11 2 329.213 35.042 333.935 0.00 0.60363 36.397
 -14 12 2 817.962 53.947 878.023 180.00 0.62414 56.878
 -13 12 2 15.216 11.527 6.021 0.00 0.65272 11.620
 -12 12 2 40.575 14.755 23.042 0.00 0.68298 14.988
 -11 12 2 76.079 18.904 68.166 180.00 0.71484 19.363
 -9 12 2 3791.293 56.361 3839.529 180.00 0.78260 80.692
 -8 12 2 972.620 35.709 987.838 0.00 0.81774 40.838
 -7 12 2 1500.290 34.473 1564.054 180.00 0.85292 44.141
 -6 12 2 2725.136 46.288 2864.107 0.00 0.88725 64.254
 -5 12 2 8.654 3.976 8.317 180.00 0.91960 4.220
 -4 12 2 372.125 16.724 370.564 180.00 0.94864 19.752
 -3 12 2 346.274 16.180 351.832 0.00 0.97293 19.098
 -2 12 2 2239.482 48.642 2263.037 180.00 0.99104 61.191
 -1 12 2 3212.374 49.068 3160.388 0.00 1.00181 69.554
 0 12 2 8571.694 85.672 8555.300 180.00 1.00446 146.815
 1 12 2 5150.167 63.763 5185.583 0.00 0.99881 98.695
 2 12 2 75.491 14.968 43.294 180.00 0.98526 15.403
 3 12 2 904.536 39.884 921.833 0.00 0.96475 44.119
 4 12 2 296.797 18.075 274.053 180.00 0.93857 20.158
 5 12 2 3722.508 61.578 3756.326 180.00 0.90817 83.721
 6 12 2 6533.068 74.259 6585.707 0.00 0.87495 119.344
 7 12 2 2966.085 42.990 3001.809 180.00 0.84020 63.570
 8 12 2 3408.701 42.567 3419.618 0.00 0.80494 67.525
 9 12 2 2719.595 55.221 2713.648 180.00 0.76998 70.123
 10 12 2 110.938 15.728 123.601 0.00 0.73591 16.670
 11 12 2 13.083 11.297 4.334 0.00 0.70310 11.372
 12 12 2 679.702 34.857 642.525 180.00 0.67181 37.959
 13 12 2 2579.770 89.911 2475.663 0.00 0.64215 98.615
 14 12 2 1685.626 57.609 1608.252 180.00 0.61419 64.409
 -13 13 2 1226.481 65.013 1298.901 0.00 0.63133 69.266
 -12 13 2 2156.486 83.917 2171.118 180.00 0.65859 91.291
 -11 13 2 872.831 52.102 908.006 0.00 0.68702 55.315
 -9 13 2 233.284 14.729 228.796 0.00 0.74650 16.736
 -8 13 2 192.617 17.253 193.301 0.00 0.77681 18.692
 -7 13 2 2368.731 49.592 2301.142 180.00 0.80678 62.498
 -6 13 2 860.971 26.568 913.894 0.00 0.83564 32.419
 -5 13 2 908.217 46.052 856.241 180.00 0.86250 49.536
 -4 13 2 5146.333 95.050 5078.440 0.00 0.88633 120.698
 -3 13 2 1891.710 38.994 1948.404 180.00 0.90604 50.943
 -2 13 2 915.335 32.036 906.743 0.00 0.92062 37.129
 -1 13 2 1028.861 53.716 1025.601 180.00 0.92923 57.472
 0 13 2 353.717 18.708 337.333 180.00 0.93134 21.223
 1 13 2 448.157 33.042 371.929 0.00 0.92683 34.811
 2 13 2 1003.180 41.267 1005.631 180.00 0.91598 45.913
 3 13 2 6598.224 91.362 6695.988 0.00 0.89943 131.559
 4 13 2 6449.838 104.488 6553.526 180.00 0.87810 139.741
 5 13 2 2478.099 45.095 2455.180 0.00 0.85305 60.199
 6 13 2 1598.769 39.405 1619.555 180.00 0.82535 48.641
 7 13 2 406.338 18.437 400.490 0.00 0.79599 21.490
 8 13 2 751.689 24.845 777.264 0.00 0.76581 29.949
 9 13 2 1806.985 70.546 1808.479 180.00 0.73553 77.118
 10 13 2 3230.850 133.484 3200.283 0.00 0.70565 142.445
 11 13 2 3345.233 76.319 3280.570 180.00 0.67657 91.750
 12 13 2 1055.395 43.648 1053.778 0.00 0.64855 48.361
 13 13 2 1213.768 47.851 1140.731 180.00 0.62175 52.825
 -13 14 2 57.635 19.365 50.858 0.00 0.61044 19.698
 -12 14 2 142.475 27.665 152.432 180.00 0.63497 28.359
 -11 14 2 348.118 34.120 361.631 0.00 0.66033 35.632
 -9 14 2 166.459 13.305 173.932 180.00 0.71262 14.912
 -8 14 2 227.055 15.132 226.416 180.00 0.73885 17.058
 -7 14 2 6.372 4.242 0.638 0.00 0.76449 4.313
 -6 14 2 1056.299 30.443 1026.382 0.00 0.78891 36.742
 -5 14 2 138.174 12.425 136.263 180.00 0.81139 13.777
 -4 14 2 714.487 24.877 723.632 180.00 0.83113 29.585
 -3 14 2 152.564 13.598 143.580 0.00 0.84732 14.935
 -2 14 2 511.645 21.041 506.857 0.00 0.85921 24.611
 -1 14 2 272.553 18.608 272.909 0.00 0.86620 20.567
 0 14 2 1045.029 35.421 1017.350 180.00 0.86791 40.893
 1 14 2 693.360 28.874 640.759 180.00 0.86426 32.575
 2 14 2 1690.109 44.768 1736.553 0.00 0.85543 53.880
 3 14 2 0.277 3.446 1.376 0.00 0.84191 3.480
 4 14 2 167.329 12.638 148.545 180.00 0.82434 14.150
 5 14 2 316.007 17.000 335.049 180.00 0.80351 19.609
 6 14 2 92.132 12.083 79.663 0.00 0.78023 12.921
 7 14 2 252.930 15.322 238.302 0.00 0.75529 17.377
 8 14 2 705.196 24.934 668.207 180.00 0.72937 29.314
 9 14 2 464.772 36.426 482.336 0.00 0.70306 38.432
 10 14 2 12.910 8.761 10.561 0.00 0.67683 8.913
 11 14 2 10.144 10.605 11.713 180.00 0.65105 10.730
 12 14 2 2.766 10.144 0.263 0.00 0.62596 10.157
 -12 15 2 2208.128 86.223 2138.854 180.00 0.61224 93.392
 -11 15 2 1781.626 75.618 1727.510 0.00 0.63487 81.467
 -10 15 2 113.888 23.976 124.244 180.00 0.65786 24.613
 -9 15 2 545.907 23.809 564.112 0.00 0.68092 27.392
 -8 15 2 164.644 18.158 170.418 180.00 0.70369 19.344
 -7 15 2 981.844 30.363 1081.424 180.00 0.72573 36.770
 -6 15 2 1744.584 40.525 1790.995 0.00 0.74653 50.850
 -5 15 2 2077.247 44.095 2068.891 180.00 0.76549 56.100
 -4 15 2 2981.858 53.049 3068.074 0.00 0.78200 71.193
 -3 15 2 2070.873 43.635 2089.358 180.00 0.79544 55.835
 -2 15 2 922.515 28.846 952.721 0.00 0.80525 34.675
 -1 15 2 139.583 12.128 138.443 180.00 0.81099 13.529
 0 15 2 410.158 19.511 413.027 180.00 0.81240 22.498
 1 15 2 1461.372 36.312 1446.735 0.00 0.80940 44.851
 2 15 2 2579.748 48.735 2569.531 180.00 0.80214 63.904
 3 15 2 4490.857 65.335 4443.454 0.00 0.79095 92.896
 4 15 2 1102.151 31.645 1098.161 180.00 0.77633 38.236
 5 15 2 313.596 19.141 334.878 0.00 0.75886 21.485
 6 15 2 1545.778 37.565 1592.919 180.00 0.73916 46.874
 7 15 2 100.180 11.638 75.713 180.00 0.71785 12.506
 8 15 2 1807.583 82.302 1889.550 0.00 0.69548 88.261
 9 15 2 154.924 32.737 148.431 180.00 0.67256 33.332
 -10 16 2 850.699 52.563 825.727 180.00 0.63104 55.457
 -9 16 2 2076.258 79.306 2109.040 0.00 0.65131 86.701
 -8 16 2 1322.746 37.407 1371.423 180.00 0.67115 44.996
 -7 16 2 1181.917 34.102 1188.601 0.00 0.69019 40.952
 -6 16 2 993.896 31.389 1058.385 180.00 0.70801 37.534
 -5 16 2 104.007 11.859 100.001 0.00 0.72412 12.894
 -4 16 2 30.750 7.391 29.986 0.00 0.73805 7.869
 -3 16 2 595.360 24.135 633.909 180.00 0.74932 28.164
 -2 16 2 2816.124 52.619 2819.322 0.00 0.75750 68.958
 -1 16 2 2251.905 46.664 2228.822 180.00 0.76228 59.477
 0 16 2 1710.824 41.563 1706.472 0.00 0.76344 51.145
 1 16 2 3049.834 54.528 2971.957 180.00 0.76095 71.945
 2 16 2 1521.661 39.066 1490.570 0.00 0.75491 47.488
 3 16 2 106.302 13.234 91.452 180.00 0.74556 14.122
 4 16 2 168.931 24.668 179.144 180.00 0.73328 25.595
 5 16 2 1894.965 54.762 1844.192 0.00 0.71850 63.359
 6 16 2 2049.292 56.240 2049.763 180.00 0.70171 65.921
 7 16 2 1306.909 44.822 1328.638 0.00 0.68340 51.101
 8 16 2 3485.542 85.880 3402.331 180.00 0.66402 100.709
 -8 17 2 294.422 23.310 281.662 180.00 0.64104 24.988
 -7 17 2 204.075 19.816 194.092 0.00 0.65757 21.112
 -6 17 2 -5.072 5.543 0.703 180.00 0.67292 5.553
 -5 17 2 128.222 16.916 145.286 180.00 0.68671 17.954
 -4 17 2 10.041 7.201 5.863 0.00 0.69855 7.319
 -3 17 2 134.123 18.419 115.878 0.00 0.70808 19.248
 -2 17 2 73.744 14.157 74.161 180.00 0.71497 14.792
 -1 17 2 5.862 5.699 0.112 0.00 0.71898 5.741
 0 17 2 56.476 12.549 51.502 180.00 0.71996 13.057
 1 17 2 246.534 30.201 225.057 0.00 0.71787 31.239
 2 17 2 1.832 5.972 7.035 0.00 0.71279 6.077
 3 17 2 170.003 18.419 179.744 180.00 0.70491 19.649
 4 17 2 448.338 28.515 426.607 0.00 0.69450 30.770
 5 17 2 232.357 21.012 242.901 180.00 0.68191 22.528
 6 17 2 7.470 8.299 10.181 0.00 0.66751 8.431
 7 17 2 443.101 27.713 423.588 180.00 0.65168 30.004
 8 17 2 130.025 23.976 155.822 0.00 0.63481 24.763
 -8 18 2 616.570 33.389 613.708 180.00 0.61314 36.369
 -7 18 2 1158.520 45.800 1173.028 0.00 0.62756 50.993
 -6 18 2 2000.405 60.153 2028.226 180.00 0.64086 69.087
 -5 18 2 69.572 14.755 67.580 0.00 0.65274 15.316
 -4 18 2 354.163 26.558 410.342 0.00 0.66289 28.692
 -3 18 2 563.612 61.324 609.515 180.00 0.67101 62.925
 -2 18 2 931.824 45.186 992.945 0.00 0.67687 49.281
 -1 18 2 2213.879 64.879 2268.449 180.00 0.68027 74.717
 0 18 2 2364.487 67.163 2388.279 0.00 0.68110 77.558
 1 18 2 947.493 42.381 980.756 180.00 0.67933 46.705
 2 18 2 19.530 9.059 9.699 180.00 0.67502 9.228
 3 18 2 195.300 20.206 185.292 0.00 0.66831 21.418
 4 18 2 111.435 20.979 108.083 180.00 0.65942 21.630
 5 18 2 1532.755 52.153 1572.036 0.00 0.64861 59.094
 6 18 2 889.902 40.086 913.345 180.00 0.63618 44.238
 7 18 2 89.596 15.422 65.050 0.00 0.62244 16.001
 -6 19 2 904.697 80.228 895.630 180.00 0.61151 82.359
 -5 19 2 1139.445 47.104 1138.346 0.00 0.62180 51.993
 -4 19 2 2402.370 68.951 2419.710 180.00 0.63055 79.331
 -3 19 2 2909.769 94.522 3076.208 0.00 0.63753 105.667
 -2 19 2 720.161 37.957 781.359 180.00 0.64255 41.432
 -1 19 2 184.573 20.798 208.853 180.00 0.64546 22.059
 0 19 2 471.133 31.125 400.139 0.00 0.64617 33.145
 1 19 2 252.238 34.581 253.086 180.00 0.64465 35.583
 2 19 2 1486.066 68.471 1535.533 0.00 0.64097 73.693
 3 19 2 3750.492 85.747 3849.633 180.00 0.63522 103.329
 4 19 2 1324.246 50.046 1243.943 0.00 0.62757 55.435
 5 19 2 247.329 23.121 251.996 180.00 0.61823 24.578
 6 19 2 419.290 35.893 425.255 0.00 0.60744 37.656
 -17 1 3 28.439 7.222 30.551 180.00 0.63895 7.704
 -16 1 3 3.617 5.353 2.014 180.00 0.67704 5.409
 -15 1 3 577.300 24.934 567.878 0.00 0.71978 28.472
 -14 1 3 2098.207 59.019 2103.352 180.00 0.76803 68.659
 -13 1 3 5118.135 85.906 5065.546 0.00 0.82285 113.484
 -12 1 3 4139.675 125.645 4188.402 180.00 0.88559 140.241
 -11 1 3 53.140 9.716 33.016 0.00 0.95796 10.200
 -10 1 3 1048.489 47.261 1050.922 180.00 1.04209 51.622
 -9 1 3 5401.379 52.104 5543.688 0.00 1.14070 95.071
 -8 1 3 1771.540 22.521 1867.242 0.00 1.25720 38.739
 -7 1 3 13737.165 79.697 14051.410 180.00 1.39567 204.963
 -6 1 3 1046.144 16.449 965.528 0.00 1.56067 25.857
 -5 1 3 2062.809 23.039 2103.017 180.00 1.75613 41.837
 -4 1 3 23330.590 116.478 23997.023 0.00 1.98239 336.508
 -3 1 3 10206.618 59.125 10182.428 180.00 2.22953 152.252
 -2 1 3 2416.427 22.484 2254.839 0.00 2.46634 44.013
 -1 1 3 4109.151 34.480 3889.831 180.00 2.63406 68.827
 0 1 3 5050.728 34.576 4775.087 180.00 2.66911 79.281
 1 1 3 5950.936 31.275 5685.403 0.00 2.55559 88.814
 2 1 3 6392.132 34.234 6401.701 180.00 2.34165 97.439
 3 1 3 31771.045 124.506 32000.436 0.00 2.09364 438.894
 4 1 3 14642.931 80.991 14303.938 180.00 1.85564 211.065
 5 1 3 4465.086 30.271 4408.546 0.00 1.64579 72.268
 6 1 3 3892.197 28.621 3975.763 180.00 1.46729 65.910
 7 1 3 368.285 8.233 346.092 180.00 1.31729 13.114
 8 1 3 3781.102 28.346 3880.888 0.00 1.19133 64.612
 9 1 3 3780.424 45.348 3853.967 180.00 1.08503 73.486
 10 1 3 11135.920 88.563 11235.614 0.00 0.99468 177.114
 11 1 3 5943.307 63.578 5940.829 180.00 0.91725 106.389
 12 1 3 147.831 16.571 134.048 0.00 0.85036 17.621
 13 1 3 1838.303 36.822 1816.444 180.00 0.79212 48.369
 14 1 3 448.870 19.900 427.877 0.00 0.74102 23.024
 15 1 3 2681.841 48.849 2697.162 0.00 0.69589 65.017
 16 1 3 1660.829 39.087 1626.428 180.00 0.65577 48.586
 17 1 3 267.347 20.698 253.939 0.00 0.61991 22.371
 -17 2 3 1290.456 48.443 1316.260 180.00 0.63643 54.220
 -16 2 3 1999.540 71.468 1961.928 0.00 0.67405 78.881
 -15 2 3 2179.996 50.534 2141.695 180.00 0.71619 61.922
 -14 2 3 1221.253 34.582 1184.336 0.00 0.76367 41.430
 -13 2 3 257.317 15.812 263.929 0.00 0.81750 17.977
 -12 2 3 547.735 26.355 523.417 180.00 0.87893 29.444
 -11 2 3 596.948 47.492 617.187 0.00 0.94954 49.613
 -10 2 3 6574.427 87.332 6646.148 180.00 1.03127 128.401
 -9 2 3 4609.591 39.718 4744.430 0.00 1.12656 79.758
 -8 2 3 2691.736 29.041 2694.753 180.00 1.23835 51.830
 -7 2 3 7164.016 51.731 7181.050 0.00 1.37002 113.739
 -6 2 3 2063.844 24.247 2016.690 180.00 1.52504 41.890
 -5 2 3 79.812 4.550 76.560 180.00 1.70582 6.326
 -4 2 3 248.633 7.443 250.831 180.00 1.91086 11.172
 -3 2 3 340.060 8.243 338.681 180.00 2.12919 12.926
 -2 2 3 24379.604 118.560 24361.848 0.00 2.33249 344.408
 -1 2 3 19909.572 105.817 20073.643 180.00 2.47282 287.419
 0 2 3 9324.022 53.135 9360.879 0.00 2.50175 139.901
 1 2 3 14784.888 66.526 14347.556 180.00 2.40755 206.882
 2 2 3 14624.846 62.628 14244.868 0.00 2.22618 204.164
 3 2 3 3377.456 23.958 3235.895 180.00 2.00989 56.055
 4 2 3 10497.191 52.034 10343.431 180.00 1.79658 152.119
 5 2 3 13615.797 69.009 13380.640 0.00 1.60416 195.145
 6 2 3 4363.529 31.101 4426.560 180.00 1.43756 72.363
 7 2 3 14505.582 70.088 14918.489 0.00 1.29565 211.555
 8 2 3 20996.951 93.212 21463.580 180.00 1.17525 298.782
 9 2 3 2676.093 37.678 2733.564 0.00 1.07284 57.324
 10 2 3 661.484 19.358 682.672 0.00 0.98526 24.700
 11 2 3 183.852 12.911 195.154 180.00 0.90985 14.763
 12 2 3 1507.641 32.145 1561.928 0.00 0.84446 42.357
 13 2 3 6230.958 70.385 6324.418 180.00 0.78734 114.146
 14 2 3 2699.865 82.790 2774.275 0.00 0.73710 93.599
 15 2 3 1602.952 37.141 1604.695 180.00 0.69264 46.755
 16 2 3 843.467 27.979 843.076 0.00 0.65305 33.167
 17 2 3 2.983 9.222 2.743 180.00 0.61761 9.258
 -17 3 3 47.264 10.420 50.063 180.00 0.63230 10.981
 -16 3 3 455.022 23.230 419.768 0.00 0.66915 25.931
 -15 3 3 65.237 10.604 61.196 180.00 0.71032 11.307
 -14 3 3 29.317 7.322 34.169 0.00 0.75657 7.840
 -13 3 3 252.828 15.676 241.185 180.00 0.80880 17.707
 -12 3 3 85.885 10.469 89.385 0.00 0.86815 11.476
 -11 3 3 429.543 33.429 404.532 0.00 0.93599 35.259
 -10 3 3 104.699 11.216 78.978 180.00 1.01398 12.155
 -9 3 3 106.856 6.523 93.603 0.00 1.10413 8.202
 -8 3 3 200.853 7.978 206.880 180.00 1.20873 10.907
 -7 3 3 421.997 11.222 401.487 180.00 1.33023 15.812
 -6 3 3 111.176 5.718 112.303 0.00 1.47072 7.822
 -5 3 3 5.743 1.863 0.603 180.00 1.63079 2.005
 -4 3 3 316.828 15.174 274.992 180.00 1.80711 17.672
 -3 3 3 14.203 6.296 4.454 0.00 1.98838 6.440
 -2 3 3 564.526 9.749 471.520 0.00 2.15089 15.988
 -1 3 3 2747.619 22.366 2635.918 0.00 2.25944 48.166
 0 3 3 3403.131 52.443 3333.022 180.00 2.28144 73.598
 1 3 3 66.033 8.309 33.974 0.00 2.20932 8.939
 2 3 3 2129.087 17.280 2090.490 0.00 2.06668 39.128
 3 3 3 107.637 6.153 63.615 180.00 1.89018 7.573
 4 3 3 1115.897 13.850 1124.955 0.00 1.70955 25.806
 5 3 3 4348.823 32.357 4540.081 180.00 1.54129 73.739
 6 3 3 52.778 4.880 48.547 180.00 1.39179 6.001
 7 3 3 6.744 2.062 1.046 0.00 1.26185 2.224
 8 3 3 28.435 3.609 29.638 0.00 1.14984 4.479
 9 3 3 735.497 19.394 760.266 0.00 1.05341 25.449
 10 3 3 625.668 18.873 663.087 180.00 0.97015 24.086
 11 3 3 1072.944 25.901 1059.412 0.00 0.89791 33.320
 12 3 3 140.827 10.712 138.259 180.00 0.83488 12.279
 13 3 3 172.186 12.302 163.127 180.00 0.77956 13.969
 14 3 3 12.981 5.366 20.170 0.00 0.73071 5.748
 15 3 3 5.866 4.474 7.738 180.00 0.68733 4.659
 16 3 3 227.403 15.741 226.065 0.00 0.64860 17.600
 17 3 3 126.337 39.192 88.798 180.00 0.61383 39.517
 -17 4 3 907.165 35.588 907.004 180.00 0.62665 40.217
 -16 4 3 254.597 18.182 240.067 0.00 0.66247 19.958
 -15 4 3 2181.746 48.335 2188.835 180.00 0.70234 60.396
 -14 4 3 3442.559 59.179 3411.645 0.00 0.74695 79.107
 -13 4 3 6.838 4.470 1.674 0.00 0.79708 4.558
 -12 4 3 351.300 17.394 337.948 180.00 0.85370 20.071
 -11 4 3 18.404 5.311 9.539 0.00 0.91795 5.584
 -10 4 3 3700.928 51.762 3724.764 180.00 0.99117 76.518
 -9 4 3 7406.031 52.598 7457.919 0.00 1.07486 117.195
 -8 4 3 3926.975 34.611 3884.107 180.00 1.17062 68.166
 -7 4 3 12496.947 78.177 12412.458 0.00 1.27993 186.552
 -6 4 3 1834.124 24.177 1851.862 180.00 1.40358 39.838
 -5 4 3 1351.813 19.609 1379.780 180.00 1.54065 31.943
 -4 4 3 652.634 13.397 590.252 180.00 1.68669 19.641
 -3 4 3 7789.377 43.392 7329.539 180.00 1.83119 113.867
 -2 4 3 33151.941 136.552 33115.453 0.00 1.95575 457.259
 -1 4 3 5611.667 81.842 5762.078 180.00 2.03628 116.082
 0 4 3 3098.855 45.299 2938.340 0.00 2.05234 65.171
 1 4 3 11417.224 77.200 10811.157 180.00 1.99936 169.534
 2 4 3 3965.884 25.388 3793.053 0.00 1.89180 63.406
 3 4 3 507.735 8.746 506.906 0.00 1.75363 15.458
 4 4 3 4822.336 36.016 4715.754 180.00 1.60653 78.579
 5 4 3 11300.910 64.207 11399.226 0.00 1.46452 168.236
 6 4 3 2406.410 25.566 2528.312 180.00 1.33449 47.648
 7 4 3 1092.061 18.395 1097.394 0.00 1.21867 28.224
 8 4 3 10478.470 58.716 10590.581 180.00 1.11689 156.429
 9 4 3 2086.131 47.385 2123.365 0.00 1.02790 59.032
 10 4 3 482.233 17.752 500.186 0.00 0.95011 21.734
 11 4 3 152.434 11.394 135.692 180.00 0.88195 12.902
 12 4 3 206.286 13.790 221.817 0.00 0.82201 15.783
 13 4 3 1543.661 34.068 1582.831 180.00 0.76905 44.057
 14 4 3 2006.444 40.314 2066.535 0.00 0.72203 52.962
 15 4 3 973.546 35.148 1017.630 180.00 0.68009 40.489
 16 4 3 694.792 25.650 689.539 0.00 0.64250 30.008
 -17 5 3 3.293 7.608 4.569 0.00 0.61961 7.672
 -16 5 3 157.890 15.074 148.433 0.00 0.65416 16.334
 -15 5 3 144.372 21.723 140.708 180.00 0.69247 22.555
 -14 5 3 1436.116 52.529 1417.284 0.00 0.73510 58.586
 -13 5 3 6141.650 78.427 5965.612 180.00 0.78273 116.668
 -12 5 3 4133.134 89.547 4073.331 0.00 0.83615 108.501
 -11 5 3 1180.295 30.629 1198.627 180.00 0.89623 38.159
 -10 5 3 1832.774 45.109 1783.373 0.00 0.96398 54.758
 -9 5 3 1653.951 22.618 1703.330 180.00 1.04043 37.189
 -8 5 3 1248.795 19.152 1305.045 180.00 1.12654 30.750
 -7 5 3 7563.055 51.284 7805.709 0.00 1.22293 119.927
 -6 5 3 2674.777 26.716 2582.131 180.00 1.32940 49.663
 -5 5 3 5821.602 40.318 5753.632 0.00 1.44409 92.415
 -4 5 3 20181.645 125.550 20179.238 180.00 1.56225 297.138
 -3 5 3 15312.752 72.411 14962.733 0.00 1.67496 215.964
 -2 5 3 1539.044 25.962 1529.312 180.00 1.76869 37.768
 -1 5 3 20.668 4.392 13.312 180.00 1.82758 4.801
 0 5 3 145.241 12.910 149.195 0.00 1.83917 14.325
 1 5 3 6942.604 67.146 6937.106 180.00 1.80075 118.987
 2 5 3 19315.863 99.923 19755.303 0.00 1.72096 280.350
 3 5 3 15251.485 77.587 15212.429 180.00 1.61499 219.517
 4 5 3 12962.715 70.674 13081.956 0.00 1.49792 190.729
 5 5 3 7440.145 49.887 7440.214 180.00 1.38084 115.999
 6 5 3 957.226 22.549 922.713 0.00 1.27025 29.565
 7 5 3 594.822 13.003 567.297 0.00 1.16917 18.983
 8 5 3 1115.333 19.507 1142.917 180.00 1.07841 29.357
 9 5 3 5443.737 66.198 5593.043 0.00 0.99767 103.939
 10 5 3 12358.696 95.722 12451.331 180.00 0.92608 194.330
 11 5 3 3901.944 51.299 3929.713 0.00 0.86263 78.193
 12 5 3 758.224 23.160 706.837 180.00 0.80630 28.185
 13 5 3 941.065 26.736 1009.007 0.00 0.75614 33.308
 14 5 3 308.387 16.527 289.928 180.00 0.71132 18.910
 15 5 3 762.826 27.752 766.889 180.00 0.67112 32.377
 16 5 3 1998.710 43.110 1941.063 0.00 0.63492 54.409
 -17 6 3 3.099 6.959 0.829 180.00 0.61131 6.986
 -16 6 3 1041.524 34.848 1035.194 180.00 0.64442 40.474
 -15 6 3 615.218 26.160 586.404 0.00 0.68095 29.733
 -14 6 3 1116.074 33.609 1069.451 0.00 0.72136 39.767
 -13 6 3 121.837 11.899 111.913 180.00 0.76621 13.076
 -12 6 3 91.770 10.436 77.299 180.00 0.81609 11.376
 -11 6 3 1204.238 30.551 1154.587 180.00 0.87166 37.919
 -10 6 3 315.260 15.160 294.327 0.00 0.93360 17.777
 -9 6 3 112.073 6.452 93.498 0.00 1.00253 8.173
 -8 6 3 13.708 3.630 7.557 0.00 1.07887 3.932
 -7 6 3 49.754 4.565 41.239 180.00 1.16263 5.618
 -6 6 3 550.068 11.961 480.834 0.00 1.25294 17.441
 -5 6 3 9.542 2.273 0.119 180.00 1.34755 2.437
 -4 6 3 1069.832 17.091 1017.616 180.00 1.44203 26.731
 -3 6 3 1736.706 16.886 1707.456 180.00 1.52924 34.365
 -2 6 3 1295.657 34.237 1256.865 0.00 1.59958 41.713
 -1 6 3 6285.731 59.243 6092.182 0.00 1.64274 106.160
 0 6 3 1399.099 25.433 1418.391 180.00 1.65114 36.217
 1 6 3 13.540 8.299 3.376 180.00 1.62317 8.396
 2 6 3 5150.633 39.200 5120.901 180.00 1.56401 84.426
 3 6 3 918.760 14.474 890.674 0.00 1.48320 23.593
 4 6 3 635.944 12.702 632.609 0.00 1.39097 19.433
 5 6 3 20.050 2.987 15.220 180.00 1.29572 3.597
 6 6 3 1341.244 19.979 1382.085 0.00 1.20306 32.150
 7 6 3 4867.426 41.418 4990.115 180.00 1.11614 83.421
 8 6 3 990.919 27.404 941.251 0.00 1.03638 33.609
 9 6 3 5.072 4.238 1.598 180.00 0.96411 4.315
 10 6 3 204.196 13.616 195.034 0.00 0.89905 15.448
 11 6 3 18.105 5.122 9.272 180.00 0.84066 5.398
 12 6 3 659.467 21.764 692.984 180.00 0.78827 26.680
 13 6 3 1278.209 31.455 1333.615 0.00 0.74121 39.843
 14 6 3 465.652 21.962 446.927 180.00 0.69885 24.968
 15 6 3 3.190 4.499 2.254 180.00 0.66061 4.566
 16 6 3 4.900 5.265 3.750 180.00 0.62600 5.357
 -17 7 3 215.787 35.964 174.144 0.00 0.60193 36.656
 -16 7 3 649.595 27.839 624.591 180.00 0.63346 31.480
 -15 7 3 11.549 6.173 2.194 180.00 0.66805 6.274
 -14 7 3 849.444 29.411 806.237 0.00 0.70608 34.215
 -13 7 3 1973.397 43.467 1940.238 180.00 0.74796 54.619
 -12 7 3 2786.970 49.687 2791.293 0.00 0.79415 66.499
 -11 7 3 1858.293 43.441 1877.881 180.00 0.84508 53.957
 -10 7 3 2016.782 38.328 1971.407 0.00 0.90116 50.935
 -9 7 3 2939.711 34.520 2993.439 180.00 0.96267 58.025
 -8 7 3 128.280 9.969 119.994 180.00 1.02965 11.439
 -7 7 3 6568.894 56.836 6642.587 0.00 1.10169 109.909
 -6 7 3 5012.279 40.098 5041.333 180.00 1.17761 83.713
 -5 7 3 7953.311 51.168 7845.316 0.00 1.25511 121.712
 -4 7 3 10588.753 59.667 10457.262 180.00 1.33038 156.166
 -3 7 3 4322.174 37.617 4354.250 0.00 1.39793 74.695
 -2 7 3 939.732 21.999 917.463 180.00 1.45105 29.060
 -1 7 3 1965.610 31.977 1973.326 180.00 1.48304 46.192
 0 7 3 6323.285 61.883 6549.020 0.00 1.48921 111.045
 1 7 3 1452.450 44.264 1380.160 180.00 1.46860 51.173
 2 7 3 4264.525 35.603 4087.112 0.00 1.42435 71.460
 3 7 3 15751.655 90.898 15815.120 180.00 1.36250 231.299
 4 7 3 2347.984 26.002 2380.205 0.00 1.28997 46.576
 5 7 3 711.237 18.050 806.243 0.00 1.21292 24.665
 6 7 3 30.483 3.950 25.645 0.00 1.13591 4.707
 7 7 3 19.865 5.030 13.507 180.00 1.06189 5.387
 8 7 3 625.330 18.197 677.702 180.00 0.99252 23.652
 9 7 3 1219.820 30.757 1234.176 0.00 0.92850 38.568
 10 7 3 1958.014 40.835 1980.339 180.00 0.86997 52.732
 11 7 3 546.607 24.617 533.353 0.00 0.81674 27.946
 12 7 3 221.879 13.218 232.730 180.00 0.76845 15.411
 13 7 3 1132.624 29.749 1156.814 0.00 0.72466 37.089
 14 7 3 237.634 15.034 238.383 180.00 0.68492 17.077
 15 7 3 269.026 16.228 280.897 180.00 0.64881 18.478
 16 7 3 212.461 20.866 184.991 0.00 0.61594 22.079
 -16 8 3 1508.203 84.839 1546.097 180.00 0.62147 89.167
 -15 8 3 3358.799 149.391 3250.740 0.00 0.65403 157.768
 -14 8 3 740.672 27.831 795.237 180.00 0.68959 32.533
 -13 8 3 389.922 19.820 366.523 0.00 0.72845 22.460
 -12 8 3 55.738 8.993 72.863 180.00 0.77091 9.873
 -11 8 3 1042.225 29.142 1006.088 180.00 0.81724 35.524
 -10 8 3 3359.510 45.202 3267.517 0.00 0.86762 68.055
 -9 8 3 8605.786 62.171 8589.677 180.00 0.92210 134.857
 -8 8 3 10463.270 68.591 10599.807 0.00 0.98045 160.410
 -7 8 3 6482.556 63.279 6531.818 180.00 1.04203 112.274
 -6 8 3 2085.202 25.030 1970.104 0.00 1.10557 42.090
 -5 8 3 28.397 6.813 2.728 180.00 1.16894 7.007
 -4 8 3 826.593 13.315 808.024 180.00 1.22901 21.902
 -3 8 3 4193.949 53.346 4086.841 0.00 1.28167 81.526
 -2 8 3 15443.649 114.507 15673.494 180.00 1.32224 239.317
 -1 8 3 27053.020 207.060 27156.211 0.00 1.34631 414.345
 0 8 3 7146.400 69.416 7073.019 180.00 1.35092 121.966
 1 8 3 1574.433 30.252 1535.248 0.00 1.33547 40.980
 2 8 3 2613.317 69.051 2471.307 180.00 1.30194 80.111
 3 8 3 522.211 12.366 521.549 180.00 1.25420 17.925
 4 8 3 4425.642 38.390 4353.989 0.00 1.19694 75.471
 5 8 3 4247.297 38.712 4345.925 180.00 1.13462 74.911
 6 8 3 5551.366 46.489 5744.160 0.00 1.07084 94.179
 7 8 3 6795.744 55.498 6874.244 180.00 1.00817 111.801
 8 8 3 5310.757 47.071 5293.644 0.00 0.94823 90.217
 9 8 3 645.495 22.458 651.357 180.00 0.89194 26.977
 10 8 3 19.777 6.055 9.924 180.00 0.83968 6.309
 11 8 3 56.634 9.275 45.846 0.00 0.79152 9.904
 12 8 3 317.166 15.595 306.039 180.00 0.74733 18.228
 13 8 3 1561.442 35.037 1581.363 0.00 0.70687 44.852
 14 8 3 2748.055 48.320 2724.805 180.00 0.66984 64.977
 15 8 3 1311.279 34.212 1361.683 0.00 0.63595 42.293
 16 8 3 710.959 38.406 739.276 180.00 0.60490 41.663
 -15 9 3 5.994 9.683 2.973 180.00 0.63917 9.731
 -14 9 3 118.037 25.360 86.858 180.00 0.67224 25.838
 -13 9 3 1365.033 45.737 1334.178 0.00 0.70808 52.056
 -12 9 3 119.542 20.057 106.858 180.00 0.74689 20.750
 -11 9 3 298.845 32.276 271.422 0.00 0.78878 33.482
 -10 9 3 321.972 13.956 305.054 180.00 0.83379 16.856
 -9 9 3 84.591 6.576 82.393 180.00 0.88179 8.000
 -8 9 3 8.562 4.367 0.376 0.00 0.93240 4.450
 -7 9 3 30.910 3.965 22.655 180.00 0.98488 4.672
 -6 9 3 1061.916 17.871 1028.215 0.00 1.03800 27.283
 -5 9 3 2030.069 23.804 2008.701 180.00 1.08991 41.453
 -4 9 3 1268.054 35.121 1224.355 0.00 1.13811 42.204
 -3 9 3 1101.399 26.410 1087.105 180.00 1.17954 33.963
 -2 9 3 138.907 9.714 137.502 180.00 1.21093 11.405
 -1 9 3 14.587 4.057 11.218 180.00 1.22934 4.404
 0 9 3 2943.312 54.934 2946.271 0.00 1.23285 71.806
 1 9 3 3703.739 49.422 3725.078 0.00 1.22107 74.966
 2 9 3 6788.097 52.376 6924.681 180.00 1.19528 110.639
 3 9 3 382.429 10.927 366.071 180.00 1.15802 15.166
 4 9 3 1375.749 28.284 1407.827 180.00 1.11250 38.137
 5 9 3 5758.925 51.180 5810.287 0.00 1.06193 97.831
 6 9 3 142.170 7.539 136.608 0.00 1.00910 9.628
 7 9 3 1055.036 19.948 1066.012 180.00 0.95614 28.920
 8 9 3 137.732 7.839 122.177 180.00 0.90456 9.705
 9 9 3 212.153 17.376 215.910 180.00 0.85530 18.979
 10 9 3 1423.093 39.188 1423.477 0.00 0.80890 46.996
 11 9 3 652.773 25.197 734.911 180.00 0.76558 29.751
 12 9 3 663.926 28.248 636.336 0.00 0.72539 31.931
 13 9 3 9.685 4.685 7.395 0.00 0.68821 4.887
 14 9 3 7.600 4.886 4.470 180.00 0.65390 5.018
 15 9 3 46.586 8.990 27.030 180.00 0.62226 9.430
 -15 10 3 708.224 52.102 680.742 0.00 0.62370 54.375
 -14 10 3 2227.493 89.450 2156.262 180.00 0.65431 96.470
 -13 10 3 218.553 29.048 175.763 0.00 0.68722 29.910
 -12 10 3 434.802 38.270 496.461 0.00 0.72253 40.181
 -10 10 3 33.659 12.449 13.813 0.00 0.80029 12.644
 -9 10 3 3578.816 83.855 3501.925 180.00 0.84245 99.672
 -8 10 3 9362.449 77.491 9406.997 0.00 0.88625 151.327
 -7 10 3 1538.916 31.560 1545.139 180.00 0.93094 41.908
 -6 10 3 22.204 9.737 11.866 0.00 0.97541 9.923
 -5 10 3 307.755 14.903 287.678 180.00 1.01811 17.492
 -4 10 3 154.761 10.722 166.208 180.00 1.05706 12.556
 -3 10 3 4423.726 57.565 4231.823 0.00 1.09001 86.012
 -2 10 3 8215.299 81.643 8215.792 180.00 1.11464 140.839
 -1 10 3 2355.244 56.955 2417.414 0.00 1.12894 69.030
 0 10 3 1182.690 28.087 1195.709 180.00 1.13166 36.140
 1 10 3 1919.117 36.066 1892.745 0.00 1.12253 48.488
 2 10 3 3.102 3.016 1.311 0.00 1.10239 3.090
 3 10 3 397.289 16.406 395.746 180.00 1.07296 19.717
 4 10 3 1309.298 22.540 1289.658 0.00 1.03645 33.067
 5 10 3 2632.051 39.532 2653.826 180.00 0.99519 57.902
 6 10 3 954.446 19.092 969.119 0.00 0.95131 27.326
 7 10 3 258.291 10.466 264.884 180.00 0.90656 13.527
 8 10 3 651.961 16.606 626.647 0.00 0.86224 22.197
 9 10 3 806.303 27.527 780.162 180.00 0.81926 32.363
 10 10 3 48.127 8.495 31.245 180.00 0.77821 9.005
 11 10 3 147.381 13.177 124.888 0.00 0.73941 14.415
 12 10 3 20.043 8.637 4.673 180.00 0.70301 8.770
 13 10 3 146.753 12.155 152.946 0.00 0.66901 13.680
 14 10 3 613.890 43.950 647.514 180.00 0.63737 46.359
 -14 11 3 546.845 45.186 590.262 180.00 0.63607 47.252
 -13 11 3 2494.460 92.678 2497.140 0.00 0.66618 101.069
 -12 11 3 3679.905 111.121 3642.551 180.00 0.69819 124.230
 -10 11 3 3650.396 104.205 3628.806 180.00 0.76760 117.968
 -9 11 3 284.695 15.483 280.350 0.00 0.80455 17.872
 -8 11 3 461.648 19.142 448.067 0.00 0.84244 22.522
 -7 11 3 2055.672 40.185 2043.092 180.00 0.88055 52.870
 -6 11 3 8617.915 88.104 8738.330 0.00 0.91789 149.682
 -5 11 3 9559.855 93.661 9517.334 180.00 0.95320 161.676
 -4 11 3 8898.179 136.002 8839.930 0.00 0.98494 183.433
 -3 11 3 8049.898 83.727 7917.149 180.00 1.01143 139.413
 -2 11 3 605.102 21.098 558.377 0.00 1.03101 25.206
 -1 11 3 1043.035 27.498 1078.998 0.00 1.04230 34.603
 0 11 3 2448.515 65.789 2466.119 180.00 1.04444 76.914
 1 11 3 6414.470 72.442 6375.950 0.00 1.03725 116.393
 2 11 3 10030.779 94.500 9966.430 180.00 1.02130 166.994
 3 11 3 4631.337 60.287 4599.325 0.00 0.99776 90.877
 4 11 3 3443.836 51.339 3422.790 180.00 0.96820 73.500
 5 11 3 1500.251 33.360 1556.547 0.00 0.93432 43.234
 6 11 3 168.949 11.695 163.378 0.00 0.89772 13.428
 7 11 3 22.362 18.747 7.638 180.00 0.85982 18.826
 8 11 3 456.969 16.838 454.364 0.00 0.82173 20.625
 9 11 3 3870.014 108.816 3860.237 180.00 0.78428 123.435
 10 11 3 1391.229 47.623 1443.172 0.00 0.74804 54.246
 11 11 3 1183.885 47.722 1196.865 180.00 0.71339 52.871
 12 11 3 1566.116 53.606 1572.446 0.00 0.68053 60.452
 13 11 3 301.256 25.406 349.415 180.00 0.64955 27.250
 14 11 3 146.365 22.363 136.860 0.00 0.62048 23.160
 -14 12 3 10.144 11.066 1.462 0.00 0.61775 11.112
 -13 12 3 335.669 35.964 367.502 180.00 0.64522 37.401
 -12 12 3 495.664 41.497 449.770 0.00 0.67417 43.217
 -10 12 3 1510.509 66.857 1586.445 180.00 0.73601 72.413
 -9 12 3 562.380 21.891 550.056 0.00 0.76840 25.711
 -8 12 3 1083.779 30.244 1098.554 180.00 0.80119 37.037
 -7 12 3 1887.227 39.751 1945.280 0.00 0.83376 51.495
 -6 12 3 2280.078 43.746 2238.834 180.00 0.86525 57.354
 -5 12 3 20.309 6.960 9.665 0.00 0.89464 7.183
 -4 12 3 3778.582 68.792 3831.597 0.00 0.92073 89.737
 -3 12 3 1155.881 32.290 1149.909 180.00 0.94225 39.182
 -2 12 3 306.250 15.876 322.752 0.00 0.95803 18.538
 -1 12 3 4831.077 63.894 4680.656 180.00 0.96706 94.461
 0 12 3 2363.167 49.911 2330.207 0.00 0.96877 62.893
 1 12 3 15.670 5.027 3.110 0.00 0.96302 5.196
 2 12 3 196.560 17.856 188.445 0.00 0.95022 19.235
 3 12 3 46.742 7.683 43.547 0.00 0.93117 8.360
 4 12 3 2201.000 41.996 2152.801 180.00 0.90701 55.300
 5 12 3 307.157 15.968 292.243 0.00 0.87897 18.433
 6 12 3 282.905 15.523 300.321 180.00 0.84830 18.024
 7 12 3 1589.943 44.093 1584.606 0.00 0.81611 52.319
 8 12 3 25.666 6.378 29.972 180.00 0.78332 6.895
 9 12 3 18.570 9.452 1.678 180.00 0.75068 9.543
 10 12 3 557.708 42.650 557.723 180.00 0.71872 44.748
 11 12 3 43.143 11.724 51.156 0.00 0.68782 12.218
 12 12 3 243.719 22.644 267.304 0.00 0.65823 24.190
 13 12 3 357.600 70.315 361.666 180.00 0.63008 71.069
 -13 13 3 387.771 38.270 357.999 0.00 0.62453 39.672
 -12 13 3 319.992 34.581 320.694 180.00 0.65068 35.896
 -10 13 3 181.206 25.360 167.733 180.00 0.70574 26.243
 -9 13 3 15.228 5.738 8.800 0.00 0.73414 5.961
 -8 13 3 5.285 4.417 1.933 180.00 0.76259 4.497
 -7 13 3 177.248 22.650 151.531 180.00 0.79050 23.560
 -6 13 3 1577.073 37.413 1575.959 0.00 0.81719 46.745
 -5 13 3 1001.448 29.447 1034.853 180.00 0.84181 35.819
 -4 13 3 280.386 21.964 281.741 0.00 0.86343 23.705
 -3 13 3 1508.423 36.046 1465.626 180.00 0.88111 44.865
 -2 13 3 743.123 25.171 743.331 0.00 0.89397 30.014
 -1 13 3 666.780 49.653 680.925 0.00 0.90130 51.972
 0 13 3 368.056 17.900 369.573 180.00 0.90268 20.740
 1 13 3 156.931 12.153 137.259 180.00 0.89802 13.604
 2 13 3 950.762 28.199 919.229 180.00 0.88761 34.034
 3 13 3 5118.738 68.007 5128.646 0.00 0.87203 101.022
 4 13 3 1498.690 36.367 1433.053 180.00 0.85209 44.923
 5 13 3 160.900 12.937 148.019 180.00 0.82872 14.393
 6 13 3 37.085 7.451 34.914 0.00 0.80286 8.008
 7 13 3 552.706 24.313 592.101 0.00 0.77541 27.990
 8 13 3 105.127 11.085 114.538 0.00 0.74713 12.297
 9 13 3 2176.313 79.767 2163.103 180.00 0.71864 87.498
 10 13 3 478.604 39.653 458.637 0.00 0.69046 41.451
 11 13 3 124.685 18.700 119.883 180.00 0.66293 19.514
 12 13 3 458.102 33.890 487.094 0.00 0.63631 36.043
 13 13 3 84.839 23.054 65.282 180.00 0.61077 23.437
 -12 14 3 3.689 9.222 0.528 0.00 0.62787 9.242
 -10 14 3 1121.816 58.558 1091.124 180.00 0.67691 62.375
 -9 14 3 3380.396 68.856 3399.291 0.00 0.70185 86.356
 -8 14 3 7292.307 151.216 7283.929 180.00 0.72657 182.814
 -7 14 3 1253.130 34.513 1270.601 0.00 0.75060 41.901
 -6 14 3 630.545 24.453 620.875 180.00 0.77333 28.460
 -5 14 3 1052.935 31.331 1074.892 0.00 0.79409 37.725
 -4 14 3 1539.642 37.788 1561.459 0.00 0.81217 46.867
 -3 14 3 4446.339 65.695 4426.548 180.00 0.82683 92.909
 -2 14 3 3310.658 67.905 3350.725 0.00 0.83742 85.158
 -1 14 3 6962.066 83.680 6905.320 180.00 0.84344 128.897
 0 14 3 5229.079 71.044 5168.650 0.00 0.84457 103.690
 1 14 3 909.573 28.704 945.751 180.00 0.84076 34.485
 2 14 3 160.193 12.856 173.111 0.00 0.83220 14.486
 3 14 3 138.660 12.284 144.397 0.00 0.81931 13.707
 4 14 3 1593.982 37.968 1597.378 180.00 0.80271 47.351
 5 14 3 1237.162 33.577 1306.813 0.00 0.78308 41.284
 6 14 3 3359.989 56.248 3311.554 180.00 0.76115 76.102
 7 14 3 3756.729 59.622 3776.773 0.00 0.73764 82.519
 8 14 3 546.161 22.495 556.604 180.00 0.71317 26.219
 9 14 3 663.499 45.186 648.265 0.00 0.68827 47.612
 10 14 3 303.393 32.276 294.420 180.00 0.66339 33.565
 11 14 3 303.393 33.198 336.892 180.00 0.63886 34.592
 12 14 3 452.323 40.575 497.482 0.00 0.61494 42.413
 -12 15 3 875.597 72.851 891.106 0.00 0.60587 75.146
 -11 15 3 1116.282 61.785 1032.878 180.00 0.62759 65.229
 -10 15 3 881.130 53.486 811.018 0.00 0.64956 56.333
 -9 15 3 49.879 9.110 44.556 180.00 0.67150 9.709
 -8 15 3 20.542 6.767 19.983 180.00 0.69306 7.115
 -7 15 3 274.388 17.471 285.519 0.00 0.71382 19.620
 -6 15 3 2813.001 95.621 2873.987 180.00 0.73329 105.696
 -5 15 3 3210.855 56.870 3197.417 0.00 0.75092 75.469
 -4 15 3 2012.516 44.433 2007.795 180.00 0.76614 55.859
 -3 15 3 476.955 21.965 448.586 0.00 0.77841 25.008
 -2 15 3 9.793 12.798 1.360 0.00 0.78723 12.837
 -1 15 3 67.514 10.151 57.655 0.00 0.79223 10.864
 0 15 3 633.652 24.796 632.809 0.00 0.79316 28.825
 1 15 3 3725.142 106.276 3708.255 180.00 0.79000 120.274
 2 15 3 1807.720 41.615 1781.751 0.00 0.78289 51.842
 3 15 3 105.455 11.979 99.768 180.00 0.77213 13.007
 4 15 3 401.709 20.016 341.420 0.00 0.75819 22.531
 5 15 3 888.320 29.361 872.013 180.00 0.74158 34.600
 6 15 3 6.492 5.020 6.671 180.00 0.72288 5.174
 7 15 3 370.126 19.236 343.160 0.00 0.70265 21.766
 8 15 3 206.734 25.129 204.086 180.00 0.68140 26.207
 9 15 3 13.832 9.683 16.591 0.00 0.65958 9.874
 10 15 3 60.863 18.443 55.602 180.00 0.63759 18.821
 11 15 3 708.224 49.797 778.915 0.00 0.61572 52.468
 -11 16 3 182.128 29.048 165.204 0.00 0.60418 29.815
 -10 16 3 199.188 28.126 198.927 0.00 0.62371 29.062
 -9 16 3 162.087 17.280 164.613 0.00 0.64305 18.485
 -8 16 3 771.303 32.842 838.590 180.00 0.66191 37.175
 -7 16 3 45.083 9.166 39.353 180.00 0.67992 9.697
 -6 16 3 121.691 13.051 111.948 0.00 0.69668 14.132
 -5 16 3 421.757 21.421 407.050 0.00 0.71175 24.172
 -4 16 3 133.973 12.842 140.687 180.00 0.72467 14.169
 -3 16 3 244.683 16.573 270.739 180.00 0.73503 18.652
 -2 16 3 45.192 8.895 55.738 0.00 0.74245 9.586
 -1 16 3 87.592 11.606 78.977 180.00 0.74663 12.455
 0 16 3 286.408 17.797 283.034 0.00 0.74741 19.930
 1 16 3 626.609 25.360 634.625 180.00 0.74476 29.303
 2 16 3 845.940 32.204 840.803 0.00 0.73879 36.796
 3 16 3 3.298 4.413 0.137 0.00 0.72974 4.445
 4 16 3 32.156 7.360 30.767 180.00 0.71793 7.855
 5 16 3 204.673 21.312 207.376 0.00 0.70378 22.583
 6 16 3 989.211 31.710 1016.261 180.00 0.68774 37.576
 7 16 3 373.743 19.962 336.830 0.00 0.67025 22.386
 8 16 3 267.626 21.665 276.962 180.00 0.65173 23.376
 -9 17 3 177.056 31.354 180.983 0.00 0.61642 32.106
 -8 17 3 3.240 6.025 1.249 180.00 0.63297 6.062
 -7 17 3 182.005 15.674 171.941 0.00 0.64867 17.092
 -6 17 3 3060.443 96.561 3143.516 180.00 0.66317 108.049
 -5 17 3 2067.180 47.685 2089.260 0.00 0.67612 59.044
 -4 17 3 553.117 42.319 534.326 180.00 0.68718 44.351
 -3 17 3 2416.829 51.326 2379.788 0.00 0.69599 64.428
 -2 17 3 1475.069 39.949 1418.379 180.00 0.70227 47.736
 -1 17 3 36.575 8.457 47.957 180.00 0.70581 9.070
 0 17 3 254.325 17.433 244.617 0.00 0.70647 19.303
 1 17 3 1455.107 39.837 1456.409 180.00 0.70423 47.783
 2 17 3 2344.483 52.741 2301.985 0.00 0.69918 64.967
 3 17 3 1816.330 89.681 1806.223 180.00 0.69149 94.944
 4 17 3 2625.523 68.139 2725.956 0.00 0.68142 80.526
 5 17 3 1177.051 48.875 1232.663 180.00 0.66928 54.041
 6 17 3 185.212 19.203 171.066 0.00 0.65544 20.380
 7 17 3 6.686 6.847 3.494 0.00 0.64025 6.925
 -8 18 3 401.795 28.016 387.870 0.00 0.60608 30.052
 -7 18 3 1014.484 65.704 1009.622 180.00 0.61981 68.744
 -6 18 3 711.337 37.809 693.184 0.00 0.63243 40.937
 -5 18 3 9.498 7.976 0.099 0.00 0.64363 8.024
 -4 18 3 434.623 29.799 455.346 180.00 0.65314 32.050
 -3 18 3 1143.734 47.111 1151.272 0.00 0.66070 52.058
 -2 18 3 531.595 44.495 530.109 180.00 0.66606 46.387
 -1 18 3 734.480 37.957 690.936 0.00 0.66908 41.109
 0 18 3 2096.443 63.577 2005.122 180.00 0.66964 72.192
 1 18 3 721.386 37.494 703.346 0.00 0.66774 40.705
 2 18 3 20.358 9.515 10.742 0.00 0.66342 9.688
 3 18 3 67.473 14.246 80.668 180.00 0.65684 14.896
 4 18 3 39.012 11.988 36.322 0.00 0.64819 12.358
 5 18 3 476.288 30.157 442.317 180.00 0.63772 32.414
 6 18 3 1258.735 77.001 1276.455 0.00 0.62571 80.607
 7 18 3 589.732 32.429 628.827 180.00 0.61245 35.497
 -5 19 3 26.853 13.682 19.925 180.00 0.61391 13.875
 -4 19 3 52.410 13.647 73.223 0.00 0.62215 14.234
 -3 19 3 346.604 27.863 402.318 0.00 0.62867 29.856
 -2 19 3 175.865 20.655 189.669 180.00 0.63329 21.817
 -1 19 3 19.983 9.614 18.371 180.00 0.63588 9.846
 0 19 3 45.455 12.801 48.797 180.00 0.63636 13.248
 1 19 3 39.967 12.067 20.962 0.00 0.63472 12.336
 2 19 3 98.845 26.512 89.477 0.00 0.63102 26.948
 3 19 3 250.165 23.949 257.925 180.00 0.62534 25.389
 4 19 3 385.648 28.686 406.166 0.00 0.61787 30.718
 -17 0 4 1067.751 44.011 1116.901 180.00 0.62973 48.971
 -16 0 4 4217.990 120.804 4402.399 0.00 0.66589 136.943
 -15 0 4 2688.577 92.678 2649.375 180.00 0.70616 101.965
 -14 0 4 830.872 49.797 775.211 0.00 0.75122 52.648
 -13 0 4 1060.030 53.947 1126.580 180.00 0.80189 58.084
 -12 0 4 9.683 7.838 6.165 0.00 0.85915 7.949
 -11 0 4 2078.102 69.162 2255.066 0.00 0.92414 78.128
 -10 0 4 11816.642 178.439 11993.790 180.00 0.99823 241.576
 -9 0 4 20666.742 174.519 21187.566 0.00 1.08292 329.998
 -8 0 4 7530.062 81.006 7861.113 180.00 1.17984 135.600
 -7 0 4 2900.548 44.958 2855.700 0.00 1.29039 63.794
 -6 0 4 11244.019 101.372 11665.322 180.00 1.41528 187.345
 -5 0 4 8.178 4.841 0.990 0.00 1.55335 4.923
 -4 0 4 36833.227 249.407 37732.285 0.00 1.69970 551.550
 -3 0 4 11869.353 99.639 11874.563 180.00 1.84317 190.228
 -2 0 4 5343.147 57.243 5301.404 0.00 1.96466 96.084
 -1 0 4 36970.332 733.353 37997.469 180.00 2.03996 884.671
 0 0 4 15181.971 192.964 15641.554 0.00 2.04963 284.269
 1 0 4 1348.929 25.455 1207.488 180.00 1.99092 34.726
 2 0 4 322.429 12.684 331.488 180.00 1.87965 16.010
 3 0 4 1300.223 21.473 1232.432 0.00 1.73998 31.926
 4 0 4 3870.392 41.050 3921.293 180.00 1.59298 71.713
 5 0 4 7558.080 63.716 7781.831 0.00 1.45194 125.550
 6 0 4 9399.442 75.354 9418.576 180.00 1.32321 150.468
 7 0 4 5713.004 56.180 5660.024 0.00 1.20874 99.297
 8 0 4 1012.283 21.483 1044.999 180.00 1.10821 29.722
 9 0 4 2980.199 57.511 3068.159 0.00 1.02032 74.573
 10 0 4 843.765 50.950 867.997 180.00 0.94349 54.054
 11 0 4 941.007 34.993 894.943 180.00 0.87614 39.713
 12 0 4 952.451 43.803 943.333 0.00 0.81689 47.864
 13 0 4 2638.381 63.567 2548.263 180.00 0.76452 75.863
 14 0 4 3059.681 71.393 3085.019 0.00 0.71800 86.011
 15 0 4 719.391 35.864 803.935 180.00 0.67649 39.615
 16 0 4 990.430 42.977 940.509 0.00 0.63927 47.173
 -17 1 4 310.121 20.496 328.870 0.00 0.62893 22.661
 -16 1 4 21.543 7.652 12.178 0.00 0.66493 7.887
 -15 1 4 77.007 13.647 72.849 180.00 0.70502 14.306
 -14 1 4 414.444 25.098 406.743 0.00 0.74985 27.466
 -13 1 4 1379.014 43.359 1311.420 180.00 0.80023 49.908
 -12 1 4 4111.655 100.977 4029.962 0.00 0.85711 117.867
 -11 1 4 3303.670 62.756 3308.457 180.00 0.92160 80.859
 -10 1 4 337.281 18.745 338.285 0.00 0.99503 21.216
 -9 1 4 68.647 5.667 60.312 0.00 1.07884 6.904
 -8 1 4 137.488 8.718 132.301 180.00 1.17456 10.517
 -7 1 4 1923.466 33.026 1963.340 0.00 1.28350 46.729
 -6 1 4 11249.053 72.063 11561.736 180.00 1.40620 172.457
 -5 1 4 6020.940 51.943 6147.874 0.00 1.54137 101.695
 -4 1 4 2925.367 29.602 2882.125 180.00 1.68404 54.367
 -3 1 4 5500.565 42.098 5241.526 0.00 1.82324 88.050
 -2 1 4 426.712 12.982 415.189 0.00 1.94058 17.222
 -1 1 4 3092.391 31.958 3126.608 180.00 2.01304 58.062
 0 1 4 1308.313 30.916 1356.058 0.00 2.02233 39.634
 1 1 4 4852.166 37.710 4840.190 180.00 1.96587 80.435
 2 1 4 7414.879 40.898 7386.315 0.00 1.85852 111.892
 3 1 4 1039.843 13.557 1012.634 180.00 1.72318 24.465
 4 1 4 124.563 7.733 101.728 0.00 1.58006 9.358
 5 1 4 2544.414 23.647 2547.588 180.00 1.44214 47.318
 6 1 4 119.643 5.322 103.588 0.00 1.31577 7.483
 7 1 4 1157.627 17.665 1161.959 0.00 1.20306 28.459
 8 1 4 989.515 15.162 970.650 180.00 1.10383 24.883
 9 1 4 182.409 10.173 173.891 0.00 1.01690 12.263
 10 1 4 103.893 8.683 108.921 180.00 0.94078 10.130
 11 1 4 2434.086 40.167 2441.357 0.00 0.87398 56.379
 12 1 4 1263.227 29.899 1288.920 180.00 0.81513 38.324
 13 1 4 26.581 6.409 21.068 0.00 0.76308 6.824
 14 1 4 102.073 11.486 101.630 180.00 0.71681 12.557
 15 1 4 7.790 4.961 1.360 0.00 0.67549 5.044
 16 1 4 369.081 19.359 329.597 0.00 0.63842 21.799
 -17 2 4 217.949 17.299 215.224 180.00 0.62653 18.922
 -16 2 4 945.407 32.716 928.578 0.00 0.66210 37.894
 -15 2 4 124.625 15.029 132.595 180.00 0.70164 16.104
 -14 2 4 48.059 8.980 41.967 180.00 0.74580 9.558
 -13 2 4 681.126 30.601 717.552 180.00 0.79530 34.433
 -12 2 4 11.402 6.025 10.313 0.00 0.85106 6.232
 -11 2 4 2070.500 60.863 2047.839 0.00 0.91410 69.944
 -10 2 4 807.262 29.168 800.197 180.00 0.98560 33.871
 -9 2 4 1588.403 26.484 1703.455 0.00 1.06686 39.441
 -8 2 4 687.087 25.755 730.565 180.00 1.15914 30.292
 -7 2 4 24.434 5.392 4.252 0.00 1.26346 5.628
 -6 2 4 3519.032 35.258 3460.983 180.00 1.37997 63.873
 -5 2 4 1087.693 18.002 1062.657 0.00 1.50701 27.706
 -4 2 4 4383.630 37.774 4412.103 0.00 1.63952 75.439
 -3 2 4 2598.241 26.969 2587.650 180.00 1.76713 49.557
 -2 2 4 722.139 22.368 662.414 0.00 1.87333 27.180
 -1 2 4 5713.869 46.382 5746.536 180.00 1.93826 94.756
 0 2 4 3254.394 32.339 3417.316 0.00 1.94655 61.002
 1 2 4 274.520 7.991 250.690 180.00 1.89605 11.662
 2 2 4 860.691 11.674 803.049 0.00 1.79919 21.042
 4 2 4 895.454 13.145 874.437 180.00 1.54312 22.584
 5 2 4 1728.299 19.295 1698.250 0.00 1.41388 35.509
 6 2 4 5072.088 36.483 5240.959 180.00 1.29421 83.829
 7 2 4 2160.216 23.000 2135.826 0.00 1.18651 42.423
 8 2 4 58.171 4.490 47.552 180.00 1.09101 5.714
 9 2 4 104.546 8.062 105.325 0.00 1.00685 9.572
 10 2 4 323.857 14.126 326.953 180.00 0.93280 17.150
 11 2 4 118.361 9.877 124.583 180.00 0.86757 11.356
 12 2 4 1098.203 27.950 1060.899 0.00 0.80993 35.016
 13 2 4 587.575 21.403 613.422 180.00 0.75880 25.722
 14 2 4 495.468 20.522 487.134 0.00 0.71326 24.014
 15 2 4 89.042 11.013 89.762 180.00 0.67252 11.989
 16 2 4 64.130 10.241 72.785 0.00 0.63591 11.053
 -17 3 4 949.347 33.806 958.622 0.00 0.62258 38.990
 -16 3 4 248.137 17.624 244.296 0.00 0.65745 19.457
 -15 3 4 1226.585 35.845 1245.256 180.00 0.69612 42.809
 -14 3 4 1432.393 37.593 1462.653 0.00 0.73918 45.902
 -13 3 4 2964.259 60.001 3005.203 180.00 0.78729 76.126
 -12 3 4 6873.686 98.954 6763.740 0.00 0.84126 138.173
 -11 3 4 8196.003 104.831 8251.777 180.00 0.90199 155.602
 -10 3 4 1238.763 29.217 1228.502 0.00 0.97047 37.374
 -9 3 4 223.911 13.992 192.362 0.00 1.04774 15.827
 -8 3 4 100.510 16.636 58.419 180.00 1.13475 17.167
 -7 3 4 5962.558 50.035 6029.931 0.00 1.23205 99.631
 -6 3 4 27275.270 140.538 27824.408 180.00 1.33933 391.684
 -5 3 4 14189.064 84.525 14249.452 0.00 1.45453 210.226
 -4 3 4 7785.502 67.081 7815.424 180.00 1.57257 128.373
 -3 3 4 9938.776 62.733 9852.373 0.00 1.68411 150.048
 -1 3 4 604.463 13.168 640.740 180.00 1.83023 19.684
 0 3 4 904.588 14.242 875.818 0.00 1.83721 23.284
 1 3 4 26027.551 129.171 25921.271 180.00 1.79457 367.324
 2 3 4 30839.164 121.083 30828.301 0.00 1.71180 424.411
 3 3 4 2266.133 20.720 2176.043 180.00 1.60431 41.948
 4 3 4 3644.934 28.526 3669.455 0.00 1.48691 62.515
 5 3 4 6908.269 43.331 6909.131 180.00 1.37027 107.007
 6 3 4 457.143 10.291 403.382 0.00 1.26051 15.324
 7 3 4 1286.670 18.902 1290.660 0.00 1.16039 30.628
 8 3 4 5091.188 38.481 5021.522 180.00 1.07059 83.102
 9 3 4 2801.647 44.124 2875.227 0.00 0.99074 63.022
 10 3 4 1613.118 31.047 1653.926 180.00 0.91995 42.410
 11 3 4 7386.522 73.547 7456.902 0.00 0.85720 127.898
 12 3 4 4169.433 55.722 4225.224 180.00 0.80147 83.917
 13 3 4 95.588 11.821 87.631 180.00 0.75183 12.743
 14 3 4 6.818 4.637 1.802 0.00 0.70746 4.724
 15 3 4 61.093 10.648 71.078 0.00 0.66765 11.408
 16 3 4 1300.357 40.663 1258.576 0.00 0.63179 47.150
 -17 4 4 325.175 40.575 312.122 0.00 0.61719 41.685
 -16 4 4 492.247 24.135 486.621 180.00 0.65111 27.156
 -15 4 4 2240.431 74.764 2270.175 0.00 0.68861 83.505
 -14 4 4 2128.943 45.943 2090.032 180.00 0.73020 57.817
 -13 4 4 5.501 4.426 1.566 0.00 0.77647 4.503
 -12 4 4 50.305 8.226 46.356 0.00 0.82810 8.904
 -11 4 4 204.593 13.044 187.352 180.00 0.88582 14.896
 -10 4 4 6505.017 58.997 6396.846 0.00 0.95041 109.016
 -9 4 4 8304.095 64.335 8307.291 180.00 1.02263 132.588
 -8 4 4 3029.823 59.244 2954.708 0.00 1.10304 75.434
 -7 4 4 3001.712 34.208 3068.909 180.00 1.19177 58.595
 -6 4 4 2291.946 28.724 2309.552 0.00 1.28804 47.451
 -5 4 4 330.810 10.086 325.894 0.00 1.38949 14.030
 -4 4 4 9132.677 61.472 9337.937 180.00 1.49128 142.352
 -3 4 4 6699.267 48.076 6654.199 0.00 1.58537 106.237
 -2 4 4 4175.899 46.451 4094.222 180.00 1.66071 77.179
 -1 4 4 10209.296 125.961 9951.042 0.00 1.70544 187.079
 0 4 4 6753.394 61.338 6660.394 180.00 1.71108 113.101
 1 4 4 32.491 3.030 38.898 180.00 1.67648 4.252
 2 4 4 1283.101 18.130 1293.861 0.00 1.60840 30.168
 3 4 4 13.657 5.644 1.481 0.00 1.51826 5.759
 4 4 4 842.941 13.904 882.286 0.00 1.41764 22.893
 5 4 4 4344.673 33.207 4432.024 180.00 1.31548 73.262
 6 4 4 2141.673 23.046 2067.668 0.00 1.21747 41.871
 7 4 4 724.480 19.314 740.519 180.00 1.12655 25.227
 8 4 4 1381.472 19.189 1469.031 0.00 1.04384 32.448
 9 4 4 789.056 29.682 773.320 180.00 0.96942 34.140
 10 4 4 10.455 3.774 8.010 180.00 0.90281 4.042
 11 4 4 11.367 5.437 0.980 180.00 0.84328 5.533
 12 4 4 29.372 5.992 26.432 0.00 0.79006 6.519
 13 4 4 1103.685 29.138 1081.701 0.00 0.74239 36.101
 14 4 4 1913.944 39.894 1947.410 180.00 0.69958 51.693
 15 4 4 578.718 23.119 604.541 0.00 0.66101 27.096
 16 4 4 348.639 18.897 336.848 180.00 0.62616 21.373
 -17 5 4 33.205 10.744 18.384 180.00 0.61046 11.002
 -16 5 4 123.964 14.041 121.844 0.00 0.64322 15.118
 -15 5 4 150.321 14.196 137.373 180.00 0.67929 15.437
 -14 5 4 344.484 23.136 365.919 0.00 0.71912 25.324
 -13 5 4 147.176 12.982 134.998 180.00 0.76319 14.303
 -12 5 4 86.411 10.696 88.340 180.00 0.81204 11.678
 -11 5 4 452.505 18.771 438.072 180.00 0.86625 22.124
 -10 5 4 69.670 6.639 53.750 0.00 0.92637 7.654
 -9 5 4 1463.486 22.250 1400.477 0.00 0.99285 34.156
 -8 5 4 298.072 9.741 294.275 0.00 1.06593 13.384
 -7 5 4 1023.475 17.288 946.984 180.00 1.14535 26.185
 -6 5 4 865.176 15.060 819.234 180.00 1.23000 23.229
 -5 5 4 1308.656 17.568 1199.876 0.00 1.31741 29.232
 -4 5 4 228.672 6.610 226.835 180.00 1.40320 10.293
 -3 5 4 602.925 9.150 670.557 0.00 1.48072 17.506
 -2 5 4 1080.368 23.223 937.472 180.00 1.54154 30.548
 -1 5 4 1884.280 30.850 1801.465 0.00 1.57712 44.044
 0 5 4 951.784 83.687 923.189 180.00 1.58157 85.839
 1 5 4 8012.310 70.696 8076.160 180.00 1.55413 133.022
 2 5 4 2461.803 20.942 2474.415 0.00 1.49943 45.130
 3 5 4 280.426 17.987 258.344 0.00 1.42560 19.949
 4 5 4 7789.792 46.229 7873.648 0.00 1.34133 119.295
 5 5 4 3641.668 39.316 3687.860 180.00 1.25383 68.238
 6 5 4 324.853 8.957 351.689 180.00 1.16811 13.440
 7 5 4 96.759 5.430 79.165 0.00 1.08710 7.124
 8 5 4 1637.908 21.479 1632.273 180.00 1.01223 35.934
 9 5 4 2610.136 39.532 2688.512 0.00 0.94394 58.055
 10 5 4 101.679 8.861 79.074 180.00 0.88212 10.010
 11 5 4 447.714 17.477 399.034 0.00 0.82635 20.787
 12 5 4 1123.413 28.441 1135.865 180.00 0.77608 35.903
 13 5 4 235.651 14.305 242.748 180.00 0.73076 16.461
 14 5 4 468.912 20.132 451.952 0.00 0.68982 23.412
 15 5 4 20.986 6.392 11.275 180.00 0.65276 6.657
 16 5 4 331.871 38.500 326.217 0.00 0.61913 39.719
 -16 6 4 2570.325 56.932 2524.713 180.00 0.63396 70.099
 -15 6 4 1414.059 38.848 1385.314 0.00 0.66841 46.498
 -14 6 4 47.719 9.105 39.864 180.00 0.70624 9.655
 -13 6 4 102.571 11.743 97.983 0.00 0.74785 12.768
 -12 6 4 9.273 4.951 8.220 0.00 0.79363 5.152
 -11 6 4 2599.090 53.144 2577.976 180.00 0.84401 67.424
 -10 6 4 3798.511 44.035 3772.439 0.00 0.89931 72.182
 -9 6 4 6237.479 51.462 6141.208 180.00 0.95976 102.208
 -8 6 4 4346.545 43.933 4317.362 0.00 1.02528 77.889
 -7 6 4 2629.558 28.860 2524.272 180.00 1.09536 50.267
 -6 6 4 5064.420 40.049 5133.217 0.00 1.16869 84.589
 -5 6 4 82.377 8.340 70.345 180.00 1.24289 9.382
 -4 6 4 5911.771 39.631 6125.215 180.00 1.31414 95.383
 -3 6 4 5551.811 60.882 5543.414 0.00 1.37717 100.667
 -2 6 4 2318.016 43.844 2234.679 180.00 1.42570 57.513
 -1 6 4 17547.395 122.588 17612.070 0.00 1.45370 265.836
 0 6 4 26095.381 163.329 26391.213 180.00 1.45719 384.601
 1 6 4 2724.372 96.827 2769.237 0.00 1.43563 106.244
 2 6 4 177.822 9.936 170.910 180.00 1.39219 12.024
 3 6 4 191.797 6.457 210.831 180.00 1.33249 9.843
 4 6 4 2555.346 23.952 2547.843 0.00 1.26291 47.515
 5 6 4 6343.627 42.747 6346.533 180.00 1.18908 100.124
 6 6 4 13503.279 71.916 13787.755 0.00 1.11521 199.006
 7 6 4 8928.622 56.293 9076.264 180.00 1.04408 137.327
 8 6 4 3069.224 30.820 3048.343 0.00 0.97723 56.781
 9 6 4 682.795 19.482 678.055 180.00 0.91537 24.834
 10 6 4 44.634 6.540 37.123 0.00 0.85866 7.237
 11 6 4 675.323 21.315 657.334 0.00 0.80697 26.154
 12 6 4 3038.907 47.587 2952.810 180.00 0.75996 66.687
 13 6 4 2845.904 50.579 2816.651 0.00 0.71725 67.486
 14 6 4 2015.720 41.072 2006.410 180.00 0.67843 53.225
 15 6 4 551.591 28.817 570.812 0.00 0.64309 31.884
 16 6 4 477.746 29.343 453.876 180.00 0.61086 31.709
 -16 7 4 118.959 27.204 79.090 180.00 0.62351 27.627
 -15 7 4 1092.306 63.629 1016.163 0.00 0.65619 66.895
 -14 7 4 90.778 22.824 97.999 180.00 0.69188 23.345
 -13 7 4 1460.165 41.604 1426.772 0.00 0.73086 49.134
 -12 7 4 6093.907 96.561 5950.076 180.00 0.77341 129.328
 -11 7 4 1891.947 38.580 1833.676 0.00 0.81981 49.970
 -10 7 4 6.032 3.126 5.390 180.00 0.87020 3.332
 -9 7 4 345.413 11.362 330.664 0.00 0.92461 15.067
 -8 7 4 158.905 7.889 152.582 0.00 0.98276 10.135
 -7 7 4 6970.480 56.039 6969.855 180.00 1.04395 113.442
 -6 7 4 2994.992 29.794 2894.597 0.00 1.10685 54.819
 -5 7 4 4020.198 33.106 4061.997 180.00 1.16925 69.122
 -4 7 4 9841.919 55.143 9933.710 0.00 1.22799 147.299
 -3 7 4 2957.628 43.120 2918.785 180.00 1.27894 63.097
 -2 7 4 81.988 7.342 65.046 0.00 1.31752 8.451
 -1 7 4 1282.266 32.886 1393.714 0.00 1.33952 41.325
 0 7 4 2098.620 37.548 2067.361 180.00 1.34225 51.171
 1 7 4 1305.701 27.385 1227.363 0.00 1.32535 36.154
 2 7 4 6810.397 68.137 6856.958 180.00 1.29094 118.513
 3 7 4 9789.840 55.823 9950.646 0.00 1.24292 147.482
 4 7 4 1229.666 17.153 1248.489 180.00 1.18588 29.052
 5 7 4 463.413 12.643 410.863 0.00 1.12412 17.072
 6 7 4 1463.055 19.947 1477.489 180.00 1.06110 33.260
 7 7 4 1309.942 19.496 1288.660 180.00 0.99927 31.067
 8 7 4 2382.035 27.452 2376.128 0.00 0.94020 47.494
 9 7 4 80.050 7.541 93.868 180.00 0.88472 8.902
 10 7 4 2673.602 41.112 2736.631 0.00 0.83322 59.649
 11 7 4 3151.610 46.786 3249.012 180.00 0.78574 68.333
 12 7 4 573.866 22.694 596.763 0.00 0.74215 26.679
 13 7 4 118.181 11.642 104.979 180.00 0.70222 12.780
 14 7 4 7.904 4.970 0.725 0.00 0.66567 5.044
 15 7 4 11.735 5.862 9.329 0.00 0.63218 6.064
 16 7 4 502.488 38.541 474.853 180.00 0.60149 40.479
 -15 8 4 198.727 29.509 246.840 180.00 0.64290 30.563
 -14 8 4 586.498 46.569 664.622 0.00 0.67635 48.859
 -13 8 4 474.455 40.114 469.815 0.00 0.71262 41.920
 -12 8 4 20.749 11.988 11.195 180.00 0.75190 12.130
 -11 8 4 957.291 56.252 930.513 180.00 0.79431 59.437
 -10 8 4 12.056 4.460 2.770 180.00 0.83989 4.613
 -9 8 4 407.339 14.312 399.586 0.00 0.88849 18.073
 -8 8 4 12.031 4.659 4.665 0.00 0.93971 4.836
 -7 8 4 8.221 7.520 0.399 180.00 0.99277 7.567
 -6 8 4 494.705 14.207 482.404 0.00 1.04639 18.868
 -5 8 4 650.959 19.459 687.470 180.00 1.09864 24.776
 -4 8 4 207.982 11.979 205.123 180.00 1.14693 14.113
 -3 8 4 225.357 12.222 196.004 180.00 1.18811 14.317
 -2 8 4 69.010 17.353 36.826 0.00 1.21885 17.684
 -1 8 4 1223.592 27.959 1156.215 0.00 1.23621 35.930
 0 8 4 518.065 17.946 524.621 180.00 1.23835 22.152
 1 8 4 1753.255 33.333 1829.186 0.00 1.22505 45.587
 2 8 4 1013.765 25.183 968.078 180.00 1.19772 32.048
 3 8 4 637.211 13.387 665.192 180.00 1.15907 20.137
 4 8 4 41.693 7.510 23.923 0.00 1.11240 7.975
 5 8 4 180.615 9.742 172.088 0.00 1.06095 11.885
 6 8 4 4065.723 49.531 4098.451 0.00 1.00748 78.727
 7 8 4 4017.737 44.048 4059.436 180.00 0.95412 74.954
 8 8 4 914.636 16.999 882.493 180.00 0.90229 25.148
 9 8 4 67.535 10.648 62.128 0.00 0.85292 11.364
 10 8 4 737.502 23.825 757.682 0.00 0.80649 28.959
 11 8 4 458.211 19.530 447.614 0.00 0.76321 22.841
 12 8 4 1210.982 29.932 1239.668 180.00 0.72308 37.920
 13 8 4 217.626 13.936 185.208 0.00 0.68600 15.712
 14 8 4 1.553 4.324 0.396 180.00 0.65180 4.345
 15 8 4 8.867 6.231 3.864 180.00 0.62027 6.335
 -15 9 4 1106.139 65.013 1042.682 0.00 0.62877 68.308
 -14 9 4 1211.266 66.396 1125.788 180.00 0.65995 70.017
 -13 9 4 754.793 51.180 799.026 0.00 0.69351 53.915
 -12 9 4 1593.965 71.929 1641.062 180.00 0.72956 77.439
 -11 9 4 2364.896 85.300 2291.227 0.00 0.76811 93.354
 -10 9 4 264.351 25.129 247.146 180.00 0.80909 26.491
 -9 9 4 258.384 14.241 236.667 180.00 0.85226 16.439
 -8 9 4 181.380 13.300 160.562 0.00 0.89715 14.868
 -7 9 4 193.805 13.946 184.263 180.00 0.94298 15.638
 -6 9 4 2711.456 45.132 2697.244 0.00 0.98856 62.363
 -5 9 4 7920.708 81.812 7822.684 180.00 1.03226 137.167
 -4 9 4 6473.780 72.049 6576.519 0.00 1.07200 117.716
 -3 9 4 2572.730 43.028 2608.647 180.00 1.10540 59.883
 -2 9 4 1996.323 37.495 1919.311 0.00 1.13003 49.942
 -1 9 4 1185.315 28.635 1131.809 180.00 1.14382 36.210
 0 9 4 1030.941 26.554 1011.453 180.00 1.14551 33.432
 1 9 4 7107.565 74.846 7151.048 0.00 1.13496 125.542
 2 9 4 8786.654 130.799 8882.842 180.00 1.11312 179.534
 3 9 4 9465.219 122.287 9446.131 0.00 1.08189 179.033
 4 9 4 7272.625 76.222 7412.579 180.00 1.04364 128.749
 5 9 4 4585.655 50.136 4592.312 0.00 1.00080 84.276
 6 9 4 247.868 9.867 247.708 180.00 0.95556 12.885
 7 9 4 2049.766 37.968 2051.900 180.00 0.90966 51.241
 8 9 4 3119.175 50.714 3155.251 0.00 0.86442 70.409
 9 9 4 3142.682 67.000 3243.889 180.00 0.82072 83.433
 10 9 4 4739.599 74.507 4855.535 0.00 0.77911 102.707
 11 9 4 3627.923 55.970 3768.142 180.00 0.73988 79.468
 12 9 4 929.610 26.923 915.678 0.00 0.70315 32.907
 13 9 4 -0.514 5.643 3.929 0.00 0.66891 5.698
 14 9 4 416.855 30.379 392.497 180.00 0.63708 32.312
 -14 10 4 629.840 48.875 748.588 0.00 0.64296 51.378
 -13 10 4 457.395 41.036 528.452 0.00 0.67388 42.959
 -12 10 4 277.111 31.815 276.333 180.00 0.70680 33.018
 -11 10 4 58.558 16.599 53.143 0.00 0.74169 17.000
 -10 10 4 2656.839 122.418 2597.500 180.00 0.77838 129.396
 -9 10 4 2480.705 44.768 2545.461 0.00 0.81659 60.495
 -8 10 4 978.249 27.856 971.896 180.00 0.85581 34.112
 -7 10 4 2789.982 47.632 2713.460 0.00 0.89532 64.524
 -6 10 4 686.331 25.705 692.987 180.00 0.93405 30.051
 -5 10 4 38.523 6.910 30.410 180.00 0.97065 7.466
 -4 10 4 16.000 8.444 16.094 0.00 1.00347 8.668
 -3 10 4 2237.564 41.375 2203.413 180.00 1.03070 55.232
 -2 10 4 4352.503 75.068 4341.605 0.00 1.05058 99.006
 -1 10 4 4401.945 65.537 4389.914 180.00 1.06163 92.436
 0 10 4 8760.034 88.009 8772.824 0.00 1.06299 150.363
 1 10 4 2956.822 47.410 2911.232 180.00 1.05454 66.055
 2 10 4 124.487 18.585 80.570 0.00 1.03695 19.219
 3 10 4 294.839 14.873 239.798 180.00 1.01157 17.123
 4 10 4 1094.955 28.285 1142.450 180.00 0.98009 35.736
 5 10 4 8081.391 117.159 8241.424 0.00 0.94436 163.752
 6 10 4 3704.539 54.076 3671.854 180.00 0.90606 77.781
 7 10 4 2318.213 37.607 2307.802 0.00 0.86665 53.371
 8 10 4 5157.184 58.253 5231.928 180.00 0.82726 95.570
 9 10 4 606.052 39.653 615.487 0.00 0.78872 42.181
 10 10 4 574.371 31.400 524.488 0.00 0.75157 34.093
 11 10 4 256.220 22.246 251.356 180.00 0.71617 23.774
 12 10 4 638.342 37.117 594.503 0.00 0.68271 39.788
 13 10 4 1967.725 62.860 1827.486 180.00 0.65124 70.555
 14 10 4 1263.892 61.094 1322.670 0.00 0.62176 65.745
 -14 11 4 71.468 20.288 74.542 180.00 0.62563 20.732
 -13 11 4 14.294 11.527 33.066 180.00 0.65401 11.803
 -12 11 4 102.822 23.515 149.295 0.00 0.68397 24.239
 -11 11 4 686.553 47.492 603.812 0.00 0.71543 49.706
 -10 11 4 233.499 20.532 262.016 180.00 0.74819 22.176
 -9 11 4 1033.016 29.505 1088.207 180.00 0.78193 36.240
 -8 11 4 36.038 7.254 29.264 0.00 0.81617 7.760
 -7 11 4 1639.315 37.263 1674.821 0.00 0.85022 47.340
 -6 11 4 78.694 10.174 73.203 0.00 0.88317 11.052
 -5 11 4 1248.497 32.279 1251.457 180.00 0.91392 39.964
 -4 11 4 5.215 3.854 0.968 0.00 0.94115 3.927
 -3 11 4 464.243 33.022 438.275 0.00 0.96351 35.059
 -2 11 4 20.008 5.256 13.239 180.00 0.97969 5.596
 -1 11 4 1166.392 30.569 1118.265 180.00 0.98864 37.632
 0 11 4 24.230 7.341 12.036 180.00 0.98973 7.598
 1 11 4 1536.987 38.953 1573.154 0.00 0.98290 47.866
 2 11 4 58.057 8.385 48.520 0.00 0.96861 9.108
 3 11 4 448.290 18.927 453.464 180.00 0.94783 22.333
 4 11 4 502.478 23.450 453.266 180.00 0.92179 26.409
 5 11 4 357.274 17.116 363.117 0.00 0.89187 19.997
 6 11 4 613.683 22.157 612.640 0.00 0.85940 26.421
 7 11 4 62.373 12.528 55.754 180.00 0.82556 13.084
 8 11 4 55.747 8.566 62.425 180.00 0.79129 9.390
 9 11 4 64.261 27.896 81.665 180.00 0.75736 28.231
 10 11 4 -1.967 5.302 0.782 180.00 0.72429 5.314
 11 11 4 22.336 9.913 3.449 180.00 0.69245 10.029
 12 11 4 82.518 15.810 78.107 0.00 0.66207 16.425
 13 11 4 32.118 11.189 20.166 0.00 0.63325 11.445
 -13 12 4 17.982 12.910 1.781 180.00 0.63414 12.976
 -12 12 4 101.438 23.515 72.411 180.00 0.66134 23.947
 -11 12 4 581.426 44.264 560.035 0.00 0.68965 46.332
 -10 12 4 2440.514 88.528 2399.204 180.00 0.71885 96.826
 -9 12 4 632.912 24.029 631.230 0.00 0.74862 28.158
 -8 12 4 1251.780 33.536 1243.220 180.00 0.77850 40.951
 -7 12 4 3902.306 60.601 3817.232 0.00 0.80788 83.909
 -6 12 4 442.565 20.142 421.289 180.00 0.83599 23.179
 -5 12 4 11.087 4.518 8.295 180.00 0.86192 4.754
 -4 12 4 50.346 8.354 44.872 0.00 0.88466 9.010
 -3 12 4 1414.321 35.081 1406.825 180.00 0.90315 43.516
 -2 12 4 4303.934 62.600 4385.716 0.00 0.91643 90.045
 -1 12 4 3797.718 106.778 3820.352 180.00 0.92374 121.327
 0 12 4 5554.620 72.050 5390.362 0.00 0.92463 106.816
 1 12 4 5162.417 68.849 5208.156 180.00 0.91905 102.239
 2 12 4 47.702 8.645 38.007 0.00 0.90734 9.205
 3 12 4 447.698 19.651 451.461 0.00 0.89019 22.937
 4 12 4 455.705 20.046 466.279 180.00 0.86852 23.380
 5 12 4 2306.281 44.614 2411.130 0.00 0.84336 59.081
 6 12 4 6310.397 76.995 6533.974 180.00 0.81574 119.981
 7 12 4 6188.492 76.272 6109.924 0.00 0.78663 116.321
 8 12 4 782.864 25.824 761.187 180.00 0.75682 30.763
 9 12 4 105.127 22.593 69.324 0.00 0.72697 23.037
 10 12 4 26.236 9.683 20.705 180.00 0.69758 9.958
 11 12 4 303.996 24.772 339.554 180.00 0.66900 26.624
 12 12 4 1495.823 64.552 1557.710 0.00 0.64148 70.162
 13 12 4 1759.033 86.223 1750.858 180.00 0.61516 91.432
 -13 13 4 832.716 68.240 898.889 180.00 0.61447 70.651
 -12 13 4 1186.367 65.013 1215.085 0.00 0.63912 68.941
 -11 13 4 161.840 25.821 74.960 180.00 0.66456 26.325
 -10 13 4 147.086 24.437 118.891 0.00 0.69057 25.104
 -9 13 4 513.353 22.522 531.030 180.00 0.71684 26.019
 -8 13 4 426.420 23.672 430.955 180.00 0.74294 26.313
 -7 13 4 1091.489 44.257 1100.399 0.00 0.76834 49.173
 -6 13 4 888.368 29.014 883.590 180.00 0.79240 34.366
 -5 13 4 2352.727 47.189 2273.706 0.00 0.81438 60.413
 -4 13 4 2567.260 58.807 2611.912 180.00 0.83348 72.064
 -3 13 4 2379.719 47.424 2351.324 0.00 0.84889 61.102
 -2 13 4 2171.231 66.400 2136.159 180.00 0.85989 75.388
 -1 13 4 85.080 11.138 74.955 0.00 0.86592 11.981
 0 13 4 1193.757 32.950 1249.529 0.00 0.86665 40.351
 1 13 4 743.706 26.087 736.930 180.00 0.86205 30.754
 2 13 4 4501.163 65.833 4620.112 0.00 0.85237 94.371
 3 13 4 10284.557 104.649 10426.065 180.00 0.83810 176.991
 4 13 4 1996.552 46.500 2004.136 0.00 0.81994 57.455
 5 13 4 1258.600 33.783 1244.759 180.00 0.79867 41.179
 6 13 4 678.795 25.003 679.343 0.00 0.77510 29.362
 7 13 4 710.613 41.604 692.192 0.00 0.74999 44.461
 8 13 4 1578.644 38.362 1612.393 180.00 0.72403 47.707
 9 13 4 2150.492 82.995 2258.618 0.00 0.69776 90.744
 10 13 4 3529.593 108.816 3638.301 180.00 0.67165 121.859
 11 13 4 1534.485 73.312 1513.617 0.00 0.64603 78.219
 12 13 4 74.695 21.671 102.734 180.00 0.62114 22.206
 -12 14 4 218.092 30.893 240.553 0.00 0.61747 31.912
 -11 14 4 171.984 27.204 185.045 0.00 0.64032 28.073
 -10 14 4 29.048 13.371 15.317 180.00 0.66349 13.548
 -9 14 4 66.384 12.501 59.525 180.00 0.68668 13.095
 -8 14 4 92.933 11.977 96.472 180.00 0.70952 12.940
 -7 14 4 205.834 15.256 202.534 0.00 0.73155 16.961
 -6 14 4 34.455 7.989 32.677 0.00 0.75222 8.477
 -5 14 4 268.043 16.939 253.474 180.00 0.77095 18.946
 -4 14 4 158.154 13.539 139.325 0.00 0.78709 14.872
 -3 14 4 132.969 12.619 125.303 180.00 0.80003 13.861
 -2 14 4 155.487 15.348 146.775 180.00 0.80922 16.571
 -1 14 4 170.218 13.761 147.655 0.00 0.81424 15.165
 0 14 4 35.855 7.860 38.075 0.00 0.81485 8.416
 1 14 4 166.236 13.731 139.497 0.00 0.81102 15.074
 2 14 4 714.511 26.430 684.629 180.00 0.80294 30.703
 3 14 4 633.544 24.909 613.564 0.00 0.79098 28.823
 4 14 4 187.111 14.186 169.737 0.00 0.77566 15.741
 5 14 4 1158.683 33.527 1177.839 180.00 0.75758 40.358
 6 14 4 9.438 5.135 7.995 180.00 0.73737 5.327
 7 14 4 23.666 6.716 12.326 0.00 0.71566 6.996
 8 14 4 766.222 33.649 737.445 0.00 0.69299 37.435
 9 14 4 227.775 28.587 267.629 180.00 0.66986 29.799
 10 14 4 340.279 35.503 324.231 180.00 0.64665 36.828
 11 14 4 213.482 29.048 187.929 0.00 0.62369 29.943
 -11 15 4 916.173 57.174 889.910 180.00 0.61703 60.127
 -10 15 4 475.377 41.036 517.803 0.00 0.63768 42.954
 -9 15 4 10.867 5.960 5.348 180.00 0.65818 6.101
 -8 15 4 635.723 26.418 604.138 180.00 0.67821 30.096
 -7 15 4 463.907 25.336 429.021 0.00 0.69737 27.895
 -6 15 4 648.968 26.507 648.150 180.00 0.71522 30.423
 -5 15 4 5448.540 119.962 5482.944 0.00 0.73125 143.748
 -4 15 4 2932.264 55.945 2938.573 180.00 0.74498 72.508
 -3 15 4 14.018 5.918 10.570 180.00 0.75593 6.149
 -2 15 4 537.499 23.822 571.270 180.00 0.76366 27.419
 -1 15 4 167.963 13.963 148.003 0.00 0.76788 15.344
 0 15 4 2645.060 69.622 2687.778 0.00 0.76839 81.654
 1 15 4 2127.036 46.877 2139.619 180.00 0.76518 58.822
 2 15 4 802.082 28.762 808.533 0.00 0.75838 33.551
 3 15 4 2068.984 46.103 2134.281 180.00 0.74828 58.021
 4 15 4 1635.813 40.962 1642.495 0.00 0.73527 50.126
 5 15 4 332.469 24.772 327.997 180.00 0.71981 26.635
 6 15 4 3.643 4.641 5.319 0.00 0.70242 4.761
 7 15 4 366.754 19.868 349.338 0.00 0.68357 22.350
 8 15 4 521.369 40.345 483.240 180.00 0.66374 42.257
 9 15 4 631.223 47.030 659.151 0.00 0.64333 49.350
 10 15 4 1430.741 70.085 1432.843 180.00 0.62269 74.773
 -10 16 4 799.518 53.486 843.063 0.00 0.61317 56.306
 -9 16 4 1288.974 46.294 1315.341 180.00 0.63133 52.301
 -8 16 4 1523.657 41.255 1581.291 0.00 0.64894 49.765
 -7 16 4 1285.157 37.794 1338.228 180.00 0.66567 45.056
 -6 16 4 101.096 19.916 75.667 0.00 0.68113 20.437
 -5 16 4 12.670 6.254 2.995 0.00 0.69494 6.371
 -4 16 4 45.049 9.482 38.484 0.00 0.70669 9.989
 -3 16 4 1226.171 36.801 1254.661 0.00 0.71601 43.659
 -2 16 4 4983.684 75.695 4927.017 180.00 0.72258 104.725
 -1 16 4 1727.928 43.433 1721.822 0.00 0.72614 52.797
 0 16 4 1329.867 37.973 1388.253 180.00 0.72658 45.570
 1 16 4 2700.051 54.436 2609.406 0.00 0.72386 68.887
 2 16 4 466.118 24.896 438.964 180.00 0.71810 27.548
 3 16 4 83.701 11.876 89.002 180.00 0.70950 12.763
 4 16 4 1154.961 35.240 1147.586 0.00 0.69838 41.633
 5 16 4 2699.411 56.241 2728.634 180.00 0.68510 70.955
 6 16 4 1619.453 41.677 1586.964 0.00 0.67005 50.386
 7 16 4 1335.986 37.974 1368.012 180.00 0.65363 45.485
 8 16 4 1943.927 80.228 1941.527 0.00 0.63623 86.733
 9 16 4 382.699 37.809 382.246 180.00 0.61818 39.294
 -9 17 4 39.715 12.011 52.643 0.00 0.60607 12.492
 -8 17 4 0.720 5.106 5.000 180.00 0.62160 5.188
 -7 17 4 35.195 8.955 26.499 180.00 0.63625 9.341
 -6 17 4 28.712 9.267 12.543 0.00 0.64971 9.495
 -5 17 4 191.158 16.041 189.557 0.00 0.66166 17.555
 -4 17 4 29.713 8.175 22.155 0.00 0.67178 8.530
 -3 17 4 1286.720 38.505 1331.528 180.00 0.67977 45.625
 -2 17 4 91.439 12.932 90.968 0.00 0.68538 13.788
 -1 17 4 92.921 12.639 81.103 0.00 0.68843 13.454
 0 17 4 115.733 13.846 103.691 0.00 0.68880 14.801
 1 17 4 58.120 10.735 46.433 180.00 0.68648 11.293
 2 17 4 358.978 20.928 332.178 180.00 0.68156 23.191
 3 17 4 647.698 27.451 655.295 0.00 0.67420 31.280
 4 17 4 393.016 38.187 401.052 180.00 0.66463 39.732
 5 17 4 116.577 13.698 125.979 0.00 0.65315 14.803
 6 17 4 -0.972 4.876 2.355 180.00 0.64007 4.914
 7 17 4 20.470 11.346 12.362 0.00 0.62572 11.503
 -7 18 4 1405.820 94.061 1313.305 180.00 0.60895 97.289
 -6 18 4 29.888 10.919 24.016 0.00 0.62072 11.201
 -5 18 4 192.226 17.733 174.624 0.00 0.63112 19.038
 -4 18 4 21.772 8.027 15.496 180.00 0.63988 8.285
 -3 18 4 1954.405 49.131 1990.647 0.00 0.64678 59.431
 -2 18 4 2942.834 60.444 2978.833 180.00 0.65160 76.276
 -1 18 4 179.195 16.655 191.272 0.00 0.65422 18.094
 0 18 4 253.368 19.726 278.537 180.00 0.65453 21.563
 1 18 4 375.267 24.856 402.267 0.00 0.65255 27.135
 2 18 4 37.765 11.897 40.362 0.00 0.64831 12.293
 3 18 4 276.481 24.427 283.973 180.00 0.64197 26.005
 4 18 4 154.143 19.054 136.490 0.00 0.63370 20.001
 5 18 4 489.387 30.642 521.928 180.00 0.62372 33.211
 6 18 4 698.827 35.846 635.164 0.00 0.61230 38.878
 -2 19 4 327.283 33.908 310.812 0.00 0.62082 35.228
 -1 19 4 54.417 15.677 47.093 0.00 0.62308 16.058
 0 19 4 941.364 46.242 1002.877 180.00 0.62335 50.306
 1 19 4 1224.109 56.067 1302.146 0.00 0.62163 60.955
 2 19 4 952.698 59.670 1021.202 180.00 0.61797 62.943
 -17 1 5 1.752 5.471 1.341 0.00 0.61586 5.502
 -16 1 5 9.372 5.885 1.463 0.00 0.64934 5.966
 -15 1 5 1073.806 41.403 1034.618 180.00 0.68627 46.303
 -14 1 5 1671.349 50.039 1627.422 0.00 0.72712 57.793
 -13 1 5 1762.978 49.554 1781.261 180.00 0.77243 58.299
 -12 1 5 2762.675 60.306 2779.610 0.00 0.82279 74.644
 -11 1 5 275.426 18.550 303.991 180.00 0.87882 20.688
 -10 1 5 123.084 8.785 121.696 0.00 0.94116 10.415
 -9 1 5 1297.232 23.104 1312.615 180.00 1.01036 33.566
 -8 1 5 689.412 16.571 692.848 180.00 1.08672 22.746
 -7 1 5 4704.705 45.098 4770.697 0.00 1.17006 83.106
 -6 1 5 5068.135 46.114 5231.281 180.00 1.25926 88.360
 -5 1 5 8958.438 64.128 9277.078 0.00 1.35170 142.378
 -4 1 5 4100.430 47.984 4091.837 180.00 1.44260 77.836
 -3 1 5 6156.717 48.774 6252.869 0.00 1.52458 101.421
 -2 1 5 7881.299 56.226 7991.602 180.00 1.58821 124.773
 -1 1 5 1900.021 53.446 1941.828 180.00 1.62398 62.687
 0 1 5 10775.195 102.116 11058.870 0.00 1.62562 181.712
 1 1 5 1127.335 18.231 1064.485 180.00 1.59283 28.009
 2 1 5 13918.502 73.567 14019.280 0.00 1.53140 203.128
 3 1 5 33082.965 133.742 33252.242 180.00 1.45070 457.269
 4 1 5 2175.278 32.339 2089.379 0.00 1.36028 47.875
 5 1 5 56.622 4.557 40.732 180.00 1.26774 5.655
 6 1 5 343.132 9.448 381.237 0.00 1.17810 14.100
 7 1 5 1032.262 16.665 1061.357 0.00 1.09416 26.643
 8 1 5 4069.329 35.319 4189.796 180.00 1.01713 71.357
 9 1 5 8457.025 75.275 8471.507 0.00 0.94728 139.974
 10 1 5 5450.666 67.949 5567.010 180.00 0.88432 104.914
 11 1 5 342.330 15.687 332.091 0.00 0.82773 18.546
 12 1 5 295.753 19.766 288.185 180.00 0.77688 21.756
 13 1 5 424.528 18.743 403.136 0.00 0.73113 21.820
 14 1 5 269.805 15.869 253.972 0.00 0.68988 18.005
 15 1 5 852.483 28.284 858.308 180.00 0.65261 33.527
 16 1 5 624.178 25.676 610.282 0.00 0.61883 29.449
 -17 2 5 1325.484 47.914 1349.991 0.00 0.61360 53.962
 -16 2 5 81.083 12.587 95.153 180.00 0.64670 13.459
 -15 2 5 702.445 27.329 700.198 0.00 0.68316 31.528
 -14 2 5 1044.234 39.740 1076.738 180.00 0.72342 44.942
 -13 2 5 273.374 20.206 273.089 180.00 0.76800 22.026
 -12 2 5 1582.665 116.885 1626.412 0.00 0.81743 120.310
 -11 2 5 315.000 19.675 300.489 180.00 0.87231 21.786
 -10 2 5 958.374 20.148 1008.893 0.00 0.93317 28.351
 -9 2 5 4101.677 43.467 4208.305 180.00 1.00050 75.969
 -8 2 5 8426.594 69.147 8710.485 0.00 1.07448 138.445
 -7 2 5 3015.682 42.460 3036.071 180.00 1.15482 63.597
 -6 2 5 35.454 7.173 19.815 180.00 1.24032 7.581
 -5 2 5 2169.330 28.029 2150.261 180.00 1.32835 45.479
 -4 2 5 46.630 8.053 42.103 0.00 1.41432 8.686
 -3 2 5 16151.567 115.733 16470.355 0.00 1.49131 248.629
 -2 2 5 15420.411 89.392 15955.016 180.00 1.55071 230.507
 -1 2 5 8116.622 63.577 8282.428 0.00 1.58395 131.326
 0 2 5 15239.325 87.885 15344.300 180.00 1.58547 224.360
 1 2 5 10240.663 66.819 10372.554 0.00 1.55500 157.015
 2 2 5 5.954 2.071 2.043 0.00 1.49770 2.254
 3 2 5 249.827 7.287 247.247 180.00 1.42195 11.039
 4 2 5 4898.658 36.031 4884.047 0.00 1.33649 80.181
 5 2 5 23529.793 104.823 23756.928 180.00 1.24842 331.507
 6 2 5 9719.738 57.749 9852.065 0.00 1.16255 147.162
 7 2 5 2969.165 29.265 3043.066 180.00 1.08166 55.540
 8 2 5 4248.284 36.394 4307.761 0.00 1.00707 73.456
 9 2 5 869.436 22.390 900.060 180.00 0.93914 29.035
 10 2 5 1086.909 26.163 1078.325 180.00 0.87769 33.676
 11 2 5 3428.359 55.903 3396.777 0.00 0.82228 76.557
 12 2 5 1676.585 35.289 1650.846 180.00 0.77237 45.771
 13 2 5 1382.277 33.155 1383.249 0.00 0.72736 41.758
 14 2 5 1752.385 38.355 1766.648 180.00 0.68672 49.023
 15 2 5 1132.889 32.070 1189.700 0.00 0.64993 39.150
 16 2 5 6.469 7.051 3.377 180.00 0.61654 7.125
 -17 3 5 35.464 11.397 24.785 0.00 0.60990 11.693
 -16 3 5 97.352 13.173 88.878 180.00 0.64237 14.020
 -15 3 5 124.060 15.439 109.941 0.00 0.67806 16.358
 -14 3 5 49.387 8.999 44.965 180.00 0.71738 9.607
 -13 3 5 622.130 29.648 635.274 180.00 0.76077 33.076
 -12 3 5 81.269 12.516 66.183 0.00 0.80874 13.202
 -11 3 5 665.379 28.225 629.643 0.00 0.86177 31.882
 -10 3 5 83.542 6.818 73.823 0.00 0.92030 8.103
 -9 3 5 232.758 10.274 215.591 180.00 0.98468 12.881
 -8 3 5 648.524 16.971 639.288 180.00 1.05496 22.543
 -7 3 5 452.066 15.847 436.063 0.00 1.13069 19.689
 -6 3 5 300.067 10.674 274.497 0.00 1.21056 13.929
 -5 3 5 39.642 11.066 31.396 0.00 1.29199 11.433
 -4 3 5 72.541 6.553 86.410 0.00 1.37067 7.959
 -3 3 5 4309.359 47.007 4208.301 180.00 1.44040 78.771
 -2 3 5 201.894 7.871 192.974 0.00 1.49370 10.703
 -1 3 5 60.207 6.322 62.606 180.00 1.52334 7.429
 0 3 5 55.699 4.215 42.902 0.00 1.52469 5.410
 1 3 5 1643.769 22.036 1691.751 0.00 1.49754 36.718
 2 3 5 202.202 6.476 214.899 180.00 1.44615 9.951
 3 3 5 990.190 14.269 986.386 0.00 1.37761 24.473
 4 3 5 2512.858 24.693 2500.927 180.00 1.29948 47.379
 5 3 5 12.556 4.037 8.590 0.00 1.21809 4.319
 6 3 5 167.283 6.820 164.883 0.00 1.13794 9.495
 7 3 5 14.690 2.745 9.146 180.00 1.06176 3.186
 8 3 5 1147.946 18.260 1134.074 0.00 0.99095 28.598
 9 3 5 1125.113 28.484 1119.556 180.00 0.92602 35.849
 10 3 5 156.405 10.619 142.304 180.00 0.86695 12.290
 11 3 5 137.273 10.634 152.498 180.00 0.81343 12.308
 12 3 5 220.395 13.538 214.881 0.00 0.76502 15.564
 13 3 5 621.407 22.377 602.756 0.00 0.72122 26.573
 14 3 5 151.130 13.006 144.315 180.00 0.68154 14.399
 15 3 5 6.443 5.200 4.626 180.00 0.64553 5.318
 16 3 5 11.158 8.073 2.345 0.00 0.61278 8.150
 -17 4 5 1585.333 74.926 1495.932 0.00 0.60483 79.757
 -16 4 5 85.201 12.078 81.673 180.00 0.63645 12.906
 -15 4 5 1550.932 40.473 1555.000 0.00 0.67111 49.054
 -14 4 5 1889.491 43.166 1859.892 180.00 0.70916 53.723
 -13 4 5 385.214 22.763 359.948 180.00 0.75100 25.053
 -12 4 5 428.846 20.640 409.143 0.00 0.79702 23.512
 -11 4 5 690.489 27.055 698.236 180.00 0.84763 31.251
 -10 4 5 3623.425 42.010 3561.837 0.00 0.90314 68.888
 -9 4 5 5327.750 52.709 5424.721 180.00 0.96375 94.282
 -8 4 5 6547.792 57.571 6554.399 0.00 1.02934 109.564
 -7 4 5 1929.539 28.419 1891.313 180.00 1.09931 43.129
 -6 4 5 449.782 13.040 427.372 180.00 1.17228 17.438
 -5 4 5 223.465 8.936 190.130 0.00 1.24576 11.579
 -4 4 5 37.328 4.126 25.275 0.00 1.31583 4.907
 -3 4 5 9517.840 64.149 9818.630 0.00 1.37716 148.743
 -2 4 5 17772.520 98.727 17652.447 180.00 1.42351 256.926
 -1 4 5 3709.012 35.635 3685.688 0.00 1.44910 66.417
 0 4 5 3102.300 36.603 3031.388 180.00 1.45026 60.113
 1 4 5 807.881 14.634 815.225 0.00 1.42683 22.712
 2 4 5 79.599 6.853 65.451 180.00 1.38218 8.021
 3 4 5 36.741 3.599 28.141 180.00 1.32197 4.520
 4 4 5 4405.606 37.151 4468.415 0.00 1.25247 75.637
 5 4 5 7819.029 49.692 7675.669 180.00 1.17912 119.239
 6 4 5 2380.796 32.305 2375.090 0.00 1.10597 50.444
 7 4 5 1137.494 18.004 1208.479 180.00 1.03565 28.935
 8 4 5 4329.015 37.679 4350.423 0.00 0.96962 74.723
 9 4 5 740.961 21.762 737.703 180.00 0.90855 27.179
 10 4 5 541.590 18.575 510.843 180.00 0.85256 22.653
 11 4 5 414.126 17.122 418.367 0.00 0.80151 20.505
 12 4 5 1015.069 27.536 940.133 180.00 0.75508 33.777
 13 4 5 861.932 26.240 799.873 0.00 0.71287 31.530
 14 4 5 1283.023 34.957 1288.555 180.00 0.67448 42.438
 15 4 5 1714.994 39.436 1730.972 0.00 0.63953 49.577
 16 4 5 66.553 15.750 59.791 180.00 0.60764 16.228
 -16 5 5 22.132 13.832 21.614 180.00 0.62907 14.020
 -15 5 5 1321.555 37.543 1279.660 0.00 0.66248 44.644
 -14 5 5 2025.567 44.701 1999.870 180.00 0.69900 56.064
 -13 5 5 2129.150 43.946 2162.933 0.00 0.73896 56.651
 -12 5 5 2132.628 50.616 2124.447 180.00 0.78268 61.780
 -11 5 5 1715.265 63.569 1658.023 0.00 0.83044 70.033
 -10 5 5 661.562 15.810 653.466 180.00 0.88243 21.826
 -9 5 5 25.802 5.028 14.489 180.00 0.93870 5.444
 -8 5 5 342.936 10.841 332.885 0.00 0.99898 14.685
 -7 5 5 3438.845 34.019 3434.335 180.00 1.06256 62.708
 -6 5 5 10176.204 63.209 10087.520 0.00 1.12802 153.019
 -5 5 5 8293.730 52.861 8065.208 180.00 1.19303 125.478
 -4 5 5 5126.930 47.258 4982.196 0.00 1.25413 87.356
 -3 5 5 7557.958 54.069 7571.660 180.00 1.30689 119.320
 -2 5 5 3135.404 59.021 3168.757 0.00 1.34630 76.731
 -1 5 5 3639.413 57.935 3635.492 0.00 1.36789 80.096
 0 5 5 6702.236 67.269 6838.870 180.00 1.36886 117.505
 1 5 5 1951.335 33.855 1959.835 0.00 1.34911 47.383
 2 5 5 11829.686 62.371 11903.251 180.00 1.31117 173.705
 3 5 5 22960.477 107.409 23048.963 0.00 1.25945 324.264
 4 5 5 6816.762 44.306 6700.827 180.00 1.19891 105.410
 5 5 5 14.404 2.641 4.037 180.00 1.13411 2.958
 6 5 5 14.044 5.424 0.397 0.00 1.06858 5.531
 7 5 5 291.091 9.323 301.721 180.00 1.00475 13.117
 8 5 5 5523.020 43.887 5607.924 0.00 0.94412 91.777
 9 5 5 5715.844 60.136 5741.205 180.00 0.88747 102.165
 10 5 5 3228.755 53.580 3319.834 0.00 0.83507 73.807
 11 5 5 2092.228 38.848 2101.611 180.00 0.78693 52.317
 12 5 5 935.503 26.581 965.902 0.00 0.74285 32.925
 13 5 5 56.510 8.686 65.610 180.00 0.70255 9.532
 14 5 5 352.278 18.045 324.046 180.00 0.66572 20.562
 15 5 5 601.683 23.702 561.343 0.00 0.63205 27.429
 16 5 5 604.941 72.851 681.132 180.00 0.60121 74.388
 -16 6 5 41.497 21.210 31.753 0.00 0.62040 21.408
 -15 6 5 306.620 35.042 262.315 0.00 0.65237 36.140
 -14 6 5 0.922 7.838 0.283 180.00 0.68715 7.846
 -13 6 5 160.301 21.061 134.101 180.00 0.72501 21.924
 -12 6 5 487.882 20.427 496.335 180.00 0.76616 23.963
 -11 6 5 14.674 5.117 10.496 0.00 0.81078 5.386
 -10 6 5 623.093 15.504 622.406 0.00 0.85895 21.255
 -9 6 5 737.807 16.456 720.366 0.00 0.91058 23.019
 -8 6 5 316.674 10.543 317.042 180.00 0.96529 14.235
 -7 6 5 321.491 10.108 296.801 180.00 1.02229 13.770
 -6 6 5 1844.444 26.018 1803.783 180.00 1.08018 40.685
 -5 6 5 1465.709 18.541 1461.746 0.00 1.13684 32.328
 -4 6 5 785.348 14.908 771.821 0.00 1.18934 22.488
 -3 6 5 61.233 7.659 61.905 180.00 1.23404 8.594
 -2 6 5 35.865 5.659 3.568 180.00 1.26706 5.954
 -1 6 5 2433.748 39.360 2366.741 180.00 1.28500 55.341
 0 6 5 5285.135 60.334 5194.918 0.00 1.28582 97.035
 1 6 5 2182.747 37.380 2173.593 180.00 1.26940 51.954
 2 6 5 202.835 35.854 189.818 180.00 1.23765 36.573
 3 6 5 765.397 17.014 798.468 0.00 1.19386 24.050
 4 6 5 13.897 4.064 3.093 0.00 1.14193 4.255
 5 6 5 406.820 10.153 402.538 0.00 1.08552 15.018
 6 6 5 5302.140 41.074 5378.878 180.00 1.02764 87.857
 7 6 5 1199.987 19.035 1211.394 0.00 0.97049 29.831
 8 6 5 136.248 7.047 123.283 0.00 0.91553 9.081
 9 6 5 138.435 9.696 135.693 0.00 0.86360 11.373
 10 6 5 25.579 5.594 21.103 0.00 0.81509 6.058
 11 6 5 1594.166 33.238 1582.350 180.00 0.77014 43.563
 12 6 5 153.314 11.759 148.059 0.00 0.72868 13.317
 13 6 5 19.530 5.895 19.653 0.00 0.69053 6.280
 14 6 5 263.864 15.889 275.279 0.00 0.65547 18.132
 15 6 5 30.808 7.725 35.311 180.00 0.62325 8.236
 -15 7 5 253.596 32.737 161.198 0.00 0.64100 33.513
 -14 7 5 834.561 54.869 843.577 180.00 0.67390 57.676
 -13 7 5 4105.486 119.882 4034.093 0.00 0.70949 134.421
 -11 7 5 168.756 23.976 193.649 0.00 0.78926 24.986
 -10 7 5 979.840 26.534 1022.357 180.00 0.83348 33.332
 -9 7 5 424.731 19.036 411.862 0.00 0.88040 22.121
 -8 7 5 4706.117 60.675 4633.804 0.00 0.92956 91.601
 -7 7 5 8194.898 83.060 8114.570 180.00 0.98012 140.888
 -6 7 5 2000.652 39.888 2095.108 0.00 1.03078 52.787
 -5 7 5 2890.442 45.610 2958.597 180.00 1.07967 64.863
 -4 7 5 3038.979 46.491 3021.358 0.00 1.12434 66.336
 -3 7 5 678.746 28.372 650.904 180.00 1.16187 32.144
 -2 7 5 131.381 9.714 98.045 0.00 1.18931 11.050
 -1 7 5 3688.366 50.640 3871.148 0.00 1.20411 76.676
 0 7 5 4994.853 69.786 5164.708 180.00 1.20478 102.064
 1 7 5 283.751 21.997 237.010 0.00 1.19124 23.538
 2 7 5 2232.300 82.658 2201.857 180.00 1.16488 90.379
 3 7 5 4363.742 57.168 4431.518 0.00 1.12816 86.850
 4 7 5 321.566 16.103 317.377 180.00 1.08403 18.746
 5 7 5 25.531 3.283 23.524 0.00 1.03542 4.072
 6 7 5 87.407 8.175 88.445 180.00 0.98483 9.429
 7 7 5 69.269 5.663 65.847 180.00 0.93420 6.973
 8 7 5 117.186 6.783 107.253 0.00 0.88487 8.610
 9 7 5 1314.075 30.947 1321.508 180.00 0.83772 39.476
 10 7 5 3564.656 48.526 3576.824 0.00 0.79323 72.950
 11 7 5 324.254 16.904 339.245 180.00 0.75162 19.575
 12 7 5 77.974 9.774 67.385 0.00 0.71293 10.635
 13 7 5 1129.632 30.256 1152.773 180.00 0.67709 37.466
 14 7 5 104.598 14.382 92.539 0.00 0.64394 15.204
 -15 8 5 1415.987 73.773 1374.991 180.00 0.62859 78.045
 -14 8 5 1605.492 76.540 1695.226 0.00 0.65953 81.931
 -13 8 5 45.647 17.060 25.237 180.00 0.69278 17.285
 -11 8 5 2114.528 81.612 2168.747 0.00 0.76643 89.093
 -10 8 5 1448.948 42.766 1489.673 180.00 0.80673 50.396
 -9 8 5 7929.968 84.049 8059.992 0.00 0.84905 140.179
 -8 8 5 7733.642 82.760 7668.842 180.00 0.89287 136.035
 -7 8 5 1280.255 34.166 1283.636 0.00 0.93740 41.756
 -6 8 5 481.278 19.069 487.613 180.00 0.98143 22.746
 -5 8 5 568.927 20.582 565.780 180.00 1.02334 24.714
 -4 8 5 4612.289 60.410 4681.063 0.00 1.06113 91.428
 -3 8 5 7502.138 79.568 7437.642 180.00 1.09251 131.718
 -2 8 5 8057.945 106.818 8104.824 0.00 1.11523 155.587
 -1 8 5 5599.965 66.423 5650.396 180.00 1.12740 104.987
 0 8 5 4265.487 56.809 4302.366 0.00 1.12795 85.452
 1 8 5 1726.870 35.102 1737.019 180.00 1.11682 46.274
 2 8 5 56.631 24.433 36.719 0.00 1.09502 24.648
 3 8 5 1389.655 31.410 1459.794 0.00 1.06434 40.851
 4 8 5 3400.478 50.210 3359.697 180.00 1.02705 72.183
 5 8 5 3768.122 53.213 3656.511 0.00 0.98543 77.288
 6 8 5 5067.615 59.474 5095.777 180.00 0.94152 95.091
 7 8 5 2702.153 36.722 2689.301 0.00 0.89699 56.491
 8 8 5 1786.245 28.466 1774.818 180.00 0.85306 41.909
 9 8 5 1303.189 35.498 1305.421 0.00 0.81058 43.025
 10 8 5 21.062 6.892 4.968 0.00 0.77007 7.068
 11 8 5 1105.435 48.414 1091.800 180.00 0.73183 52.939
 12 8 5 849.561 40.039 845.165 0.00 0.69598 43.842
 13 8 5 783.347 39.740 771.479 180.00 0.66251 43.154
 14 8 5 2788.315 76.041 2819.619 0.00 0.63136 88.080
 -14 9 5 304.315 35.042 238.842 0.00 0.64430 36.066
 -13 9 5 9.222 10.144 6.343 0.00 0.67518 10.229
 -12 9 5 95.444 22.132 86.631 0.00 0.70804 22.634
 -11 9 5 2451.119 89.450 2429.892 180.00 0.74281 97.798
 -10 9 5 54.567 9.222 47.291 0.00 0.77932 9.858
 -9 9 5 2093.269 51.828 2070.875 0.00 0.81727 62.412
 -8 9 5 343.571 17.087 325.351 0.00 0.85613 19.708
 -7 9 5 18.264 5.200 6.210 180.00 0.89514 5.429
 -6 9 5 3871.727 68.248 3736.593 180.00 0.93324 89.048
 -5 9 5 570.997 44.274 567.340 0.00 0.96906 46.347
 -4 9 5 113.214 10.202 106.536 180.00 1.00096 11.477
 -3 9 5 1370.881 32.697 1356.791 0.00 1.02717 41.216
 -2 9 5 417.157 18.004 387.164 180.00 1.04598 21.073
 -1 9 5 131.732 10.557 142.068 180.00 1.05601 12.139
 0 9 5 446.797 18.529 414.234 0.00 1.05646 21.764
 1 9 5 1784.504 36.872 1791.320 180.00 1.04730 48.106
 2 9 5 1151.720 29.447 1122.881 0.00 1.02925 36.711
 3 9 5 354.222 16.501 385.571 180.00 1.00365 19.600
 4 9 5 1469.014 33.261 1551.197 0.00 0.97220 43.036
 5 9 5 30.981 6.522 17.009 180.00 0.93668 6.908
 6 9 5 22.785 5.494 19.342 0.00 0.89873 5.924
 7 9 5 57.661 7.861 60.168 180.00 0.85975 8.739
 8 9 5 2452.236 39.318 2482.085 180.00 0.82084 56.090
 9 9 5 598.419 31.545 614.919 0.00 0.78279 34.650
 10 9 5 59.206 20.288 50.730 0.00 0.74612 20.608
 11 9 5 780.405 89.220 810.143 0.00 0.71118 90.860
 12 9 5 695.039 36.918 713.733 180.00 0.67815 40.164
 13 9 5 161.013 21.005 165.092 180.00 0.64707 22.007
 -14 10 5 325.064 36.887 406.574 0.00 0.62846 38.394
 -13 10 5 0.461 8.761 0.703 180.00 0.65703 8.769
 -12 10 5 158.152 25.821 217.905 180.00 0.68719 26.832
 -11 10 5 717.907 49.336 696.339 0.00 0.71883 51.792
 -10 10 5 2148.399 77.693 2155.114 180.00 0.75177 85.529
 -9 10 5 1523.912 36.400 1565.403 0.00 0.78565 45.734
 -8 10 5 2211.528 47.859 2109.718 180.00 0.81999 59.673
 -7 10 5 1948.279 41.063 1953.785 0.00 0.85407 52.732
 -6 10 5 733.482 27.193 712.155 0.00 0.88697 31.548
 -5 10 5 1366.989 34.152 1400.904 180.00 0.91754 42.609
 -4 10 5 50.633 8.410 49.502 0.00 0.94449 9.105
 -3 10 5 1265.337 33.828 1284.978 180.00 0.96641 41.448
 -2 10 5 5784.638 101.858 5679.067 0.00 0.98203 130.984
 -1 10 5 2067.870 41.540 2066.605 180.00 0.99031 54.076
 0 10 5 18.165 5.388 11.339 180.00 0.99068 5.681
 1 10 5 44.130 7.539 33.599 180.00 0.98312 8.113
 2 10 5 75.018 11.379 56.037 0.00 0.96814 12.035
 3 10 5 103.061 9.894 74.359 0.00 0.94675 10.902
 4 10 5 1753.736 46.027 1752.721 180.00 0.92021 55.167
 5 10 5 1267.915 55.115 1247.988 0.00 0.88992 59.963
 6 10 5 116.316 12.578 105.985 0.00 0.85718 13.638
 7 10 5 1072.281 29.448 1069.742 0.00 0.82317 36.200
 8 10 5 3221.409 46.571 3154.549 180.00 0.78882 67.807
 9 10 5 24.660 9.438 13.506 0.00 0.75487 9.654
 10 10 5 306.413 24.067 268.671 0.00 0.72183 25.666
 11 10 5 18.720 9.207 15.685 180.00 0.69006 9.421
 12 10 5 50.571 13.057 33.325 0.00 0.65975 13.415
 13 10 5 481.276 32.380 502.570 180.00 0.63104 34.731
 -13 11 5 2835.662 103.283 2844.487 180.00 0.63857 112.611
 -12 11 5 2433.136 94.061 2372.435 0.00 0.66615 101.807
 -11 11 5 2570.539 94.061 2657.894 180.00 0.69486 103.042
 -10 11 5 350.177 23.038 361.731 0.00 0.72447 25.229
 -9 11 5 255.195 15.932 232.923 0.00 0.75465 17.893
 -8 11 5 1154.518 32.568 1124.894 180.00 0.78492 39.277
 -7 11 5 4816.447 68.220 4832.066 0.00 0.81465 98.335
 -6 11 5 8735.310 95.478 8616.003 180.00 0.84306 153.707
 -5 11 5 3730.900 59.254 3655.620 0.00 0.86918 81.448
 -4 11 5 3416.856 56.416 3330.081 180.00 0.89198 76.503
 -3 11 5 2411.975 59.024 2364.635 0.00 0.91038 70.628
 -2 11 5 1087.989 30.976 1101.496 0.00 0.92340 37.664
 -1 11 5 1417.188 35.184 1399.971 180.00 0.93027 43.570
 0 11 5 966.421 49.990 997.100 0.00 0.93058 53.795
 1 11 5 5561.687 111.698 5480.101 180.00 0.92430 137.196
 2 11 5 2714.364 48.927 2793.718 0.00 0.91183 65.734
 3 11 5 2332.455 94.154 2360.542 180.00 0.89389 101.684
 4 11 5 3832.642 68.114 3729.426 0.00 0.87145 88.796
 5 11 5 146.934 15.614 153.635 180.00 0.84559 16.832
 6 11 5 218.849 15.502 219.271 180.00 0.81736 17.320
 7 11 5 7.335 6.205 2.897 180.00 0.78771 6.287
 8 11 5 674.259 24.522 680.353 180.00 0.75746 28.946
 9 11 5 2371.351 87.145 2313.084 0.00 0.72725 95.130
 10 11 5 1188.001 46.683 1189.915 180.00 0.69757 51.916
 11 11 5 2328.383 78.615 2300.117 0.00 0.66876 87.251
 12 11 5 1555.281 56.223 1555.630 180.00 0.64107 62.695
 -13 12 5 286.333 37.348 337.453 0.00 0.62003 38.568
 -12 12 5 135.097 27.665 122.222 0.00 0.64519 28.246
 -11 12 5 811.046 53.486 778.419 180.00 0.67116 56.130
 -10 12 5 807.357 52.102 805.526 0.00 0.69773 54.891
 -9 12 5 2584.422 50.337 2589.231 180.00 0.72457 65.257
 -8 12 5 1075.683 32.383 1023.433 0.00 0.75124 38.399
 -7 12 5 85.689 11.193 73.235 0.00 0.77718 12.022
 -6 12 5 158.818 13.220 140.462 0.00 0.80173 14.592
 -5 12 5 47.925 8.483 41.624 180.00 0.82409 9.089
 -4 12 5 3040.182 54.383 3005.622 180.00 0.84345 72.000
 -3 12 5 1794.945 50.439 1773.078 0.00 0.85895 59.089
 -2 12 5 115.127 11.332 104.162 180.00 0.86986 12.481
 -1 12 5 1298.465 34.759 1258.823 0.00 0.87560 42.161
 0 12 5 1075.359 47.140 1048.391 180.00 0.87586 51.552
 1 12 5 15.902 5.622 13.006 0.00 0.87062 5.911
 2 12 5 397.397 21.423 404.490 0.00 0.86017 24.098
 3 12 5 383.750 19.156 375.217 180.00 0.84506 21.907
 4 12 5 135.451 12.055 123.373 180.00 0.82603 13.344
 5 12 5 81.768 15.035 60.908 180.00 0.80390 15.582
 6 12 5 2350.345 48.301 2438.641 0.00 0.77953 62.187
 7 12 5 462.344 20.920 468.747 180.00 0.75368 24.165
 8 12 5 54.755 11.488 38.869 180.00 0.72706 11.947
 9 12 5 500.736 40.575 492.675 180.00 0.70022 42.474
 10 12 5 311.692 33.659 340.758 0.00 0.67361 35.061
 11 12 5 151.696 26.743 176.528 0.00 0.64756 27.560
 12 12 5 51.641 18.443 92.904 180.00 0.62233 18.970
 -12 13 5 85.300 22.132 125.412 0.00 0.62451 22.767
 -11 13 5 23.054 13.371 3.386 180.00 0.64797 13.459
 -10 13 5 500.736 42.420 475.427 0.00 0.67179 44.187
 -9 13 5 177.662 14.404 154.345 180.00 0.69564 15.814
 -8 13 5 880.690 32.599 835.673 180.00 0.71913 37.199
 -7 13 5 1294.714 36.447 1302.374 0.00 0.74179 43.774
 -6 13 5 87.617 13.044 67.465 180.00 0.76304 13.732
 -5 13 5 32.073 7.652 21.907 0.00 0.78225 8.039
 -4 13 5 1863.861 43.559 1855.464 180.00 0.79875 53.948
 -3 13 5 1604.055 40.206 1587.288 0.00 0.81188 49.138
 -2 13 5 148.888 13.039 143.941 0.00 0.82107 14.418
 -1 13 5 200.134 14.925 223.297 180.00 0.82589 16.774
 0 13 5 86.221 11.332 90.551 0.00 0.82611 12.278
 1 13 5 1043.040 36.641 1119.307 180.00 0.82171 42.423
 2 13 5 637.668 25.189 649.511 0.00 0.81290 29.260
 3 13 5 458.521 28.848 456.870 180.00 0.80011 31.224
 4 13 5 1308.903 35.841 1317.572 0.00 0.78390 43.386
 5 13 5 134.781 12.687 127.197 180.00 0.76492 13.942
 6 13 5 339.957 18.807 311.187 180.00 0.74383 21.130
 7 13 5 41.646 8.324 51.873 0.00 0.72128 9.006
 8 13 5 67.387 12.603 72.172 180.00 0.69784 13.278
 9 13 5 747.877 50.719 811.678 0.00 0.67400 53.506
 10 13 5 937.382 58.096 949.835 180.00 0.65017 61.214
 11 13 5 138.325 27.665 159.181 0.00 0.62666 28.375
 -11 14 5 1678.343 78.384 1622.298 180.00 0.62544 83.542
 -10 14 5 1967.903 83.456 1943.097 0.00 0.64678 89.771
 -9 14 5 3036.250 57.533 2836.635 180.00 0.66798 73.468
 -8 14 5 2291.376 49.686 2275.651 0.00 0.68870 62.229
 -7 14 5 947.600 32.108 881.541 180.00 0.70852 37.148
 -6 14 5 290.339 18.584 293.209 0.00 0.72697 20.700
 -5 14 5 345.426 19.862 354.414 0.00 0.74352 22.314
 -4 14 5 3082.806 57.903 2977.132 180.00 0.75764 74.655
 -3 14 5 1674.242 61.632 1688.053 0.00 0.76882 68.317
 -2 14 5 3226.094 59.063 3086.843 180.00 0.77662 76.559
 -1 14 5 4811.745 72.829 4839.430 0.00 0.78069 101.617
 0 14 5 560.746 24.591 550.020 180.00 0.78087 28.041
 1 14 5 288.665 18.156 302.097 0.00 0.77715 20.361
 2 14 5 439.438 21.806 412.484 180.00 0.76969 24.586
 3 14 5 628.867 25.649 619.603 180.00 0.75881 29.484
 4 14 5 2059.197 46.190 1993.534 0.00 0.74494 57.314
 5 14 5 1212.880 35.314 1228.980 180.00 0.72859 42.248
 6 14 5 1887.327 44.009 1893.578 0.00 0.71030 54.574
 7 14 5 2199.741 58.164 2196.320 180.00 0.69058 68.593
 8 14 5 493.820 41.959 570.204 0.00 0.66993 44.027
 9 14 5 213.943 28.587 284.071 180.00 0.64875 29.833
 10 14 5 24.898 15.216 26.159 0.00 0.62742 15.418
 -10 15 5 17.521 13.371 1.322 0.00 0.62280 13.431
 -9 15 5 344.865 20.250 364.967 180.00 0.64166 22.714
 -8 15 5 177.729 17.113 178.795 0.00 0.65996 18.445
 -7 15 5 732.462 28.922 698.321 180.00 0.67734 32.981
 -6 15 5 2508.983 63.196 2431.535 0.00 0.69341 74.688
 -5 15 5 1637.418 42.910 1549.831 180.00 0.70773 51.271
 -4 15 5 261.018 18.154 235.286 0.00 0.71987 19.924
 -3 15 5 12.772 5.872 3.120 180.00 0.72944 5.999
 -2 15 5 144.687 13.920 108.620 180.00 0.73608 14.988
 -1 15 5 5.637 5.409 2.076 0.00 0.73955 5.479
 0 15 5 405.921 21.525 436.706 180.00 0.73971 24.376
 1 15 5 2130.429 48.457 2047.091 0.00 0.73654 59.615
 2 15 5 465.252 22.884 480.147 180.00 0.73018 25.949
 3 15 5 27.288 7.444 20.177 0.00 0.72087 7.798
 4 15 5 63.230 10.277 66.385 180.00 0.70895 11.034
 5 15 5 417.355 21.623 408.013 0.00 0.69481 24.345
 6 15 5 137.031 13.732 143.015 180.00 0.67889 15.005
 7 15 5 26.750 7.262 24.069 180.00 0.66162 7.664
 8 15 5 197.805 29.048 219.816 0.00 0.64339 30.024
 9 15 5 372.094 37.809 359.257 180.00 0.62456 39.208
 -9 16 5 121.234 25.129 111.265 180.00 0.61670 25.704
 -8 16 5 160.617 18.730 146.349 0.00 0.63290 19.755
 -7 16 5 79.360 12.321 68.150 180.00 0.64818 13.024
 -6 16 5 216.020 17.186 225.740 0.00 0.66221 18.870
 -5 16 5 30.141 8.143 18.619 0.00 0.67465 8.467
 -4 16 5 38.612 9.359 34.817 0.00 0.68515 9.814
 -3 16 5 138.176 15.035 136.373 180.00 0.69338 16.171
 -2 16 5 1334.079 39.627 1285.098 180.00 0.69908 46.467
 -1 16 5 1794.486 45.645 1761.683 0.00 0.70205 54.996
 0 16 5 12.842 6.099 7.856 180.00 0.70218 6.282
 1 16 5 53.207 9.997 44.540 0.00 0.69947 10.560
 2 16 5 1104.956 35.477 1081.153 180.00 0.69402 41.388
 3 16 5 106.352 15.721 105.484 180.00 0.68601 16.552
 4 16 5 1646.000 43.364 1630.464 0.00 0.67571 52.072
 5 16 5 139.317 14.627 134.153 180.00 0.66344 15.782
 6 16 5 223.999 17.205 221.953 0.00 0.64954 18.889
 7 16 5 680.500 28.037 673.175 180.00 0.63436 31.960
 8 16 5 195.499 29.509 211.940 0.00 0.61823 30.440
 -8 17 5 101.982 14.694 108.603 0.00 0.60746 15.585
 -7 17 5 818.371 31.762 851.057 180.00 0.62093 36.394
 -6 17 5 1487.970 56.174 1520.521 0.00 0.63323 62.377
 -5 17 5 1570.918 43.989 1565.010 180.00 0.64408 52.090
 -4 17 5 2316.874 53.437 2311.349 0.00 0.65320 65.510
 -3 17 5 521.703 25.846 479.239 180.00 0.66032 28.721
 -2 17 5 7.305 6.429 4.554 180.00 0.66524 6.529
 -1 17 5 42.768 9.758 30.441 180.00 0.66779 10.177
 0 17 5 161.143 15.407 166.020 180.00 0.66791 16.753
 1 17 5 3672.205 67.192 3500.717 0.00 0.66557 86.374
 2 17 5 3013.512 60.520 3098.017 180.00 0.66087 77.169
 3 17 5 738.909 29.980 730.263 0.00 0.65394 34.076
 4 17 5 1576.801 61.102 1515.145 180.00 0.64500 66.994
 5 17 5 621.987 27.689 661.164 0.00 0.63430 31.456
 6 17 5 70.814 11.904 71.346 0.00 0.62212 12.623
 7 17 5 379.213 26.409 357.528 180.00 0.60875 28.383
 -6 18 5 152.157 29.970 174.418 180.00 0.60631 30.696
 -5 18 5 97.695 15.398 80.950 180.00 0.61581 16.086
 -4 18 5 700.969 59.259 700.589 0.00 0.62376 61.307
 -3 18 5 543.701 26.587 546.103 180.00 0.62995 29.749
 -2 18 5 466.970 55.509 469.990 0.00 0.63422 56.820
 -1 18 5 881.090 33.617 876.358 180.00 0.63643 38.281
 0 18 5 676.480 29.498 723.462 0.00 0.63653 33.473
 1 18 5 65.550 11.883 65.812 180.00 0.63451 12.547
 2 18 5 5.212 5.662 4.993 180.00 0.63043 5.767
 3 18 5 86.751 13.289 64.861 0.00 0.62441 13.946
 4 18 5 103.988 13.895 118.046 180.00 0.61661 14.898
 5 18 5 242.991 30.893 245.189 0.00 0.60725 31.968
 -16 0 6 5561.586 141.091 5636.521 180.00 0.63184 162.698
 -15 0 6 121.726 24.437 112.576 0.00 0.66549 25.034
 -14 0 6 72.851 18.904 73.137 180.00 0.70228 19.378
 -13 0 6 968.736 52.563 1036.157 0.00 0.74253 56.330
 -12 0 6 2582.066 83.456 2739.563 0.00 0.78656 93.810
 -11 0 6 7337.679 142.014 7524.511 180.00 0.83464 176.620
 -10 0 6 6509.665 85.330 6453.739 0.00 0.88696 125.615
 -9 0 6 9464.194 145.702 9950.877 180.00 0.94352 198.704
 -8 0 6 3000.252 53.626 2979.921 0.00 1.00404 71.167
 -7 0 6 323.709 17.521 319.159 180.00 1.06774 19.994
 -6 0 6 69.075 12.680 68.649 0.00 1.13313 13.334
 -5 0 6 1540.671 35.319 1671.417 0.00 1.19779 45.523
 -4 0 6 8688.032 92.826 9154.104 180.00 1.25818 155.612
 -3 0 6 8727.131 91.837 8917.376 0.00 1.30978 153.519
 -2 0 6 8135.131 86.746 8435.350 180.00 1.34763 145.096
 -1 0 6 7976.569 127.489 8070.603 0.00 1.36735 170.015
 0 0 6 1218.921 67.779 1169.332 180.00 1.36642 71.469
 1 0 6 1486.562 32.869 1475.286 0.00 1.34494 42.347
 2 0 6 16.862 4.426 16.060 0.00 1.30568 4.847
 3 0 6 5481.184 56.259 5459.653 180.00 1.25310 97.098
 4 0 6 315.431 20.117 286.562 0.00 1.19216 22.117
 5 0 6 820.382 21.460 856.700 180.00 1.12731 27.901
 6 0 6 17060.186 123.291 17515.357 0.00 1.06199 263.569
 7 0 6 9194.839 85.184 9141.092 180.00 0.99852 152.894
 8 0 6 136.417 10.339 98.648 180.00 0.93833 11.628
 9 0 6 242.903 17.749 232.163 180.00 0.88214 19.490
 10 0 6 1746.958 48.376 1853.319 0.00 0.83020 57.611
 11 0 6 952.092 37.004 917.039 0.00 0.78249 41.616
 12 0 6 3386.610 82.073 3441.178 180.00 0.73881 97.433
 13 0 6 2930.941 91.064 2937.721 0.00 0.69887 102.074
 14 0 6 2135.974 93.830 2095.275 180.00 0.66237 100.208
 15 0 6 665.517 59.941 698.984 0.00 0.62899 61.918
 -16 1 6 79.751 15.158 65.516 180.00 0.63102 15.721
 -15 1 6 483.742 28.343 485.881 0.00 0.66453 30.934
 -14 1 6 2175.180 130.025 2205.842 180.00 0.70116 135.007
 -13 1 6 1088.235 39.088 1118.766 0.00 0.74121 44.653
 -12 1 6 496.116 25.881 496.148 180.00 0.78499 28.772
 -11 1 6 1709.562 45.641 1723.705 0.00 0.83276 54.593
 -10 1 6 65.087 6.876 67.503 180.00 0.88471 7.985
 -9 1 6 1352.083 25.368 1345.633 180.00 0.94082 35.549
 -8 1 6 1857.102 34.223 1913.850 0.00 1.00078 47.072
 -7 1 6 1291.040 23.880 1326.965 180.00 1.06382 34.179
 -6 1 6 3511.931 39.713 3534.552 0.00 1.12846 66.927
 -5 1 6 5018.055 47.830 5150.123 180.00 1.19227 88.492
 -4 1 6 194.123 8.765 194.845 0.00 1.25178 11.359
 -3 1 6 526.072 13.823 546.846 0.00 1.30257 19.156
 -2 1 6 60.651 5.052 77.287 180.00 1.33978 6.580
 -1 1 6 75.209 6.537 68.223 180.00 1.35916 7.759
 0 1 6 1702.031 41.528 1710.681 180.00 1.35824 51.116
 1 1 6 5057.017 45.931 5104.355 0.00 1.33714 87.287
 2 1 6 286.300 10.327 256.360 180.00 1.29854 13.464
 3 1 6 951.191 15.227 949.421 0.00 1.24678 24.620
 4 1 6 1615.938 20.701 1714.009 180.00 1.18672 35.994
 5 1 6 24.698 3.342 10.767 0.00 1.12271 3.853
 6 1 6 50.555 7.374 30.720 180.00 1.05813 7.964
 7 1 6 13.241 3.040 7.769 0.00 0.99532 3.394
 8 1 6 527.000 13.051 535.568 0.00 0.93567 18.527
 9 1 6 1508.965 30.202 1514.735 180.00 0.87992 40.619
 10 1 6 864.873 27.685 903.213 0.00 0.82835 33.294
 11 1 6 1114.175 30.281 1089.165 180.00 0.78094 37.098
 12 1 6 827.058 25.350 834.688 0.00 0.73751 30.889
 13 1 6 9.697 5.008 4.295 180.00 0.69777 5.151
 14 1 6 58.356 9.517 42.638 180.00 0.66144 10.112
 15 1 6 214.220 15.099 193.304 0.00 0.62819 16.790
 -16 2 6 1104.792 35.209 1104.772 180.00 0.62860 41.272
 -15 2 6 12.680 6.014 5.384 180.00 0.66170 6.166
 -14 2 6 42.969 11.071 31.920 0.00 0.69784 11.453
 -13 2 6 39.195 9.908 37.450 0.00 0.73729 10.363
 -12 2 6 55.924 10.889 50.550 0.00 0.78034 11.462
 -11 2 6 326.456 20.518 313.014 180.00 0.82722 22.642
 -10 2 6 721.440 18.811 719.606 0.00 0.87806 24.700
 -9 2 6 1953.855 43.658 1951.697 180.00 0.93284 54.781
 -8 2 6 574.588 16.320 589.042 0.00 0.99120 21.470
 -7 2 6 110.267 8.760 93.879 180.00 1.05233 10.090
 -6 2 6 749.670 17.692 735.985 0.00 1.11476 24.062
 -5 2 6 245.961 10.052 259.891 0.00 1.17615 13.119
 -4 2 6 1967.423 27.819 2021.259 180.00 1.23317 43.753
 -3 2 6 407.023 12.042 409.347 0.00 1.28164 16.406
 -2 2 6 1698.233 27.532 1734.945 180.00 1.31703 40.721
 -1 2 6 3095.793 34.063 3039.380 0.00 1.33543 58.635
 0 2 6 1466.672 25.299 1485.142 180.00 1.33456 36.783
 1 2 6 572.743 15.777 582.867 0.00 1.31453 21.012
 2 2 6 101.812 6.397 113.388 0.00 1.27779 8.292
 3 2 6 1368.183 19.844 1353.688 180.00 1.22839 31.959
 4 2 6 412.190 11.204 395.979 0.00 1.17082 15.717
 5 2 6 378.561 10.270 385.627 180.00 1.10922 14.844
 6 2 6 4508.350 38.275 4549.303 0.00 1.04682 77.190
 7 2 6 1214.105 24.847 1167.901 180.00 0.98588 33.609
 8 2 6 174.445 7.836 171.039 180.00 0.92782 10.342
 9 2 6 132.729 9.683 124.921 180.00 0.87339 11.249
 10 2 6 19.224 5.453 16.090 0.00 0.82289 5.816
 11 2 6 402.610 17.345 386.273 0.00 0.77636 20.465
 12 2 6 550.042 20.930 537.016 180.00 0.73364 24.790
 13 2 6 654.180 23.448 676.080 0.00 0.69450 27.965
 14 2 6 203.312 14.393 208.111 180.00 0.65865 16.217
 15 2 6 12.567 6.066 7.910 180.00 0.62580 6.249
 -16 3 6 64.275 13.854 69.178 180.00 0.62462 14.444
 -15 3 6 1163.037 34.937 1126.154 0.00 0.65707 41.290
 -14 3 6 4724.755 69.751 4663.037 180.00 0.69240 98.084
 -13 3 6 2325.472 89.450 2250.710 0.00 0.73089 96.953
 -12 3 6 2334.722 55.939 2256.126 180.00 0.77276 67.338
 -11 3 6 5997.310 120.804 6162.305 0.00 0.81821 149.135
 -10 3 6 50.445 12.512 31.879 180.00 0.86731 12.875
 -9 3 6 5146.527 52.664 5290.420 180.00 0.91998 92.648
 -8 3 6 1314.185 31.545 1324.771 0.00 0.97581 39.966
 -7 3 6 2090.511 32.356 2155.993 180.00 1.03397 48.045
 -6 3 6 11588.271 98.933 11780.581 0.00 1.09301 188.137
 -5 3 6 12272.202 83.789 12494.841 180.00 1.15069 188.741
 -4 3 6 5342.009 48.575 5483.177 0.00 1.20391 92.518
 -3 3 6 17.191 7.159 7.370 0.00 1.24889 7.333
 -2 3 6 630.071 22.007 677.612 180.00 1.28157 26.708
 -1 3 6 164.881 10.648 188.790 180.00 1.29850 12.708
 0 3 6 5406.141 46.768 5564.317 180.00 1.29770 92.426
 1 3 6 20322.443 114.980 20765.324 0.00 1.27926 298.032
 2 3 6 2974.883 48.908 2974.325 180.00 1.24533 67.572
 3 3 6 2366.330 26.158 2353.545 0.00 1.19946 46.536
 4 3 6 7981.609 51.190 8062.381 180.00 1.14570 123.535
 5 3 6 624.171 13.166 622.351 0.00 1.08779 19.619
 6 3 6 210.392 8.386 196.213 0.00 1.02875 11.155
 7 3 6 389.872 11.173 367.973 180.00 0.97074 15.388
 8 3 6 4724.106 51.322 4730.531 0.00 0.91517 86.429
 9 3 6 4211.777 56.835 4258.354 180.00 0.86281 85.010
 10 3 6 1523.070 31.911 1538.515 0.00 0.81403 42.087
 11 3 6 2987.334 46.657 3078.868 180.00 0.76890 66.651
 12 3 6 1784.282 37.066 1844.929 0.00 0.72734 48.564
 13 3 6 8.063 4.750 5.823 180.00 0.68914 4.911
 14 3 6 352.605 18.206 333.239 180.00 0.65407 20.756
 15 3 6 597.741 23.906 559.364 0.00 0.62187 27.586
 -16 4 6 1573.677 80.690 1511.107 0.00 0.61917 85.222
 -15 4 6 381.777 38.270 369.014 180.00 0.65074 39.697
 -14 4 6 101.083 15.976 97.509 0.00 0.68501 16.737
 -13 4 6 75.867 10.455 69.056 180.00 0.72221 11.269
 -12 4 6 1026.397 42.282 1006.572 180.00 0.76252 46.879
 -11 4 6 4319.375 74.445 4319.533 0.00 0.80608 98.315
 -10 4 6 2306.423 34.670 2364.593 180.00 0.85291 51.677
 -9 4 6 1548.183 27.779 1598.894 0.00 0.90284 39.514
 -8 4 6 3347.614 41.162 3315.897 180.00 0.95543 65.730
 -7 4 6 811.738 19.085 744.827 0.00 1.00982 25.360
 -6 4 6 1243.448 23.062 1236.332 0.00 1.06459 32.854
 -5 4 6 1416.833 23.780 1447.436 180.00 1.11767 35.331
 -4 4 6 1614.721 38.935 1684.704 0.00 1.16625 48.653
 -3 4 6 5022.775 44.977 5045.048 180.00 1.20698 86.223
 -2 4 6 2317.379 27.791 2323.253 0.00 1.23641 47.081
 -1 4 6 340.726 10.030 346.501 180.00 1.25159 14.200
 0 4 6 662.617 18.779 618.870 0.00 1.25088 23.851
 1 4 6 1758.312 65.686 1798.152 180.00 1.23434 72.567
 2 4 6 57.719 5.768 56.606 180.00 1.20378 6.874
 3 4 6 2231.696 28.397 2241.627 0.00 1.16220 46.563
 4 4 6 240.737 9.965 241.258 180.00 1.11309 12.878
 5 4 6 191.575 7.524 175.166 0.00 1.05976 10.230
 6 4 6 2374.657 27.128 2387.998 180.00 1.00495 47.367
 7 4 6 2865.045 30.834 2879.344 0.00 0.95067 54.808
 8 4 6 537.496 14.125 564.631 180.00 0.89829 19.543
 9 4 6 262.372 13.065 284.512 0.00 0.84862 15.775
 10 4 6 465.729 17.713 458.068 180.00 0.80208 21.395
 11 4 6 289.333 14.925 272.483 180.00 0.75881 17.356
 12 4 6 1849.950 40.131 1859.374 0.00 0.71878 51.203
 13 4 6 743.888 27.486 694.440 180.00 0.68185 31.738
 14 4 6 390.528 19.055 385.769 0.00 0.64783 21.896
 15 4 6 1105.381 55.822 1094.991 180.00 0.61649 59.800
 -15 5 6 78.384 21.671 60.532 0.00 0.64286 22.046
 -14 5 6 30.893 14.755 42.895 180.00 0.67584 15.071
 -13 5 6 102.360 23.054 94.637 180.00 0.71148 23.580
 -12 5 6 35.964 14.755 41.685 180.00 0.74993 15.078
 -11 5 6 1020.377 54.869 1041.108 0.00 0.79125 58.588
 -10 5 6 33.619 7.399 19.514 0.00 0.83540 7.781
 -9 5 6 167.187 9.631 149.528 180.00 0.88215 11.552
 -8 5 6 1994.296 31.412 1990.112 180.00 0.93101 46.006
 -7 5 6 99.062 9.983 94.776 180.00 0.98111 11.131
 -6 5 6 2713.587 34.823 2699.855 0.00 1.03111 55.387
 -5 5 6 141.161 7.561 138.743 180.00 1.07911 9.661
 -4 5 6 3203.984 37.556 3220.566 0.00 1.12264 62.362
 -3 5 6 1016.956 26.319 931.052 180.00 1.15884 32.747
 -2 5 6 606.109 29.618 557.021 180.00 1.18480 32.668
 -1 5 6 1156.763 28.560 1174.249 180.00 1.19814 36.311
 0 5 6 51.456 12.889 26.234 0.00 1.19751 13.210
 1 5 6 9200.758 64.206 9278.437 0.00 1.18298 143.357
 2 5 6 3942.255 52.443 3934.343 180.00 1.15599 79.109
 3 5 6 53.336 4.141 37.835 0.00 1.11903 5.253
 4 5 6 811.100 15.035 828.323 180.00 1.07499 23.080
 5 5 6 13.546 3.196 4.200 0.00 1.02672 3.457
 6 5 6 195.366 7.994 191.527 0.00 0.97664 10.751
 7 5 6 402.646 16.840 394.920 180.00 0.92660 20.091
 8 5 6 2838.369 31.621 2789.066 0.00 0.87790 54.511
 9 5 6 201.678 11.502 187.424 180.00 0.83137 13.556
 10 5 6 -2.094 2.922 1.344 180.00 0.78747 2.957
 11 5 6 705.243 22.553 715.743 180.00 0.74640 27.588
 12 5 6 25.835 6.551 18.396 180.00 0.70821 6.921
 13 5 6 626.296 22.988 630.355 0.00 0.67280 27.252
 14 5 6 46.110 8.873 36.171 180.00 0.64005 9.397
 15 5 6 6.916 11.066 16.926 180.00 0.60978 11.211
 -15 6 6 107.893 26.282 134.867 180.00 0.63361 26.890
 -14 6 6 30.893 15.216 28.486 0.00 0.66511 15.446
 -13 6 6 100.516 23.054 93.049 180.00 0.69900 23.570
 -11 6 6 3314.266 101.899 3325.452 0.00 0.77419 114.032
 -10 6 6 3800.051 55.211 3861.722 180.00 0.81540 80.060
 -9 6 6 2866.330 50.914 2820.799 0.00 0.85869 67.821
 -8 6 6 2639.148 58.382 2623.228 180.00 0.90356 71.960
 -7 6 6 1762.091 36.616 1692.819 0.00 0.94914 47.281
 -6 6 6 1794.813 36.823 1808.718 180.00 0.99419 48.199
 -5 6 6 312.564 15.485 293.960 180.00 1.03700 18.044
 -4 6 6 4909.980 62.535 4961.420 0.00 1.07545 95.629
 -3 6 6 5938.648 69.170 6018.375 180.00 1.10714 110.328
 -2 6 6 8530.773 113.524 8625.063 0.00 1.12972 164.938
 -1 6 6 6783.016 73.743 6851.891 180.00 1.14127 121.694
 0 6 6 6852.880 86.229 6918.632 0.00 1.14072 130.298
 1 6 6 3030.526 46.945 3052.390 180.00 1.12814 66.822
 2 6 6 437.458 24.318 436.603 180.00 1.10466 26.948
 3 6 6 4097.772 69.258 4154.561 0.00 1.07227 92.835
 4 6 6 2198.126 30.085 2266.348 180.00 1.03334 47.666
 5 6 6 3712.007 42.926 3748.436 0.00 0.99025 71.043
 6 6 6 13210.976 76.841 13115.918 180.00 0.94509 194.349
 7 6 6 4349.296 40.294 4345.734 0.00 0.89953 76.115
 8 6 6 24.326 6.170 22.261 180.00 0.85477 6.600
 9 6 6 48.980 12.675 42.629 0.00 0.81165 13.098
 10 6 6 78.757 9.691 70.896 0.00 0.77065 10.590
 11 6 6 864.730 29.690 868.525 180.00 0.73203 34.803
 12 6 6 2288.208 49.819 2296.763 0.00 0.69590 62.440
 13 6 6 2139.310 51.698 2109.009 180.00 0.66222 62.609
 14 6 6 606.689 35.840 627.820 0.00 0.63092 38.666
 -15 7 6 1046.659 65.013 1095.281 180.00 0.62318 68.374
 -14 7 6 1685.259 78.384 1706.081 0.00 0.65308 83.817
 -13 7 6 1246.308 65.935 1167.781 180.00 0.68507 69.759
 -12 7 6 755.715 50.258 750.581 0.00 0.71919 52.892
 -11 7 6 565.288 42.420 558.209 180.00 0.75539 44.542
 -10 7 6 906.811 26.951 900.750 0.00 0.79351 32.786
 -9 7 6 527.856 20.765 479.303 0.00 0.83324 24.268
 -8 7 6 3409.339 53.672 3367.109 180.00 0.87405 74.705
 -7 7 6 1165.790 40.497 1113.938 0.00 0.91510 46.041
 -6 7 6 2645.646 46.408 2658.506 180.00 0.95527 62.866
 -5 7 6 6384.190 101.498 6432.414 0.00 0.99306 136.625
 -4 7 6 879.643 26.045 874.565 180.00 1.02667 31.825
 -3 7 6 11.905 5.849 2.868 180.00 1.05414 5.967
 -2 7 6 1284.144 31.177 1275.817 180.00 1.07357 39.315
 -1 7 6 704.123 40.575 693.775 180.00 1.08346 43.494
 0 7 6 5857.466 69.769 5934.208 0.00 1.08300 109.869
 1 7 6 1382.488 32.091 1386.542 180.00 1.07221 40.938
 2 7 6 2672.622 45.214 2688.056 0.00 1.05200 62.250
 3 7 6 2665.860 47.246 2683.189 180.00 1.02391 63.692
 4 7 6 1851.787 54.031 1934.464 0.00 0.98985 63.042
 5 7 6 801.137 24.488 790.199 180.00 0.95178 29.863
 6 7 6 552.742 20.499 531.732 180.00 0.91147 24.405
 7 7 6 324.594 14.187 325.222 0.00 0.87040 17.191
 8 7 6 320.575 14.177 297.744 180.00 0.82966 16.987
 9 7 6 3107.361 139.247 2935.001 0.00 0.79005 146.921
 10 7 6 2388.280 63.981 2297.734 180.00 0.75209 74.462
 11 7 6 221.311 21.353 212.582 0.00 0.71607 22.683
 12 7 6 707.542 36.978 675.049 180.00 0.68214 40.093
 13 7 6 396.704 29.397 419.084 0.00 0.65034 31.456
 14 7 6 609.442 46.173 577.050 0.00 0.62062 48.251
 -14 8 6 87.145 23.515 102.320 180.00 0.63997 24.031
 -13 8 6 35.042 16.138 61.167 180.00 0.66998 16.531
 -12 8 6 23.054 12.449 27.499 0.00 0.70179 12.698
 -11 8 6 261.895 30.431 258.186 180.00 0.73530 31.599
 -10 8 6 48.552 8.072 38.146 180.00 0.77033 8.675
 -9 8 6 873.568 30.800 859.772 0.00 0.80652 35.733
 -8 8 6 398.975 18.664 379.829 0.00 0.84334 21.547
 -7 8 6 11.708 5.079 10.973 0.00 0.88004 5.336
 -6 8 6 4777.635 65.484 4628.338 180.00 0.91559 95.045
 -5 8 6 61.542 8.875 55.845 0.00 0.94870 9.641
 -4 8 6 3047.429 101.101 2927.545 0.00 0.97788 111.297
 -3 8 6 159.106 15.316 115.245 0.00 1.00152 16.371
 -2 8 6 158.907 31.043 121.599 180.00 1.01814 31.595
 -1 8 6 4479.547 61.695 4546.545 180.00 1.02657 90.993
 0 8 6 1429.668 33.866 1417.240 0.00 1.02617 42.643
 1 8 6 6.229 5.815 3.232 0.00 1.01698 5.901
 2 8 6 19.398 5.332 15.819 180.00 0.99968 5.701
 3 8 6 583.983 21.550 596.566 0.00 0.97548 25.739
 4 8 6 266.609 14.788 237.837 180.00 0.94590 16.948
 5 8 6 526.250 20.545 475.767 0.00 0.91251 24.055
 6 8 6 1306.508 32.118 1277.609 180.00 0.87681 40.137
 7 8 6 90.332 10.049 98.130 0.00 0.84006 11.182
 8 8 6 187.845 11.787 206.464 0.00 0.80327 13.887
 9 8 6 51.138 12.274 57.762 180.00 0.76716 12.817
 10 8 6 93.246 15.936 100.781 0.00 0.73226 16.695
 11 8 6 247.264 23.746 233.066 180.00 0.69889 25.087
 12 8 6 13.623 8.750 5.289 0.00 0.66724 8.859
 13 8 6 186.258 21.837 155.617 180.00 0.63739 22.816
 -14 9 6 458.317 43.342 490.737 0.00 0.62602 45.056
 -13 9 6 398.837 39.653 404.182 180.00 0.65403 41.161
 -12 9 6 1297.949 68.240 1235.333 0.00 0.68352 72.220
 -11 9 6 1352.818 67.779 1419.513 180.00 0.71437 72.447
 -10 9 6 263.242 20.749 261.767 0.00 0.74636 22.446
 -9 9 6 17.707 7.455 17.500 0.00 0.77913 7.731
 -8 9 6 483.799 21.111 465.382 180.00 0.81218 24.370
 -7 9 6 964.766 29.459 993.648 0.00 0.84480 35.512
 -6 9 6 3212.983 54.122 3143.724 180.00 0.87610 73.110
 -5 9 6 7706.736 95.918 7766.815 0.00 0.90497 144.964
 -4 9 6 4944.107 67.837 4957.733 180.00 0.93018 99.263
 -3 9 6 1704.996 38.411 1706.773 0.00 0.95046 48.604
 -2 9 6 577.550 22.321 542.595 180.00 0.96463 26.079
 -1 9 6 269.831 15.509 283.496 180.00 0.97179 17.868
 0 9 6 3803.017 75.097 3814.055 0.00 0.97146 94.629
 1 9 6 8841.727 135.415 8736.448 180.00 0.96365 182.236
 2 9 6 8815.323 92.685 8883.106 0.00 0.94889 154.095
 3 9 6 3776.222 65.980 3814.041 180.00 0.92813 87.492
 4 9 6 1815.295 39.204 1842.432 0.00 0.90253 50.287
 5 9 6 1037.757 29.455 1074.384 180.00 0.87340 36.137
 6 9 6 324.321 16.754 317.987 180.00 0.84194 19.320
 7 9 6 4424.191 62.495 4372.404 0.00 0.80925 90.264
 8 9 6 3817.272 63.432 3657.452 180.00 0.77620 84.796
 9 9 6 1708.723 54.261 1653.239 0.00 0.74348 61.674
 10 9 6 1163.762 46.077 1134.122 180.00 0.71158 51.095
 11 9 6 1117.026 46.242 1159.656 0.00 0.68085 51.253
 12 9 6 383.581 28.929 384.035 180.00 0.65148 30.854
 13 9 6 170.886 22.929 194.759 180.00 0.62361 23.992
 -13 10 6 60.863 21.210 37.385 180.00 0.63749 21.468
 -12 10 6 94.522 23.976 89.453 0.00 0.66470 24.449
 -11 10 6 1295.183 67.779 1232.845 180.00 0.69297 71.772
 -10 10 6 1168.737 41.682 1221.409 0.00 0.72204 47.566
 -9 10 6 358.434 18.931 403.509 180.00 0.75159 21.798
 -8 10 6 3309.374 56.829 3286.357 0.00 0.78113 76.238
 -7 10 6 2409.116 55.328 2468.983 180.00 0.81002 68.095
 -6 10 6 106.772 11.508 104.785 180.00 0.83748 12.616
 -5 10 6 16.169 5.509 13.317 0.00 0.86259 5.809
 -4 10 6 31.996 7.135 22.728 180.00 0.88434 7.557
 -3 10 6 5445.830 73.108 5542.542 0.00 0.90172 108.155
 -2 10 6 6493.643 80.668 6369.456 180.00 0.91379 121.897
 -1 10 6 1947.755 42.127 1931.438 0.00 0.91987 53.440
 0 10 6 3796.109 116.506 3756.643 180.00 0.91958 129.722
 1 10 6 1882.253 41.310 1905.510 0.00 0.91295 52.474
 2 10 6 100.520 10.908 106.238 0.00 0.90037 12.058
 3 10 6 1088.514 31.057 1069.753 180.00 0.88257 37.563
 4 10 6 2707.072 49.360 2818.564 0.00 0.86048 66.181
 5 10 6 3849.140 81.614 3823.877 180.00 0.83512 100.044
 6 10 6 2428.422 46.756 2388.298 0.00 0.80750 60.930
 7 10 6 1996.006 48.139 1987.072 180.00 0.77852 58.701
 8 10 6 869.727 34.265 870.904 0.00 0.74896 38.802
 9 10 6 63.168 19.365 36.430 0.00 0.71944 19.648
 10 10 6 177.970 20.018 183.865 180.00 0.69042 21.193
 11 10 6 419.145 29.338 420.174 0.00 0.66224 31.450
 12 10 6 1690.354 79.998 1572.291 180.00 0.63513 84.924
 -12 11 6 153.080 26.743 172.779 0.00 0.64561 27.550
 -11 11 6 240.685 31.815 257.711 180.00 0.67141 32.897
 -10 11 6 220.845 19.760 193.603 180.00 0.69776 21.098
 -9 11 6 0.759 3.944 0.580 0.00 0.72431 3.964
 -8 11 6 131.095 19.488 121.224 0.00 0.75063 20.291
 -7 11 6 62.685 10.161 75.730 0.00 0.77616 10.997
 -6 11 6 37.392 7.977 37.131 180.00 0.80022 8.523
 -5 11 6 15.301 5.780 12.080 180.00 0.82204 6.045
 -4 11 6 142.985 14.466 148.543 180.00 0.84080 15.730
 -3 11 6 50.138 8.911 64.039 0.00 0.85569 9.696
 -2 11 6 449.775 21.177 444.450 0.00 0.86599 24.225
 -1 11 6 49.122 8.777 39.191 0.00 0.87116 9.347
 0 11 6 258.779 17.906 211.544 180.00 0.87091 19.566
 1 11 6 854.318 28.646 810.206 180.00 0.86527 33.592
 2 11 6 212.481 16.175 188.002 0.00 0.85454 17.728
 3 11 6 372.464 27.300 368.123 0.00 0.83928 29.244
 4 11 6 115.211 11.610 113.019 180.00 0.82022 12.798
 5 11 6 331.995 18.012 329.731 180.00 0.79816 20.508
 6 11 6 129.469 12.119 126.299 0.00 0.77394 13.402
 7 11 6 729.622 26.134 717.279 0.00 0.74832 30.656
 8 11 6 343.587 23.501 318.052 180.00 0.72195 25.438
 9 11 6 359.184 35.503 354.412 180.00 0.69540 36.954
 10 11 6 142.475 24.898 173.016 0.00 0.66909 25.744
 11 11 6 512.725 44.264 476.757 0.00 0.64335 45.982
 12 11 6 -0.461 14.294 36.619 180.00 0.61841 14.497
 -12 12 6 10.605 11.066 17.041 0.00 0.62647 11.225
 -11 12 6 407.598 40.114 450.019 180.00 0.64996 41.756
 -10 12 6 2114.528 86.684 2081.701 0.00 0.67378 93.469
 -9 12 6 1438.444 45.677 1405.626 180.00 0.69759 52.483
 -8 12 6 623.479 25.722 634.738 0.00 0.72101 29.609
 -7 12 6 1590.422 40.603 1604.879 180.00 0.74355 49.518
 -6 12 6 944.394 31.383 984.526 0.00 0.76462 37.026
 -5 12 6 27.562 7.292 25.378 0.00 0.78359 7.711
 -4 12 6 2859.749 87.621 2820.208 180.00 0.79979 98.396
 -3 12 6 2894.808 55.160 2810.019 0.00 0.81257 71.083
 -2 12 6 1283.723 36.333 1262.563 180.00 0.82137 43.449
 -1 12 6 5476.341 77.000 5259.825 0.00 0.82578 109.169
 0 12 6 4956.570 95.185 4846.667 180.00 0.82557 119.081
 1 12 6 348.719 29.485 330.565 0.00 0.82076 31.107
 2 12 6 267.168 16.922 254.238 0.00 0.81159 18.933
 3 12 6 698.139 26.602 711.621 180.00 0.79848 30.947
 4 12 6 2133.577 46.120 2127.600 0.00 0.78201 58.173
 5 12 6 4459.249 68.021 4354.319 180.00 0.76282 94.172
 6 12 6 1904.780 43.599 1883.762 0.00 0.74160 54.239
 7 12 6 1398.890 37.122 1342.120 180.00 0.71896 44.804
 8 12 6 674.565 48.414 700.049 0.00 0.69549 50.859
 9 12 6 75.157 20.749 75.458 0.00 0.67166 21.195
 10 12 6 252.213 31.815 256.614 180.00 0.64786 32.912
 11 12 6 425.580 41.036 426.820 0.00 0.62441 42.601
 -11 13 6 62.707 19.827 46.483 0.00 0.62884 20.144
 -10 13 6 343.507 36.887 334.754 180.00 0.65032 38.200
 -9 13 6 234.789 17.021 219.273 0.00 0.67166 18.736
 -8 13 6 860.844 30.810 846.458 0.00 0.69249 35.646
 -7 13 6 633.145 26.684 637.648 180.00 0.71238 30.487
 -6 13 6 1123.854 35.133 1128.346 0.00 0.73085 41.370
 -5 13 6 5140.347 77.017 5099.656 180.00 0.74736 107.185
 -4 13 6 1816.989 44.673 1783.150 0.00 0.76137 54.358
 -3 13 6 1283.411 37.463 1253.293 180.00 0.77237 44.352
 -2 13 6 1038.113 33.450 1042.662 0.00 0.77992 39.305
 -1 13 6 961.213 32.170 903.039 0.00 0.78369 37.338
 0 13 6 2887.160 58.285 2835.389 180.00 0.78351 73.650
 1 13 6 1743.887 43.066 1722.826 0.00 0.77940 52.543
 2 13 6 4248.977 68.065 4363.959 180.00 0.77153 93.632
 3 13 6 5742.409 80.474 5590.424 0.00 0.76024 114.465
 4 13 6 694.463 27.153 678.425 180.00 0.74598 31.247
 5 13 6 35.190 8.768 32.418 0.00 0.72928 9.216
 6 13 6 84.538 11.729 86.728 0.00 0.71066 12.613
 7 13 6 1453.603 42.104 1484.852 180.00 0.69067 49.823
 8 13 6 1143.487 63.629 1090.440 0.00 0.66978 67.190
 9 13 6 1943.466 83.456 1899.276 180.00 0.64842 89.588
 10 13 6 1575.060 76.540 1684.400 0.00 0.62693 81.848
 -10 14 6 348.579 37.348 368.474 0.00 0.62756 38.756
 -9 14 6 7.950 5.555 1.882 0.00 0.64666 5.637
 -8 14 6 470.665 23.665 472.301 180.00 0.66519 26.615
 -7 14 6 107.083 13.294 96.176 0.00 0.68276 14.210
 -6 14 6 331.525 20.218 346.127 0.00 0.69897 22.553
 -5 14 6 164.237 14.808 135.858 0.00 0.71337 16.033
 -4 14 6 1120.261 44.490 1190.382 180.00 0.72552 49.812
 -3 14 6 144.714 19.329 130.662 180.00 0.73502 20.214
 -2 14 6 1147.795 51.551 1095.269 0.00 0.74152 55.911
 -1 14 6 109.543 13.664 99.836 180.00 0.74476 14.587
 0 14 6 24.470 8.376 14.772 180.00 0.74461 8.629
 1 14 6 222.990 16.584 217.088 180.00 0.74107 18.294
 2 14 6 259.446 26.810 255.847 0.00 0.73430 28.114
 3 14 6 107.796 13.578 94.683 0.00 0.72455 14.470
 4 14 6 407.438 21.637 395.139 180.00 0.71217 24.267
 5 14 6 183.611 15.216 146.480 0.00 0.69759 16.529
 6 14 6 13.712 7.962 7.440 180.00 0.68125 8.103
 7 14 6 42.052 9.127 54.040 0.00 0.66358 9.773
 8 14 6 -6.916 6.916 0.147 180.00 0.64499 6.918
 9 14 6 35.042 16.599 25.425 180.00 0.62584 16.805
 -9 15 6 -0.729 5.409 5.680 0.00 0.62270 5.491
 -8 15 6 580.904 26.566 599.905 0.00 0.63919 30.073
 -7 15 6 1334.104 40.077 1375.372 180.00 0.65473 47.286
 -6 15 6 1383.575 40.793 1390.949 0.00 0.66898 48.088
 -5 15 6 1504.598 42.463 1515.597 180.00 0.68157 50.400
 -4 15 6 746.085 30.200 707.100 0.00 0.69215 34.179
 -3 15 6 195.039 16.347 198.213 180.00 0.70038 17.894
 -2 15 6 9.258 5.764 1.942 0.00 0.70600 5.853
 -1 15 6 646.930 42.160 626.646 0.00 0.70879 44.650
 0 15 6 530.547 25.475 499.124 180.00 0.70866 28.503
 1 15 6 730.915 29.430 764.081 0.00 0.70561 33.736
 2 15 6 3716.188 66.739 3676.994 180.00 0.69976 87.124
 3 15 6 794.048 30.431 762.982 0.00 0.69130 34.756
 4 15 6 13.353 6.586 6.557 0.00 0.68053 6.743
 5 15 6 615.246 31.229 637.503 0.00 0.66777 34.495
 6 15 6 16.099 7.068 11.182 180.00 0.65340 7.280
 7 15 6 1230.996 37.296 1179.015 180.00 0.63776 43.720
 8 15 6 514.108 44.725 500.452 0.00 0.62120 46.496
 -8 16 6 1099.830 38.245 1145.115 180.00 0.61451 44.066
 -7 16 6 698.768 29.786 706.784 0.00 0.62828 33.702
 -6 16 6 4.093 5.651 0.658 0.00 0.64084 5.688
 -5 16 6 18.790 7.368 17.418 180.00 0.65188 7.652
 -4 16 6 130.879 15.293 127.762 0.00 0.66112 16.341
 -3 16 6 2308.649 53.906 2234.881 180.00 0.66828 65.486
 -2 16 6 3357.369 65.121 3304.727 0.00 0.67315 82.832
 -1 16 6 2152.786 51.793 2123.637 180.00 0.67557 62.795
 0 16 6 1226.787 41.661 1225.981 0.00 0.67546 47.698
 1 16 6 51.299 10.356 56.718 180.00 0.67282 10.987
 2 16 6 11.971 6.321 9.458 180.00 0.66774 6.511
 3 16 6 15.620 6.625 12.591 0.00 0.66038 6.865
 4 16 6 1800.629 46.575 1799.381 180.00 0.65097 55.972
 5 16 6 3267.803 62.995 3231.624 0.00 0.63978 80.526
 6 16 6 763.476 49.865 794.710 180.00 0.62710 52.668
 7 16 6 751.807 37.129 735.860 0.00 0.61323 40.557
 -6 17 6 90.737 14.390 80.493 180.00 0.61447 15.101
 -5 17 6 31.105 8.960 22.322 0.00 0.62418 9.292
 -4 17 6 169.335 17.736 181.185 180.00 0.63228 19.016
 -3 17 6 385.404 23.204 404.727 0.00 0.63853 25.666
 -2 17 6 39.449 14.189 51.878 180.00 0.64278 14.593
 -1 17 6 0.164 4.848 0.095 180.00 0.64488 4.851
 0 17 6 148.788 30.723 137.290 0.00 0.64479 31.313
 1 17 6 250.137 18.966 227.511 180.00 0.64249 20.600
 2 17 6 89.445 17.281 77.789 0.00 0.63806 17.861
 3 17 6 802.424 41.874 778.868 180.00 0.63163 45.189
 4 17 6 290.708 20.129 277.226 0.00 0.62338 22.019
 5 17 6 272.980 19.685 297.250 0.00 0.61353 21.671
 6 17 6 112.043 40.114 74.311 180.00 0.60232 40.384
 -4 18 6 562.983 70.085 497.812 0.00 0.60547 71.269
 -3 18 6 627.995 48.414 642.604 180.00 0.61095 50.616
 -2 18 6 302.010 35.042 299.999 0.00 0.61467 36.248
 -1 18 6 267.428 33.659 261.278 180.00 0.61651 34.736
 0 18 6 699.002 50.719 705.117 0.00 0.61642 53.109
 1 18 6 51.641 19.365 31.247 0.00 0.61441 19.602
 2 18 6 239.302 31.815 197.295 180.00 0.61054 32.702
 3 18 6 56.713 27.665 67.131 180.00 0.60490 27.947
 -16 1 7 369.396 26.681 364.719 180.00 0.61076 28.646
 -15 1 7 33.313 10.191 20.555 0.00 0.64079 10.479
 -14 1 7 516.124 28.527 523.565 180.00 0.67320 31.335
 -13 1 7 4785.968 85.561 4873.488 0.00 0.70815 111.215
 -12 1 7 928.671 35.347 944.620 180.00 0.74572 40.222
 -11 1 7 74.629 33.429 67.667 180.00 0.78594 33.687
 -10 1 7 1538.770 33.261 1549.024 180.00 0.82873 43.226
 -9 1 7 266.882 16.438 263.164 0.00 0.87380 18.553
 -8 1 7 4374.840 49.400 4534.799 0.00 0.92063 82.702
 -7 1 7 2794.175 40.730 2821.245 180.00 0.96831 60.319
 -6 1 7 3130.827 39.774 3100.944 0.00 1.01550 62.660
 -5 1 7 9373.125 73.612 9539.109 180.00 1.06036 150.410
 -4 1 7 3423.246 41.548 3514.969 0.00 1.10057 67.591
 -3 1 7 1965.425 29.372 1986.159 180.00 1.13351 44.515
 -2 1 7 50.199 5.479 28.678 0.00 1.15662 6.220
 -1 1 7 6121.716 55.007 6210.136 0.00 1.16783 104.119
 0 1 7 3503.416 39.731 3583.732 180.00 1.16605 67.254
 1 1 7 4159.021 53.308 4214.216 0.00 1.15148 82.226
 2 1 7 12113.174 85.057 12300.779 180.00 1.12548 187.205
 3 1 7 4695.741 53.441 4803.463 0.00 1.09030 88.108
 4 1 7 970.547 18.562 951.844 180.00 1.04859 26.894
 5 1 7 43.775 4.745 46.427 0.00 1.00289 5.797
 6 1 7 3180.396 33.243 3141.497 0.00 0.95540 59.204
 7 1 7 2196.641 27.880 2179.914 180.00 0.90784 45.691
 8 1 7 189.820 8.678 161.156 0.00 0.86142 10.974
 9 1 7 4525.627 55.331 4598.771 180.00 0.81692 87.309
 10 1 7 4655.803 58.136 4674.201 0.00 0.77481 90.040
 11 1 7 27.205 6.286 17.032 0.00 0.73530 6.663
 12 1 7 52.228 8.355 40.799 180.00 0.69845 8.981
 13 1 7 113.505 12.226 124.281 180.00 0.66420 13.430
 14 1 7 53.995 11.766 49.374 180.00 0.63244 12.283
 15 1 7 749.260 78.845 745.904 0.00 0.60303 80.534
 -15 2 7 1046.941 41.717 1047.006 180.00 0.63825 46.580
 -14 2 7 1.473 5.842 3.093 180.00 0.67026 5.893
 -13 2 7 63.770 12.197 39.864 0.00 0.70472 12.666
 -12 2 7 7.070 9.683 10.130 180.00 0.74172 9.794
 -11 2 7 1672.668 46.064 1709.238 0.00 0.78127 54.786
 -10 2 7 2831.239 40.199 2924.349 180.00 0.82326 60.758
 -9 2 7 1724.350 30.629 1748.841 0.00 0.86740 43.046
 -8 2 7 5447.486 73.678 5430.196 180.00 0.91315 107.834
 -7 2 7 5990.558 58.187 6113.479 0.00 0.95962 104.664
 -6 2 7 342.070 28.817 319.531 0.00 1.00549 30.420
 -5 2 7 1525.348 26.470 1597.337 180.00 1.04897 38.519
 -4 2 7 130.058 7.852 134.995 0.00 1.08785 9.802
 -3 2 7 7672.941 82.939 7898.028 180.00 1.11964 137.508
 -2 2 7 19664.834 117.574 19874.443 0.00 1.14189 289.422
 -1 2 7 10866.319 80.586 11249.212 180.00 1.15267 172.339
 0 2 7 1137.622 39.303 1145.282 0.00 1.15097 45.073
 1 2 7 104.286 17.769 65.406 180.00 1.13694 18.310
 2 2 7 31.812 6.189 31.308 0.00 1.11189 6.775
 3 2 7 3480.450 40.613 3523.151 0.00 1.07794 67.276
 4 2 7 12604.029 78.013 12676.805 180.00 1.03757 188.973
 5 2 7 7048.503 50.987 6976.766 0.00 0.99324 111.386
 6 2 7 1152.232 19.534 1179.305 180.00 0.94705 29.758
 7 2 7 2622.268 30.579 2660.204 0.00 0.90067 52.212
 8 2 7 1335.721 22.341 1322.812 180.00 0.85528 33.246
 9 2 7 1065.883 26.187 1042.241 180.00 0.81168 33.421
 10 2 7 929.375 28.435 918.012 0.00 0.77034 34.168
 11 2 7 589.808 25.755 573.849 180.00 0.73147 29.254
 12 2 7 1419.360 33.585 1421.608 0.00 0.69516 42.416
 13 2 7 734.528 25.044 716.146 180.00 0.66137 29.739
 14 2 7 426.619 20.050 444.746 0.00 0.63000 23.184
 15 2 7 372.555 46.108 336.914 180.00 0.60091 47.207
 -15 3 7 94.061 22.593 96.493 0.00 0.63409 23.120
 -14 3 7 60.402 18.443 60.647 0.00 0.66544 18.843
 -13 3 7 6.187 6.959 4.717 0.00 0.69913 7.047
 -12 3 7 126.966 14.574 138.667 180.00 0.73521 15.723
 -11 3 7 378.570 22.383 399.024 180.00 0.77367 24.882
 -10 3 7 116.569 8.811 117.088 0.00 0.81438 10.367
 -9 3 7 117.877 8.984 118.041 180.00 0.85703 10.529
 -8 3 7 164.473 9.924 154.475 0.00 0.90108 11.826
 -7 3 7 311.023 13.976 294.368 0.00 0.94563 16.764
 -6 3 7 63.425 6.528 53.864 180.00 0.98944 7.525
 -5 3 7 434.905 15.240 432.264 0.00 1.03079 19.122
 -4 3 7 1841.016 28.471 1847.320 180.00 1.06761 42.573
 -3 3 7 154.954 8.270 128.002 0.00 1.09760 10.190
 -2 3 7 156.639 8.302 146.516 0.00 1.11854 10.394
 -1 3 7 132.195 7.484 132.869 0.00 1.12867 9.499
 0 3 7 248.157 10.103 265.562 0.00 1.12707 13.213
 1 3 7 3960.429 42.298 4077.878 180.00 1.11389 73.867
 2 3 7 122.311 11.780 111.012 0.00 1.09030 12.963
 3 3 7 12.654 4.252 4.737 0.00 1.05823 4.453
 4 3 7 317.152 10.502 309.097 0.00 1.01997 14.143
 5 3 7 19.548 3.519 18.612 0.00 0.97776 4.112
 6 3 7 286.120 9.873 287.736 180.00 0.93361 13.377
 7 3 7 877.203 17.395 882.934 0.00 0.88908 25.290
 8 3 7 109.129 7.221 104.050 180.00 0.84534 8.885
 9 3 7 39.459 6.683 26.843 180.00 0.80317 7.221
 10 3 7 15.625 4.878 13.340 180.00 0.76305 5.211
 11 3 7 18.795 5.738 14.315 180.00 0.72522 6.057
 12 3 7 34.165 9.445 24.613 0.00 0.68979 9.792
 13 3 7 3.070 4.472 0.562 180.00 0.65674 4.508
 14 3 7 1.363 4.798 0.002 180.00 0.62600 4.809
 -15 4 7 1244.464 67.779 1165.767 180.00 0.62839 71.496
 -14 4 7 66.857 19.827 79.782 0.00 0.65887 20.294
 -13 4 7 575.432 44.264 532.138 0.00 0.69152 46.238
 -12 4 7 651.050 45.647 648.524 180.00 0.72637 48.032
 -11 4 7 2147.265 79.767 2200.208 0.00 0.76339 87.581
 -10 4 7 1712.020 37.052 1668.177 180.00 0.80242 47.340
 -9 4 7 970.108 48.799 940.270 0.00 0.84313 52.495
 -8 4 7 5332.643 67.604 5444.508 180.00 0.88495 103.496
 -7 4 7 634.312 19.570 620.534 0.00 0.92705 24.403
 -6 4 7 2033.649 38.999 2134.950 0.00 0.96821 52.453
 -5 4 7 421.352 18.050 475.329 180.00 1.00685 21.645
 -4 4 7 346.822 12.047 346.435 0.00 1.04108 15.712
 -3 4 7 5041.932 83.926 4967.969 180.00 1.06883 111.217
 -2 4 7 6945.390 57.329 7200.096 0.00 1.08814 115.714
 -1 4 7 2358.273 33.232 2474.220 180.00 1.09746 51.634
 0 4 7 810.909 18.961 784.646 0.00 1.09599 25.523
 1 4 7 13.012 3.176 6.709 0.00 1.08386 3.490
 2 4 7 15.573 3.656 6.508 0.00 1.06209 3.954
 3 4 7 8.659 3.993 7.643 180.00 1.03238 4.224
 4 4 7 7192.260 53.813 7121.609 180.00 0.99676 114.355
 5 4 7 5047.222 44.738 5018.097 0.00 0.95726 85.989
 6 4 7 156.886 7.617 151.222 180.00 0.91571 9.901
 7 4 7 2271.353 28.414 2265.479 0.00 0.87358 46.881
 8 4 7 1929.222 27.993 1934.775 180.00 0.83199 43.143
 9 4 7 87.253 9.126 78.797 180.00 0.79169 10.180
 10 4 7 305.479 15.776 307.099 0.00 0.75318 18.353
 11 4 7 319.556 15.987 299.487 180.00 0.71674 18.531
 12 4 7 1418.852 39.509 1432.516 0.00 0.68248 47.298
 13 4 7 698.736 28.913 725.523 180.00 0.65042 33.022
 14 4 7 632.577 28.929 629.437 0.00 0.62051 32.431
 -15 5 7 251.290 33.198 207.029 180.00 0.62129 34.097
 -14 5 7 1353.279 69.624 1386.602 0.00 0.65070 74.073
 -13 5 7 3463.657 110.199 3363.902 180.00 0.68209 121.925
 -11 5 7 40.114 14.755 38.363 180.00 0.75076 15.071
 -10 5 7 1120.549 30.379 1154.786 0.00 0.78779 37.552
 -9 5 7 93.120 35.425 55.681 180.00 0.82620 35.662
 -8 5 7 4340.813 61.662 4349.035 180.00 0.86544 89.280
 -7 5 7 5871.048 72.572 5932.474 0.00 0.90469 111.703
 -6 5 7 2995.893 49.943 3023.413 180.00 0.94282 68.683
 -5 5 7 4436.461 104.855 4329.060 0.00 0.97839 123.267
 -4 5 7 6347.914 74.705 6353.514 180.00 1.00971 117.443
 -3 5 7 1141.690 29.869 1150.166 0.00 1.03497 37.174
 -2 5 7 82.649 11.493 84.647 0.00 1.05247 12.372
 -1 5 7 1250.522 30.854 1274.440 180.00 1.06089 38.957
 0 5 7 6972.165 77.624 7009.710 0.00 1.05956 125.792
 1 5 7 8673.400 88.186 8805.539 180.00 1.04859 150.392
 2 5 7 5403.382 91.411 5503.374 0.00 1.02884 120.936
 3 5 7 3623.283 53.840 3608.623 180.00 1.00176 76.968
 4 5 7 2017.534 33.014 2020.599 0.00 0.96912 47.382
 5 5 7 99.238 7.568 102.551 180.00 0.93270 9.106
 6 5 7 1648.691 26.703 1580.100 180.00 0.89414 38.972
 7 5 7 1822.852 28.552 1797.590 0.00 0.85480 42.238
 8 5 7 1484.042 43.924 1499.848 180.00 0.81571 51.513
 9 5 7 3569.494 57.551 3602.677 0.00 0.77763 79.411
 10 5 7 3163.314 55.892 3192.639 180.00 0.74104 74.569
 11 5 7 219.851 16.891 253.916 0.00 0.70625 18.770
 12 5 7 10.420 7.976 16.415 0.00 0.67341 8.189
 13 5 7 160.938 39.192 121.089 0.00 0.64256 39.632
 -14 6 7 1.844 10.144 4.341 0.00 0.64111 10.185
 -13 6 7 222.703 30.431 274.229 0.00 0.67107 31.587
 -12 6 7 62.707 19.365 37.964 180.00 0.70278 19.654
 -11 6 7 52.102 16.599 69.843 180.00 0.73614 17.067
 -10 6 7 306.565 16.648 331.344 0.00 0.77095 19.255
 -9 6 7 84.044 12.311 63.271 180.00 0.80684 12.997
 -8 6 7 13.560 6.348 0.971 0.00 0.84326 6.444
 -7 6 7 1599.423 37.083 1535.207 180.00 0.87944 46.320
 -6 6 7 2091.706 42.391 2085.406 0.00 0.91434 54.906
 -5 6 7 472.932 20.181 463.799 0.00 0.94667 23.530
 -4 6 7 1125.953 30.414 1138.258 180.00 0.97496 37.505
 -3 6 7 91.847 16.975 71.243 0.00 0.99764 17.539
 -2 6 7 2199.917 42.419 2185.292 180.00 1.01329 55.806
 -1 6 7 2022.971 62.707 2070.224 0.00 1.02080 71.549
 0 6 7 12.211 4.604 10.548 0.00 1.01961 4.882
 1 6 7 418.045 18.424 397.948 0.00 1.00982 21.498
 2 6 7 175.425 12.298 186.975 180.00 0.99215 14.143
 3 6 7 2754.111 47.455 2804.933 180.00 0.96780 64.832
 4 6 7 1722.216 48.128 1807.280 0.00 0.93827 57.119
 5 6 7 23.304 5.901 20.485 180.00 0.90510 6.320
 6 6 7 596.353 36.367 590.395 0.00 0.86974 38.996
 7 6 7 241.228 12.733 234.671 180.00 0.83340 15.078
 8 6 7 284.399 16.664 245.532 180.00 0.79706 18.702
 9 6 7 86.693 16.138 84.933 0.00 0.76142 16.788
 10 6 7 45.834 12.011 40.713 180.00 0.72697 12.432
 11 6 7 10.116 7.864 15.354 0.00 0.69404 8.067
 12 6 7 27.302 10.700 42.011 180.00 0.66280 11.112
 13 6 7 234.740 23.634 261.733 0.00 0.63332 25.076
 -14 7 7 1257.374 69.162 1273.880 0.00 0.63031 73.146
 -13 7 7 3007.646 105.588 2891.314 180.00 0.65871 115.190
 -12 7 7 895.885 55.791 857.319 0.00 0.68862 58.685
 -11 7 7 159.535 24.898 148.811 0.00 0.71992 25.686
 -10 7 7 9.672 6.627 0.418 0.00 0.75237 6.689
 -9 7 7 107.734 16.699 104.189 0.00 0.78562 17.480
 -8 7 7 2568.786 48.515 2522.349 180.00 0.81912 63.436
 -7 7 7 2670.568 115.410 2612.967 0.00 0.85216 122.855
 -6 7 7 2209.144 73.271 2181.974 180.00 0.88380 81.758
 -5 7 7 707.318 25.003 712.050 0.00 0.91289 29.610
 -4 7 7 7.752 4.249 4.484 180.00 0.93818 4.401
 -3 7 7 453.974 19.827 407.923 0.00 0.95834 22.865
 -2 7 7 39.263 10.015 22.246 180.00 0.97218 10.345
 -1 7 7 3590.784 56.601 3593.266 180.00 0.97881 78.732
 0 7 7 1087.754 33.894 1074.763 0.00 0.97776 39.964
 1 7 7 129.980 12.922 116.395 0.00 0.96912 14.069
 2 7 7 2156.895 42.848 2124.367 0.00 0.95346 55.662
 3 7 7 3738.779 57.139 3787.566 180.00 0.93180 80.755
 4 7 7 495.804 20.488 494.103 0.00 0.90535 24.024
 5 7 7 32.828 6.964 27.003 180.00 0.87545 7.448
 6 7 7 55.616 9.522 43.636 180.00 0.84333 10.114
 7 7 7 45.469 7.991 46.893 0.00 0.81008 8.669
 8 7 7 310.026 18.086 290.096 180.00 0.77658 20.292
 9 7 7 2350.834 63.416 2307.097 0.00 0.74351 73.935
 10 7 7 2131.095 61.738 2123.809 180.00 0.71134 71.173
 11 7 7 335.123 26.208 292.951 0.00 0.68040 27.838
 12 7 7 156.887 20.347 168.454 180.00 0.65088 21.385
 13 7 7 136.742 36.426 140.054 0.00 0.62290 36.916
 -12 8 7 1138.876 64.091 1132.172 0.00 0.67331 67.745
 -11 8 7 3033.928 102.822 2859.789 180.00 0.70247 112.594
 -10 8 7 3571.169 58.973 3554.312 0.00 0.73252 80.166
 -9 8 7 2462.331 48.394 2458.892 180.00 0.76310 62.685
 -8 8 7 1797.327 66.505 1794.741 0.00 0.79369 73.370
 -7 8 7 363.695 18.841 361.530 180.00 0.82363 21.500
 -6 8 7 131.516 11.865 128.956 180.00 0.85209 13.199
 -5 8 7 1627.570 38.918 1575.896 0.00 0.87808 48.091
 -4 8 7 2097.104 43.894 2176.294 180.00 0.90051 56.595
 -3 8 7 2799.010 61.891 2677.312 0.00 0.91829 75.505
 -2 8 7 6888.127 82.862 6827.137 180.00 0.93044 127.609
 -1 8 7 3917.306 62.395 3840.520 0.00 0.93625 85.396
 0 8 7 367.225 27.000 356.748 180.00 0.93533 28.906
 1 8 7 227.604 14.732 202.777 0.00 0.92776 16.560
 2 8 7 135.037 11.707 132.454 180.00 0.91400 13.094
 3 8 7 1277.023 33.534 1252.558 180.00 0.89486 41.066
 4 8 7 4957.788 130.031 4988.178 0.00 0.87136 149.018
 5 8 7 1931.148 41.250 1850.004 180.00 0.84460 52.256
 6 8 7 1969.645 41.620 1985.966 0.00 0.81565 53.406
 7 8 7 3010.818 51.821 2985.708 180.00 0.78545 69.882
 8 8 7 1170.650 45.956 1173.181 0.00 0.75481 51.159
 9 8 7 150.362 19.365 141.753 180.00 0.72433 20.313
 10 8 7 390.918 52.563 421.682 180.00 0.69449 53.741
 11 8 7 1011.648 81.842 1019.562 0.00 0.66561 84.322
 12 8 7 1119.154 47.663 1091.337 180.00 0.63790 52.278
 -12 9 7 99.594 23.976 120.836 180.00 0.65712 24.573
 -11 9 7 140.169 27.665 177.955 0.00 0.68415 28.441
 -10 9 7 9.007 5.477 5.775 180.00 0.71182 5.624
 -9 9 7 29.500 7.342 28.152 180.00 0.73977 7.797
 -8 9 7 141.381 12.772 127.788 0.00 0.76755 14.045
 -7 9 7 691.411 26.151 684.340 180.00 0.79453 30.403
 -6 9 7 218.558 25.973 194.768 0.00 0.81998 27.005
 -5 9 7 664.131 25.496 642.565 180.00 0.84306 29.557
 -4 9 7 3665.688 60.393 3628.987 0.00 0.86285 81.930
 -3 9 7 433.778 20.620 404.591 0.00 0.87846 23.484
 -2 9 7 1309.479 35.214 1307.584 180.00 0.88908 42.818
 -1 9 7 1614.282 44.891 1623.841 180.00 0.89414 53.241
 0 9 7 574.282 23.309 600.601 180.00 0.89334 27.226
 1 9 7 4905.768 69.565 4905.552 0.00 0.88674 100.006
 2 9 7 71.781 10.018 64.868 180.00 0.87470 10.815
 3 9 7 7.855 4.689 4.440 0.00 0.85788 4.828
 4 9 7 1134.106 32.783 1077.357 180.00 0.83711 39.158
 5 9 7 59.262 10.273 67.284 0.00 0.81330 11.021
 6 9 7 304.603 17.329 306.152 0.00 0.78735 19.696
 7 9 7 273.464 16.427 259.491 180.00 0.76009 18.541
 8 9 7 479.066 39.653 476.298 0.00 0.73221 41.507
 9 9 7 19.365 12.449 14.720 180.00 0.70430 12.604
 10 9 7 100.977 23.515 98.299 0.00 0.67677 24.042
 11 9 7 650.940 36.548 644.991 180.00 0.64996 39.472
 12 9 7 -2.193 6.630 0.919 0.00 0.62409 6.641
 -12 10 7 1508.664 76.079 1477.775 0.00 0.64035 80.669
 -11 10 7 656.121 49.336 646.700 180.00 0.66528 51.552
 -10 10 7 310.352 39.653 347.884 0.00 0.69064 40.868
 -9 10 7 872.179 29.971 926.399 180.00 0.71608 35.353
 -8 10 7 672.667 27.809 666.388 0.00 0.74118 31.708
 -7 10 7 17.533 6.424 4.728 180.00 0.76539 6.588
 -6 10 7 666.473 41.031 682.184 180.00 0.78806 43.812
 -5 10 7 95.473 11.569 92.431 0.00 0.80848 12.544
 -4 10 7 191.682 14.788 189.705 180.00 0.82589 16.420
 -3 10 7 2776.644 53.203 2775.928 0.00 0.83954 69.051
 -2 10 7 677.766 34.336 652.269 180.00 0.84880 37.517
 -1 10 7 55.597 9.485 33.228 0.00 0.85320 9.992
 0 10 7 189.327 14.508 191.540 180.00 0.85251 16.173
 1 10 7 78.076 10.738 90.600 0.00 0.84676 11.702
 2 10 7 100.657 13.117 84.134 180.00 0.83626 13.948
 3 10 7 15.809 5.960 14.112 180.00 0.82152 6.246
 4 10 7 832.951 28.567 840.554 0.00 0.80323 33.625
 5 10 7 2101.439 45.383 2004.387 180.00 0.78212 56.837
 6 10 7 360.146 19.170 320.452 0.00 0.75897 21.558
 7 10 7 53.268 9.195 46.323 180.00 0.73446 9.819
 8 10 7 947.526 56.713 937.017 0.00 0.70922 59.879
 9 10 7 450.017 40.575 519.965 180.00 0.68376 42.480
 10 10 7 131.409 27.204 137.052 180.00 0.65849 27.838
 11 10 7 1036.054 62.246 1033.851 0.00 0.63372 65.550
 -12 11 7 770.931 58.558 697.602 180.00 0.62322 60.713
 -11 11 7 852.082 57.174 904.652 0.00 0.64614 60.076
 -10 11 7 132.575 17.982 112.437 0.00 0.66929 18.810
 -9 11 7 831.993 29.923 826.908 180.00 0.69237 34.715
 -8 11 7 1354.901 38.294 1327.400 0.00 0.71498 45.596
 -7 11 7 5245.949 77.361 5248.712 180.00 0.73663 108.653
 -6 11 7 2371.350 50.665 2437.035 0.00 0.75678 64.088
 -5 11 7 424.558 38.170 391.905 180.00 0.77481 39.736
 -4 11 7 1178.979 35.542 1167.122 0.00 0.79009 42.044
 -3 11 7 279.046 17.858 298.025 180.00 0.80202 20.047
 -2 11 7 310.861 21.606 297.147 180.00 0.81008 23.519
 -1 11 7 436.813 21.616 389.078 0.00 0.81390 24.292
 0 11 7 1786.885 43.372 1741.693 180.00 0.81330 53.001
 1 11 7 3471.205 60.681 3451.628 0.00 0.80830 80.548
 2 11 7 874.158 30.131 895.502 180.00 0.79915 35.338
 3 11 7 1769.729 42.753 1738.280 0.00 0.78627 52.434
 4 11 7 1751.975 42.412 1810.834 180.00 0.77018 52.490
 5 11 7 63.084 11.717 58.488 0.00 0.75152 12.331
 6 11 7 43.093 8.589 29.712 180.00 0.73090 9.056
 7 11 7 374.415 24.558 318.195 180.00 0.70894 26.485
 8 11 7 2008.479 83.456 1983.398 0.00 0.68616 89.972
 9 11 7 1917.184 83.456 1891.490 180.00 0.66303 89.520
 10 11 7 1711.080 80.228 1767.730 0.00 0.63991 85.779
 -11 12 7 800.441 56.252 803.685 0.00 0.62696 58.829
 -10 12 7 1089.540 64.091 1030.078 180.00 0.64804 67.370
 -9 12 7 384.037 21.286 420.032 0.00 0.66892 24.022
 -8 12 7 23.748 7.444 22.665 0.00 0.68924 7.806
 -7 12 7 127.057 14.453 107.680 0.00 0.70858 15.426
 -6 12 7 136.099 14.064 147.790 180.00 0.72646 15.336
 -5 12 7 1369.573 39.284 1389.850 180.00 0.74236 46.775
 -4 12 7 1115.396 35.596 1079.813 0.00 0.75577 41.508
 -3 12 7 9.068 5.857 5.508 180.00 0.76619 5.990
 -2 12 7 477.087 24.095 459.859 0.00 0.77321 26.953
 -1 12 7 627.835 28.653 555.326 180.00 0.77653 31.837
 0 12 7 9.403 5.417 4.151 180.00 0.77601 5.545
 1 12 7 216.886 16.184 239.649 180.00 0.77166 18.045
 2 12 7 86.166 12.042 76.530 0.00 0.76369 12.840
 3 12 7 638.809 26.442 619.967 0.00 0.75242 30.202
 4 12 7 17.027 6.029 14.460 180.00 0.73829 6.324
 5 12 7 22.095 7.925 22.049 0.00 0.72180 8.252
 6 12 7 1540.687 40.473 1503.932 180.00 0.70348 48.768
 7 12 7 672.695 26.988 711.437 0.00 0.68383 31.214
 8 12 7 7.838 9.683 22.905 180.00 0.66332 9.901
 9 12 7 13.832 12.449 14.946 0.00 0.64235 12.588
 10 12 7 17.521 12.910 35.626 180.00 0.62126 13.183
 -10 13 7 21.210 14.755 17.901 0.00 0.62709 14.908
 -9 13 7 15.046 8.437 2.272 0.00 0.64596 8.528
 -8 13 7 0.887 4.860 2.906 180.00 0.66420 4.914
 -7 13 7 1121.262 36.457 1155.965 180.00 0.68145 42.626
 -6 13 7 1285.158 39.041 1247.475 0.00 0.69731 45.669
 -5 13 7 5.520 5.200 4.861 180.00 0.71134 5.314
 -4 13 7 66.557 11.051 82.697 0.00 0.72310 11.889
 -3 13 7 960.812 33.400 914.529 180.00 0.73221 38.456
 -2 13 7 23.319 7.589 18.176 0.00 0.73833 7.896
 -1 13 7 1035.081 34.604 1048.889 0.00 0.74122 40.314
 0 13 7 877.473 31.808 855.156 180.00 0.74077 36.593
 1 13 7 16.350 6.184 6.853 0.00 0.73699 6.374
 2 13 7 319.822 19.832 285.253 180.00 0.73003 21.863
 3 13 7 2359.451 51.710 2312.656 0.00 0.72017 64.228
 4 13 7 154.947 15.862 142.002 180.00 0.70775 17.020
 5 13 7 422.366 22.170 431.520 180.00 0.69318 24.963
 6 13 7 -0.634 4.876 1.546 0.00 0.67691 4.901
 7 13 7 62.547 10.866 38.923 180.00 0.65935 11.379
 8 13 7 666.265 50.719 686.877 0.00 0.64091 53.008
 9 13 7 466.155 44.725 421.250 180.00 0.62193 46.205
 -9 14 7 2989.746 60.611 2952.415 0.00 0.62363 76.393
 -8 14 7 410.511 26.918 414.065 180.00 0.64000 29.160
 -7 14 7 8.872 6.074 1.791 0.00 0.65539 6.155
 -6 14 7 17.956 7.416 10.282 180.00 0.66946 7.619
 -5 14 7 501.197 28.691 506.718 180.00 0.68184 31.380
 -4 14 7 1543.006 43.786 1540.338 0.00 0.69218 51.731
 -3 14 7 1156.970 37.641 1181.569 180.00 0.70016 43.849
 -2 14 7 1885.818 47.798 1849.227 0.00 0.70551 57.449
 -1 14 7 1899.806 47.961 1897.749 180.00 0.70803 57.861
 0 14 7 463.147 24.044 467.527 0.00 0.70763 26.911
 1 14 7 256.658 18.380 270.142 180.00 0.70433 20.303
 2 14 7 49.831 15.440 53.449 180.00 0.69826 15.849
 3 14 7 1025.695 34.835 1037.181 0.00 0.68961 40.435
 4 14 7 319.160 23.387 291.328 180.00 0.67868 25.158
 5 14 7 1384.613 40.104 1369.316 0.00 0.66581 47.402
 6 14 7 3071.755 106.174 3037.171 180.00 0.65134 116.357
 7 14 7 740.010 32.740 675.698 0.00 0.63566 36.293
 8 14 7 207.949 32.276 286.858 180.00 0.61908 33.384
 -9 15 7 657.494 40.590 659.902 0.00 0.60205 43.305
 -8 15 7 307.778 22.809 293.196 180.00 0.61674 24.604
 -7 15 7 248.244 29.821 213.673 0.00 0.63048 30.836
 -6 15 7 475.310 25.264 443.901 180.00 0.64297 27.925
 -5 15 7 953.826 34.994 904.224 0.00 0.65392 39.785
 -4 15 7 163.074 15.913 129.042 180.00 0.66303 17.018
 -3 15 7 168.170 16.055 171.432 180.00 0.67003 17.401
 -2 15 7 257.952 19.145 251.803 0.00 0.67471 20.908
 -1 15 7 27.955 8.568 19.177 0.00 0.67691 8.872
 0 15 7 14.363 6.850 6.132 180.00 0.67656 7.002
 1 15 7 994.457 35.219 1075.338 180.00 0.67368 40.873
 2 15 7 507.566 25.561 489.973 0.00 0.66836 28.483
 3 15 7 42.920 9.655 52.528 180.00 0.66076 10.260
 4 15 7 401.657 22.755 406.279 0.00 0.65113 25.309
 5 15 7 283.950 19.606 287.233 180.00 0.63973 21.576
 6 15 7 6.197 5.827 2.709 0.00 0.62687 5.905
 7 15 7 134.175 24.898 123.166 0.00 0.61285 25.545
 -6 16 7 85.337 23.809 97.729 180.00 0.61787 24.298
 -5 16 7 83.819 13.289 68.896 0.00 0.62756 13.962
 -4 16 7 286.530 20.657 266.151 0.00 0.63560 22.438
 -3 16 7 457.788 25.106 432.034 180.00 0.64176 27.686
 -2 16 7 607.082 28.611 584.849 0.00 0.64587 31.885
 -1 16 7 337.592 21.885 340.786 180.00 0.64780 24.048
 0 16 7 165.155 16.377 128.351 0.00 0.64750 17.454
 1 16 7 25.238 8.337 27.276 180.00 0.64497 8.712
 2 16 7 47.114 10.106 41.473 180.00 0.64029 10.614
 3 16 7 195.178 17.177 198.384 0.00 0.63360 18.657
 4 16 7 572.705 27.386 567.048 180.00 0.62509 30.628
 5 16 7 580.514 28.517 559.011 0.00 0.61499 31.625
 6 16 7 188.583 32.276 165.679 180.00 0.60354 32.979
 -3 17 7 312.153 37.809 278.756 0.00 0.61528 38.883
 -2 17 7 28.126 15.677 27.600 0.00 0.61890 15.888
 -1 17 7 237.501 23.550 223.284 180.00 0.62059 24.841
 0 17 7 1273.403 52.357 1263.342 0.00 0.62033 57.508
 1 17 7 1397.082 71.929 1525.415 180.00 0.61810 76.742
 2 17 7 1230.170 71.468 1303.533 0.00 0.61398 75.377
 -15 0 8 432.496 38.731 382.697 180.00 0.61667 40.259
 -14 0 8 261.434 29.970 265.789 180.00 0.64520 31.180
 -13 0 8 1356.968 63.629 1349.559 0.00 0.67553 68.351
 -12 0 8 1347.285 61.785 1362.844 180.00 0.70764 66.666
 -11 0 8 1687.565 66.396 1660.967 0.00 0.74143 72.570
 -10 0 8 5193.967 82.972 5332.916 180.00 0.77668 113.059
 -9 0 8 4158.638 72.450 4247.402 0.00 0.81301 95.940
 -8 0 8 185.079 23.054 167.897 0.00 0.84985 24.031
 -7 0 8 76.252 10.744 48.940 0.00 0.88640 11.388
 -6 0 8 749.163 28.337 787.594 180.00 0.92158 32.949
 -5 0 8 5283.614 77.927 5491.151 180.00 0.95407 110.652
 -4 0 8 8005.623 110.430 8198.754 0.00 0.98233 158.508
 -3 0 8 472.527 21.820 476.451 180.00 1.00478 25.015
 -2 0 8 998.684 58.558 923.814 0.00 1.01998 61.665
 -1 0 8 6364.135 98.903 6485.119 180.00 1.02683 134.959
 0 0 8 3048.368 55.722 3169.257 0.00 1.02481 73.975
 1 0 8 159.105 22.593 88.729 180.00 1.01409 23.217
 2 0 8 357.498 23.285 380.134 180.00 0.99546 25.557
 3 0 8 2067.196 50.950 2016.953 0.00 0.97019 61.350
 4 0 8 989.741 32.233 971.261 180.00 0.93982 37.796
 5 0 8 3782.165 134.175 3806.057 0.00 0.90594 145.944
 6 0 8 7195.721 78.152 7104.856 180.00 0.86999 127.526
 7 0 8 1830.709 37.593 1859.657 0.00 0.83319 49.185
 8 0 8 1225.357 39.278 1301.314 180.00 0.79649 45.986
 9 0 8 7.767 6.301 9.487 0.00 0.76059 6.467
 10 0 8 1231.425 42.198 1236.419 0.00 0.72597 48.225
 11 0 8 542.674 29.664 488.849 180.00 0.69292 32.284
 12 0 8 1484.352 49.700 1560.756 0.00 0.66160 56.785
 13 0 8 4173.357 86.679 4430.530 180.00 0.63209 108.072
 14 0 8 772.314 55.791 852.348 0.00 0.60437 58.488
 -15 1 8 836.866 53.947 872.100 180.00 0.61591 56.889
 -14 1 8 281.232 26.223 303.425 0.00 0.64433 27.786
 -13 1 8 520.813 48.414 482.706 180.00 0.67453 50.016
 -12 1 8 819.751 33.865 869.965 0.00 0.70650 38.331
 -11 1 8 35.285 9.253 48.942 180.00 0.74011 9.820
 -10 1 8 994.138 24.781 1024.904 180.00 0.77516 32.012
 -9 1 8 439.269 19.321 432.565 0.00 0.81127 22.524
 -8 1 8 456.795 16.392 453.403 180.00 0.84787 20.256
 -7 1 8 2009.435 36.603 2070.466 0.00 0.88416 50.228
 -6 1 8 97.348 7.973 90.706 180.00 0.91906 9.323
 -5 1 8 223.061 11.114 238.452 0.00 0.95127 13.698
 -4 1 8 1462.169 27.255 1494.342 180.00 0.97928 38.198
 -3 1 8 19.493 4.085 9.972 180.00 1.00152 4.452
 -2 1 8 606.869 17.069 619.100 0.00 1.01656 22.347
 -1 1 8 36.596 6.039 30.933 180.00 1.02334 6.663
 0 1 8 105.676 7.870 93.755 0.00 1.02135 9.305
 1 1 8 2046.284 31.951 2100.180 180.00 1.01074 47.260
 2 1 8 1228.685 24.710 1240.560 0.00 0.99228 34.011
 3 1 8 346.127 13.471 338.807 180.00 0.96725 16.773
 4 1 8 651.985 18.463 677.590 0.00 0.93715 23.942
 5 1 8 403.727 14.899 440.348 180.00 0.90354 18.801
 6 1 8 62.875 6.133 61.214 0.00 0.86787 7.268
 7 1 8 1195.070 22.098 1174.613 0.00 0.83132 31.612
 8 1 8 1734.900 33.056 1736.295 180.00 0.79486 44.761
 9 1 8 241.361 16.372 244.110 0.00 0.75917 18.310
 10 1 8 740.820 23.347 737.558 180.00 0.72473 28.462
 11 1 8 1035.680 31.812 1001.968 0.00 0.69184 37.707
 12 1 8 74.295 10.077 80.790 180.00 0.66067 11.006
 13 1 8 164.739 13.418 148.571 180.00 0.63127 14.842
 14 1 8 102.576 20.772 98.309 0.00 0.60366 21.370
 -15 2 8 6.916 10.605 1.592 180.00 0.61366 10.642
 -14 2 8 42.420 15.677 37.047 0.00 0.64175 15.974
 -13 2 8 58.558 17.521 39.611 0.00 0.67157 17.837
 -12 2 8 194.577 25.821 203.835 180.00 0.70310 26.847
 -11 2 8 85.300 20.288 101.231 0.00 0.73621 20.875
 -10 2 8 1375.267 30.081 1369.279 180.00 0.77068 39.259
 -9 2 8 958.836 23.915 962.141 0.00 0.80614 30.860
 -8 2 8 18.653 5.578 12.851 0.00 0.84202 5.885
 -7 2 8 128.409 9.269 109.183 0.00 0.87752 10.743
 -6 2 8 559.399 17.263 611.029 180.00 0.91162 22.288
 -5 2 8 773.978 19.948 772.555 180.00 0.94303 26.072
 -4 2 8 2125.927 32.977 2177.555 0.00 0.97029 48.721
 -3 2 8 177.286 14.841 163.517 180.00 0.99191 16.267
 -2 2 8 1350.581 25.489 1372.230 0.00 1.00652 35.802
 -1 2 8 1628.148 31.945 1632.313 180.00 1.01310 42.987
 0 2 8 113.993 8.718 128.729 0.00 1.01116 10.381
 1 2 8 102.449 7.649 114.728 180.00 1.00086 9.308
 2 2 8 594.700 17.213 630.998 180.00 0.98294 22.495
 3 2 8 1479.219 49.514 1495.493 0.00 0.95858 56.326
 4 2 8 4.500 2.875 4.043 180.00 0.92926 3.043
 5 2 8 399.534 14.750 383.716 0.00 0.89647 18.289
 6 2 8 2832.010 35.285 2806.039 180.00 0.86159 56.810
 7 2 8 242.142 10.017 256.584 0.00 0.82580 13.049
 8 2 8 103.555 9.039 96.683 0.00 0.79003 10.328
 9 2 8 4.392 3.854 1.680 180.00 0.75496 3.933
 10 2 8 265.090 14.554 249.326 0.00 0.72107 16.812
 11 2 8 65.605 9.294 56.589 180.00 0.68865 10.051
 12 2 8 39.212 8.943 31.369 0.00 0.65789 9.391
 13 2 8 785.960 30.584 797.111 180.00 0.62884 35.033
 14 2 8 76.079 23.054 100.667 0.00 0.60153 23.553
 -15 3 8 2590.366 119.882 2452.310 180.00 0.60995 126.490
 -14 3 8 1406.304 70.546 1509.593 0.00 0.63752 75.411
 -13 3 8 522.407 41.959 520.541 180.00 0.66673 43.917
 -12 3 8 2347.836 86.223 2247.560 0.00 0.69754 94.012
 -11 3 8 776.003 48.414 736.217 180.00 0.72984 51.129
 -10 3 8 1175.174 32.074 1204.640 180.00 0.76338 39.347
 -9 3 8 801.360 26.426 803.322 0.00 0.79780 31.542
 -8 3 8 1240.950 57.423 1243.101 180.00 0.83253 62.027
 -7 3 8 5925.645 74.381 6063.036 0.00 0.86680 113.917
 -6 3 8 2526.436 39.245 2565.943 180.00 0.89961 56.805
 -5 3 8 2131.795 33.144 2120.661 0.00 0.92975 48.484
 -4 3 8 4326.148 48.089 4398.409 180.00 0.95585 80.800
 -3 3 8 161.739 22.532 148.725 180.00 0.97649 23.403
 -2 3 8 1969.371 30.531 2016.531 0.00 0.99042 45.501
 -1 3 8 20.991 4.928 11.541 0.00 0.99669 5.272
 0 3 8 1728.182 28.392 1727.486 0.00 0.99485 41.357
 1 3 8 9530.425 88.066 9716.608 180.00 0.98503 159.826
 2 3 8 5465.040 54.861 5529.754 0.00 0.96793 96.737
 3 3 8 1764.620 29.950 1832.353 180.00 0.94465 43.231
 4 3 8 370.633 13.931 392.838 0.00 0.91655 17.599
 5 3 8 387.094 14.486 363.883 180.00 0.88504 17.902
 6 3 8 14.851 4.109 5.908 0.00 0.85143 4.358
 7 3 8 3696.952 42.818 3670.637 0.00 0.81684 70.386
 8 3 8 4281.909 62.356 4299.022 180.00 0.78218 89.266
 9 3 8 637.062 24.407 664.450 0.00 0.74810 28.666
 10 3 8 1906.378 43.385 1908.914 180.00 0.71508 54.205
 11 3 8 3065.520 76.562 3216.627 0.00 0.68343 90.978
 12 3 8 28.027 8.279 39.703 180.00 0.65333 8.786
 13 3 8 600.490 69.624 609.077 180.00 0.62486 71.075
 -14 4 8 157.229 26.282 150.036 0.00 0.63173 27.029
 -13 4 8 627.073 46.569 594.324 180.00 0.66012 48.708
 -11 4 8 1405.382 65.474 1438.139 180.00 0.72119 70.445
 -10 4 8 2748.564 65.739 2809.793 0.00 0.75351 79.211
 -9 4 8 601.659 23.333 647.338 180.00 0.78654 27.569
 -8 4 8 201.653 13.925 211.722 180.00 0.81976 15.820
 -7 4 8 18.443 8.042 18.238 0.00 0.85241 8.310
 -6 4 8 83.240 13.316 71.650 0.00 0.88356 14.003
 -5 4 8 664.946 26.503 657.902 0.00 0.91207 30.507
 -4 4 8 1931.399 40.854 1959.346 180.00 0.93666 52.554
 -3 4 8 688.830 24.076 735.325 0.00 0.95607 28.908
 -2 4 8 291.534 30.678 291.734 180.00 0.96913 32.001
 -1 4 8 1761.976 38.480 1752.870 0.00 0.97500 49.072
 0 4 8 821.053 25.983 849.276 180.00 0.97327 31.474
 1 4 8 98.839 9.950 85.800 180.00 0.96408 11.028
 2 4 8 43.662 7.799 48.589 180.00 0.94802 8.501
 3 4 8 103.642 12.583 83.728 0.00 0.92612 13.454
 4 4 8 1612.014 44.574 1613.184 0.00 0.89960 52.916
 5 4 8 3039.222 50.844 3005.939 180.00 0.86975 69.366
 6 4 8 731.886 24.576 764.036 0.00 0.83779 29.599
 7 4 8 1254.995 32.196 1251.227 180.00 0.80477 39.913
 8 4 8 1318.053 44.635 1314.789 0.00 0.77156 50.900
 9 4 8 10.065 10.605 13.359 0.00 0.73879 10.742
 10 4 8 268.116 22.246 271.039 180.00 0.70694 23.890
 11 4 8 281.415 41.267 263.061 0.00 0.67632 42.172
 12 4 8 941.436 42.175 893.810 180.00 0.64710 46.163
 13 4 8 1168.705 48.497 1172.535 0.00 0.61941 53.447
 -14 5 8 112.043 24.437 155.015 0.00 0.62451 25.173
 -13 5 8 263.740 32.276 216.096 0.00 0.65190 33.248
 -12 5 8 536.701 43.342 515.920 0.00 0.68062 45.248
 -11 5 8 1899.202 77.923 1917.262 180.00 0.71052 84.444
 -10 5 8 27.088 8.124 36.393 180.00 0.74135 8.604
 -9 5 8 230.010 15.427 252.550 0.00 0.77275 17.486
 -8 5 8 10.612 5.062 2.993 0.00 0.80418 5.190
 -7 5 8 133.604 11.973 124.414 0.00 0.83494 13.272
 -6 5 8 713.951 27.884 679.402 180.00 0.86414 31.937
 -5 5 8 2227.646 45.092 2176.398 0.00 0.89075 57.891
 -4 5 8 2407.697 46.653 2416.122 180.00 0.91362 60.951
 -3 5 8 366.839 18.292 356.095 180.00 0.93160 20.999
 -2 5 8 483.240 20.614 482.789 0.00 0.94367 24.035
 -1 5 8 127.373 16.601 99.408 0.00 0.94908 17.413
 0 5 8 2980.535 51.403 3087.940 0.00 0.94749 70.089
 1 5 8 2310.217 44.819 2336.945 180.00 0.93900 58.821
 2 5 8 21.111 5.872 19.395 0.00 0.92415 6.265
 3 5 8 372.476 18.098 373.258 180.00 0.90383 20.945
 4 5 8 6.433 5.429 0.302 180.00 0.87912 5.480
 5 5 8 342.532 17.566 319.947 0.00 0.85120 20.091
 6 5 8 147.373 12.119 137.295 180.00 0.82118 13.541
 7 5 8 525.257 21.287 534.221 0.00 0.79002 25.008
 8 5 8 694.676 33.389 670.689 180.00 0.75853 36.764
 9 5 8 10.384 7.478 14.006 180.00 0.72733 7.679
 10 5 8 45.210 11.737 47.637 0.00 0.69687 12.214
 11 5 8 159.419 19.688 139.541 0.00 0.66749 20.632
 12 5 8 7.646 7.744 0.137 0.00 0.63936 7.784
 -14 6 8 1.844 13.832 1.178 180.00 0.61602 13.844
 -13 6 8 160.918 27.204 159.088 180.00 0.64226 27.964
 -12 6 8 315.381 34.581 337.676 0.00 0.66967 35.943
 -11 6 8 846.549 53.486 815.222 180.00 0.69809 56.293
 -10 6 8 5063.159 71.788 5002.934 0.00 0.72727 102.651
 -9 6 8 3098.159 55.065 3209.261 180.00 0.75683 73.859
 -8 6 8 238.679 17.753 209.292 0.00 0.78629 19.361
 -7 6 8 721.940 26.354 674.885 180.00 0.81496 30.608
 -6 6 8 874.320 30.890 826.116 0.00 0.84206 35.649
 -5 6 8 2223.243 45.793 2176.599 0.00 0.86662 58.428
 -4 6 8 7585.935 88.476 7616.249 180.00 0.88764 138.743
 -3 6 8 2516.898 48.434 2548.689 0.00 0.90410 63.377
 -2 6 8 4147.380 62.853 4128.788 180.00 0.91512 88.155
 -1 6 8 4667.533 67.053 4548.144 0.00 0.92005 95.295
 0 6 8 1446.942 36.183 1479.735 180.00 0.91860 44.886
 1 6 8 240.088 15.350 244.005 0.00 0.91086 17.397
 2 6 8 1680.568 45.555 1704.797 0.00 0.89729 54.356
 3 6 8 3483.712 56.729 3456.161 180.00 0.87865 77.679
 4 6 8 2171.503 44.427 2167.387 0.00 0.85590 57.167
 5 6 8 3182.699 74.591 3091.320 180.00 0.83007 89.005
 6 6 8 3602.422 57.548 3636.613 0.00 0.80215 79.712
 7 6 8 989.748 29.458 993.133 180.00 0.77303 35.575
 8 6 8 1.383 7.838 1.285 0.00 0.74346 7.858
 9 6 8 26.147 9.388 17.438 0.00 0.71401 9.643
 10 6 8 421.768 28.189 410.331 180.00 0.68514 30.346
 11 6 8 703.094 36.918 673.202 0.00 0.65715 40.022
 12 6 8 984.492 44.251 1004.183 180.00 0.63026 48.571
 -12 7 8 676.409 50.258 640.166 180.00 0.65738 52.446
 -11 7 8 147.086 25.821 144.515 180.00 0.68421 26.543
 -10 7 8 22.510 7.157 10.335 180.00 0.71161 7.392
 -9 7 8 96.286 11.865 103.459 180.00 0.73924 12.897
 -8 7 8 1724.268 53.404 1687.319 0.00 0.76661 61.104
 -7 7 8 1337.933 36.465 1346.211 180.00 0.79311 44.124
 -6 7 8 2521.724 66.851 2522.777 0.00 0.81802 78.249
 -5 7 8 600.524 24.284 578.480 180.00 0.84048 28.018
 -4 7 8 211.828 21.563 180.757 0.00 0.85961 22.719
 -3 7 8 1360.723 36.129 1259.532 180.00 0.87454 43.459
 -2 7 8 247.912 15.882 263.914 180.00 0.88450 18.010
 -1 7 8 2043.032 46.508 1989.787 0.00 0.88895 57.508
 0 7 8 269.719 16.447 266.409 180.00 0.88765 18.588
 1 7 8 1778.965 41.012 1821.767 0.00 0.88065 51.498
 2 7 8 5328.644 95.877 5309.831 180.00 0.86837 123.083
 3 7 8 277.319 16.567 285.075 0.00 0.85144 18.825
 4 7 8 22.336 6.303 12.994 180.00 0.83069 6.601
 5 7 8 1362.128 35.658 1374.356 0.00 0.80702 43.672
 6 7 8 145.010 12.762 139.262 0.00 0.78129 14.124
 7 7 8 2022.815 43.237 1999.950 180.00 0.75431 54.897
 8 7 8 1003.317 56.713 987.764 0.00 0.72676 60.122
 9 7 8 864.992 53.947 854.939 180.00 0.69918 56.880
 10 7 8 930.466 57.635 899.766 0.00 0.67200 60.616
 11 7 8 498.372 31.757 576.234 180.00 0.64553 34.478
 12 7 8 4.024 8.962 8.159 0.00 0.61998 9.051
 -12 8 8 11.988 11.527 3.398 0.00 0.64402 11.591
 -11 8 8 70.546 20.288 48.733 180.00 0.66917 20.623
 -10 8 8 56.212 9.751 41.503 0.00 0.69474 10.315
 -9 8 8 563.935 24.376 527.035 180.00 0.72038 27.745
 -8 8 8 68.682 10.722 54.659 0.00 0.74564 11.382
 -7 8 8 116.859 12.506 122.261 180.00 0.76996 13.683
 -6 8 8 440.235 21.647 440.650 0.00 0.79269 24.593
 -5 8 8 118.626 12.587 100.249 0.00 0.81307 13.617
 -4 8 8 533.461 23.318 529.897 180.00 0.83035 26.757
 -3 8 8 764.609 27.734 775.664 0.00 0.84378 32.411
 -2 8 8 611.743 31.000 613.565 180.00 0.85272 34.178
 -1 8 8 15.374 5.872 12.581 0.00 0.85671 6.140
 0 8 8 82.325 12.666 72.348 180.00 0.85554 13.388
 1 8 8 251.898 16.447 254.256 0.00 0.84927 18.466
 2 8 8 1080.548 32.515 1071.879 0.00 0.83824 38.768
 3 8 8 2434.798 48.850 2423.760 180.00 0.82298 62.766
 4 8 8 291.212 17.391 290.126 180.00 0.80420 19.622
 5 8 8 14.675 5.659 11.418 0.00 0.78266 5.916
 6 8 8 1603.311 39.287 1560.429 0.00 0.75913 48.246
 7 8 8 65.073 10.207 51.282 0.00 0.73431 10.857
 8 8 8 779.231 51.180 783.247 180.00 0.70882 53.904
 9 8 8 43.803 17.060 41.495 0.00 0.68316 17.358
 10 8 8 3.228 10.144 6.813 0.00 0.65774 10.209
 11 8 8 8.299 11.066 3.054 180.00 0.63286 11.117
 -12 9 8 777.847 55.330 821.557 180.00 0.62981 57.967
 -11 9 8 830.872 55.791 864.662 0.00 0.65328 58.610
 -10 9 8 178.944 15.917 162.830 180.00 0.67701 17.255
 -9 9 8 317.871 19.163 309.524 180.00 0.70066 21.381
 -8 9 8 968.078 47.973 941.873 0.00 0.72384 51.731
 -7 9 8 1832.771 44.518 1777.258 180.00 0.74602 54.241
 -6 9 8 4779.378 73.180 4750.000 0.00 0.76664 101.234
 -5 9 8 5398.207 81.980 5237.296 180.00 0.78504 112.372
 -4 9 8 1341.921 37.528 1312.759 0.00 0.80056 44.848
 -3 9 8 12.999 5.643 10.477 180.00 0.81257 5.877
 -2 9 8 147.474 17.589 138.514 180.00 0.82054 18.603
 -1 9 8 1018.883 32.616 987.892 0.00 0.82409 38.277
 0 9 8 4154.939 66.829 4069.815 180.00 0.82305 90.707
 1 9 8 8129.618 96.579 7851.666 0.00 0.81747 147.323
 2 9 8 3562.992 61.266 3540.581 180.00 0.80761 81.764
 3 9 8 275.058 17.329 277.021 0.00 0.79394 19.447
 4 9 8 110.155 13.027 124.934 180.00 0.77704 14.157
 5 9 8 15.890 5.872 7.411 180.00 0.75756 6.076
 6 9 8 674.558 26.330 666.903 0.00 0.73616 30.427
 7 9 8 1826.485 57.133 1748.090 180.00 0.71346 64.858
 8 9 8 2228.876 87.606 2211.177 0.00 0.69001 94.951
 9 9 8 759.865 52.563 748.587 180.00 0.66628 55.087
 10 9 8 147.547 25.821 175.586 0.00 0.64263 26.656
 -11 10 8 915.250 59.019 879.283 0.00 0.63679 61.852
 -10 10 8 1744.496 54.814 1772.163 180.00 0.65871 62.751
 -9 10 8 937.519 32.458 915.560 0.00 0.68043 37.589
 -8 10 8 1150.812 35.912 1137.260 180.00 0.70160 42.142
 -7 10 8 452.225 23.932 459.623 0.00 0.72174 26.746
 -6 10 8 5.430 5.062 5.335 0.00 0.74036 5.186
 -5 10 8 235.283 19.966 260.908 180.00 0.75689 21.651
 -4 10 8 2144.551 48.946 2042.923 0.00 0.77077 60.028
 -3 10 8 3572.106 63.560 3486.948 180.00 0.78147 83.220
 -2 10 8 2176.428 49.010 2170.247 0.00 0.78856 60.825
 -1 10 8 2521.513 52.594 2512.063 180.00 0.79171 66.424
 0 10 8 1079.477 34.458 1069.801 0.00 0.79079 40.399
 1 10 8 320.745 19.286 334.041 0.00 0.78583 21.628
 2 10 8 237.647 16.672 227.650 180.00 0.77706 18.475
 3 10 8 190.873 19.015 187.779 0.00 0.76486 20.299
 4 10 8 4574.307 71.154 4501.740 180.00 0.74972 97.669
 5 10 8 2716.779 53.905 2731.638 0.00 0.73217 69.183
 6 10 8 97.309 12.222 94.372 180.00 0.71280 13.168
 7 10 8 545.677 24.191 596.672 0.00 0.69213 27.890
 8 10 8 170.601 26.743 265.594 180.00 0.67066 27.919
 9 10 8 207.949 29.970 165.272 180.00 0.64881 30.756
 10 10 8 204.260 30.893 216.626 0.00 0.62692 31.812
 -11 11 8 544.078 66.857 524.386 0.00 0.61994 68.132
 -10 11 8 18.053 10.177 12.227 0.00 0.64011 10.341
 -9 11 8 329.076 20.218 333.779 180.00 0.65999 22.483
 -8 11 8 27.867 7.810 26.971 180.00 0.67925 8.219
 -7 11 8 77.329 11.636 75.206 0.00 0.69749 12.420
 -6 11 8 57.881 10.461 38.978 0.00 0.71424 10.975
 -5 11 8 536.349 38.172 492.340 180.00 0.72905 40.243
 -4 11 8 6.772 5.752 3.842 180.00 0.74143 5.850
 -3 11 8 842.470 33.490 810.324 0.00 0.75094 37.781
 -2 11 8 26.587 7.806 30.633 0.00 0.75722 8.245
 -1 11 8 612.789 26.787 587.863 180.00 0.76001 30.287
 0 11 8 329.132 20.106 310.416 180.00 0.75919 22.262
 1 11 8 704.080 28.333 695.070 0.00 0.75480 32.381
 2 11 8 328.936 19.772 331.957 0.00 0.74703 22.074
 3 11 8 84.908 12.010 74.392 180.00 0.73617 12.792
 4 11 8 147.744 22.760 133.227 180.00 0.72263 23.532
 5 11 8 83.367 11.962 88.566 180.00 0.70689 12.839
 6 11 8 4.410 5.409 4.624 180.00 0.68940 5.507
 7 11 8 8.736 5.931 9.063 0.00 0.67065 6.108
 8 11 8 245.296 32.276 241.216 0.00 0.65107 33.298
 9 11 8 -6.916 7.377 0.041 180.00 0.63102 7.378
 -10 12 8 1133.343 83.917 1151.096 180.00 0.62144 86.778
 -9 12 8 946.293 33.769 955.665 0.00 0.63959 38.937
 -8 12 8 1089.963 36.284 1127.568 180.00 0.65707 42.267
 -7 12 8 344.068 25.454 302.642 0.00 0.67353 27.189
 -6 12 8 21.344 14.703 16.605 0.00 0.68859 14.850
 -5 12 8 174.706 15.882 156.725 180.00 0.70182 17.176
 -4 12 8 1599.359 54.481 1579.847 0.00 0.71285 61.328
 -3 12 8 5509.259 83.495 5286.559 180.00 0.72129 114.098
 -2 12 8 1707.339 45.244 1682.159 0.00 0.72685 54.050
 -1 12 8 643.691 28.172 635.879 180.00 0.72931 31.813
 0 12 8 1320.439 80.881 1314.450 0.00 0.72859 84.503
 1 12 8 6.673 6.246 1.586 180.00 0.72471 6.308
 2 12 8 972.299 48.332 959.191 180.00 0.71782 52.133
 3 12 8 1463.352 41.506 1424.909 0.00 0.70817 49.050
 4 12 8 1305.614 38.770 1283.807 180.00 0.69609 45.662
 5 12 8 1370.708 47.036 1313.055 0.00 0.68199 53.123
 6 12 8 1061.555 34.733 1121.886 180.00 0.66625 40.845
 7 12 8 516.399 27.512 491.572 0.00 0.64928 30.273
 8 12 8 9.222 11.066 7.328 0.00 0.63146 11.151
 -9 13 8 4.699 6.402 12.427 0.00 0.61943 6.583
 -8 13 8 952.473 34.605 900.005 180.00 0.63527 39.421
 -7 13 8 1601.034 44.808 1594.693 0.00 0.65011 52.997
 -6 13 8 2203.019 52.947 2170.169 180.00 0.66361 64.106
 -5 13 8 2265.732 53.657 2192.358 0.00 0.67543 64.960
 -4 13 8 649.595 29.133 635.204 180.00 0.68524 32.678
 -3 13 8 433.930 23.959 429.084 0.00 0.69273 26.580
 -2 13 8 50.770 10.605 42.607 0.00 0.69765 11.113
 -1 13 8 2854.095 92.483 2743.614 180.00 0.69983 102.447
 0 13 8 1562.623 43.989 1511.463 0.00 0.69919 51.812
 1 13 8 1719.004 46.005 1707.535 180.00 0.69576 54.841
 2 13 8 2893.461 59.797 2799.693 0.00 0.68965 74.680
 3 13 8 682.641 32.116 697.832 180.00 0.68108 35.704
 4 13 8 68.758 11.764 79.868 0.00 0.67032 12.543
 5 13 8 86.723 15.659 70.459 0.00 0.65770 16.250
 6 13 8 767.712 30.501 757.652 180.00 0.64355 34.730
 7 13 8 746.896 37.099 710.122 0.00 0.62822 40.418
 -8 14 8 184.679 23.054 220.079 0.00 0.61399 24.246
 -7 14 8 76.192 12.547 73.532 180.00 0.62736 13.262
 -6 14 8 9.969 6.697 1.727 180.00 0.63947 6.775
 -5 14 8 22.468 10.463 11.478 0.00 0.65003 10.634
 -4 14 8 2.176 5.256 0.213 0.00 0.65876 5.275
 -3 14 8 37.675 9.401 35.728 0.00 0.66541 9.858
 -2 14 8 252.292 19.161 226.476 180.00 0.66976 20.779
 -1 14 8 584.185 28.029 594.502 0.00 0.67169 31.356
 0 14 8 1.703 5.062 0.868 0.00 0.67113 5.089
 1 14 8 498.055 25.708 511.118 180.00 0.66809 28.691
 2 14 8 35.338 9.255 45.091 180.00 0.66268 9.789
 3 14 8 18.334 7.383 17.795 0.00 0.65506 7.668
 4 14 8 508.371 39.172 480.375 0.00 0.64547 41.108
 5 14 8 115.328 14.650 123.416 180.00 0.63417 15.669
 6 14 8 161.844 15.789 156.763 180.00 0.62146 17.054
 -6 15 8 1269.789 53.246 1378.489 180.00 0.61627 58.750
 -5 15 8 1758.801 48.795 1716.311 0.00 0.62570 57.337
 -4 15 8 6.164 6.345 4.238 0.00 0.63348 6.435
 -3 15 8 -3.528 4.667 2.899 0.00 0.63938 4.715
 -2 15 8 13.882 7.462 18.317 180.00 0.64324 7.727
 -1 15 8 556.017 29.223 576.299 180.00 0.64495 32.285
 0 15 8 1068.663 38.045 1026.932 0.00 0.64445 43.281
 1 15 8 747.623 31.828 747.415 180.00 0.64176 35.810
 2 15 8 712.029 30.915 701.402 0.00 0.63696 34.709
 3 15 8 282.903 30.817 303.730 180.00 0.63018 32.162
 4 15 8 184.289 18.767 196.413 0.00 0.62163 20.094
 5 15 8 44.333 12.993 45.651 180.00 0.61152 13.409
 -2 16 8 1613.791 91.294 1444.110 180.00 0.61811 95.202
 -1 16 8 879.379 51.665 906.932 0.00 0.61962 54.911
 0 16 8 345.557 33.645 364.342 180.00 0.61918 35.182
 1 16 8 4.611 11.988 6.924 180.00 0.61679 12.049
 -14 1 9 416.358 39.192 470.910 0.00 0.61538 40.950
 -13 1 9 2148.187 82.995 2215.525 180.00 0.64133 90.586
 -12 1 9 509.497 39.653 488.050 0.00 0.66839 41.593
 -11 1 9 117.115 23.515 133.697 180.00 0.69639 24.206
 -10 1 9 144.272 12.599 141.373 0.00 0.72506 13.988
 -9 1 9 834.483 27.831 854.672 0.00 0.75403 33.080
 -8 1 9 1402.871 29.941 1457.213 180.00 0.78279 39.756
 -7 1 9 3018.615 43.716 3226.593 0.00 0.81067 65.687
 -6 1 9 6893.667 68.285 6971.422 180.00 0.83688 119.703
 -5 1 9 721.397 20.586 710.210 0.00 0.86050 26.019
 -4 1 9 55.309 6.965 37.668 180.00 0.88056 7.687
 -3 1 9 2460.447 37.564 2518.110 0.00 0.89608 55.133
 -2 1 9 491.514 16.561 489.241 0.00 0.90625 20.732
 -1 1 9 11519.782 90.117 11619.653 180.00 0.91048 182.192
 0 1 9 2272.115 35.797 2236.969 0.00 0.90851 51.511
 1 1 9 605.062 18.456 612.705 180.00 0.90047 23.377
 2 1 9 3758.539 47.227 3866.133 0.00 0.88682 74.668
 3 1 9 1677.795 31.216 1719.895 180.00 0.86833 43.141
 4 1 9 37.810 6.135 28.129 0.00 0.84590 6.723
 5 1 9 722.712 20.874 691.355 0.00 0.82052 26.139
 6 1 9 1204.384 30.148 1193.881 180.00 0.79315 37.815
 7 1 9 531.516 18.568 500.500 0.00 0.76464 22.554
 8 1 9 876.994 27.934 864.840 180.00 0.73568 33.330
 9 1 9 1361.355 42.437 1408.997 0.00 0.70685 49.523
 10 1 9 581.384 24.399 612.657 180.00 0.67856 28.244
 11 1 9 50.759 9.714 54.995 0.00 0.65114 10.367
 12 1 9 12.686 6.445 12.135 180.00 0.62476 6.668
 -14 2 9 370.250 36.887 397.589 180.00 0.61313 38.437
 -13 2 9 322.297 33.659 314.707 180.00 0.63879 34.993
 -12 2 9 1362.501 65.474 1434.029 0.00 0.66551 70.359
 -10 2 9 913.901 29.542 920.602 0.00 0.72139 35.067
 -9 2 9 4331.871 65.402 4365.118 180.00 0.74991 91.975
 -8 2 9 3550.865 77.907 3655.352 0.00 0.77817 95.420
 -7 2 9 10.494 10.677 4.920 0.00 0.80555 10.752
 -6 2 9 433.762 49.530 428.619 180.00 0.83125 50.848
 -5 2 9 669.587 33.821 732.427 0.00 0.85439 37.362
 -4 2 9 4939.700 68.506 5005.879 180.00 0.87400 100.011
 -3 2 9 8157.675 77.557 8272.086 0.00 0.88918 138.708
 -2 2 9 2695.190 57.189 2718.527 180.00 0.89911 71.644
 -1 2 9 2329.652 54.106 2396.303 0.00 0.90324 66.524
 0 2 9 885.560 21.998 888.946 180.00 0.90132 28.715
 1 2 9 1718.640 30.837 1728.686 180.00 0.89347 43.050
 2 2 9 1215.953 26.058 1183.505 0.00 0.88013 34.614
 3 2 9 1039.603 24.425 1012.762 180.00 0.86204 31.801
 4 2 9 4942.955 56.048 4991.823 0.00 0.84008 91.841
 5 2 9 3004.794 44.390 3059.025 180.00 0.81522 65.013
 6 2 9 337.924 14.695 363.544 0.00 0.78836 17.907
 7 2 9 25.103 5.524 28.318 180.00 0.76033 6.088
 8 2 9 56.171 10.857 58.840 0.00 0.73184 11.494
 9 2 9 -1.259 4.243 0.479 180.00 0.70344 4.252
 10 2 9 558.304 27.480 570.943 180.00 0.67555 30.696
 11 2 9 1428.286 49.477 1373.422 0.00 0.64847 55.665
 12 2 9 197.879 29.740 197.783 180.00 0.62241 30.621
 -14 3 9 -4.611 8.761 0.766 0.00 0.60944 8.767
 -13 3 9 -3.228 8.299 1.033 180.00 0.63461 8.309
 -12 3 9 341.202 34.581 343.607 180.00 0.66080 36.004
 -11 3 9 260.512 29.970 274.770 0.00 0.68781 31.210
 -10 3 9 21.157 6.642 19.177 0.00 0.71540 6.990
 -9 3 9 17.038 6.414 8.581 0.00 0.74318 6.622
 -8 3 9 19.682 9.598 7.386 180.00 0.77066 9.739
 -7 3 9 809.076 27.854 814.729 180.00 0.79722 32.826
 -6 3 9 415.824 24.144 421.645 0.00 0.82211 26.669
 -5 3 9 313.428 17.408 321.249 180.00 0.84447 19.877
 -4 3 9 60.770 9.275 59.356 0.00 0.86340 10.036
 -3 3 9 194.731 14.157 193.850 0.00 0.87802 15.890
 -2 3 9 9.782 4.732 6.918 0.00 0.88758 4.926
 -1 3 9 314.874 17.336 340.079 0.00 0.89155 19.927
 0 3 9 860.390 30.537 856.224 180.00 0.88970 35.457
 1 3 9 45.991 8.303 57.029 0.00 0.88215 9.055
 2 3 9 124.935 11.594 117.557 180.00 0.86931 12.850
 3 3 9 7.533 4.556 4.885 0.00 0.85186 4.704
 4 3 9 550.635 22.799 556.916 0.00 0.83066 26.493
 5 3 9 230.064 15.099 232.782 180.00 0.80659 17.077
 6 3 9 201.260 14.186 200.169 180.00 0.78055 15.976
 7 3 9 50.089 8.556 45.961 180.00 0.75332 9.206
 8 3 9 273.422 29.509 304.558 0.00 0.72559 30.897
 9 3 9 170.601 25.360 141.317 0.00 0.69788 26.126
 10 3 9 31.822 9.940 42.089 180.00 0.67062 10.401
 11 3 9 4.611 7.173 14.475 180.00 0.64411 7.356
 12 3 9 12.219 7.643 1.756 0.00 0.61855 7.724
 -13 4 9 322.297 35.503 349.740 180.00 0.62890 36.880
 -11 4 9 1363.884 65.935 1370.719 180.00 0.68056 70.582
 -10 4 9 300.999 17.915 347.172 0.00 0.70725 20.434
 -9 4 9 504.563 22.678 499.782 180.00 0.73405 25.969
 -8 4 9 2648.438 51.444 2654.990 0.00 0.76050 66.659
 -7 4 9 5.332 5.930 1.836 0.00 0.78599 5.989
 -6 4 9 2211.357 46.629 2336.708 180.00 0.80981 59.934
 -5 4 9 28.035 7.412 38.830 0.00 0.83116 7.966
 -4 4 9 783.491 34.369 825.540 180.00 0.84919 38.500
 -3 4 9 3301.770 56.639 3259.833 0.00 0.86308 75.919
 -2 4 9 1204.369 33.716 1178.785 180.00 0.87216 40.638
 -1 4 9 1893.355 42.206 1888.984 0.00 0.87593 53.123
 0 4 9 686.849 25.464 669.829 180.00 0.87417 29.727
 1 4 9 405.530 27.331 404.978 180.00 0.86700 29.494
 2 4 9 130.423 11.876 125.292 0.00 0.85480 13.179
 3 4 9 87.791 11.290 91.341 180.00 0.83820 12.251
 4 4 9 4391.321 65.320 4339.382 0.00 0.81797 91.940
 5 4 9 2443.141 47.911 2425.456 180.00 0.79497 62.071
 6 4 9 61.844 9.562 65.390 0.00 0.77000 10.357
 7 4 9 1049.107 31.118 1109.338 180.00 0.74382 37.719
 8 4 9 310.309 31.815 361.276 0.00 0.71709 33.363
 9 4 9 60.402 17.982 51.502 0.00 0.69031 18.349
 10 4 9 492.141 29.995 482.596 180.00 0.66389 32.459
 11 4 9 1706.640 129.795 1596.936 0.00 0.63814 132.951
 12 4 9 320.816 38.500 302.740 180.00 0.61326 39.636
 -13 5 9 1050.348 62.246 1093.129 0.00 0.62179 65.748
 -12 5 9 1195.128 65.013 1233.445 180.00 0.64635 69.011
 -11 5 9 77.923 20.749 92.574 0.00 0.67157 21.271
 -10 5 9 278.285 17.641 273.533 0.00 0.69717 19.715
 -9 5 9 179.003 14.541 176.153 180.00 0.72280 16.076
 -8 5 9 881.455 60.566 940.151 0.00 0.74801 63.454
 -7 5 9 4678.969 70.397 4720.890 180.00 0.77223 98.757
 -6 5 9 5776.409 142.359 5828.049 0.00 0.79478 165.093
 -5 5 9 1044.150 45.814 1015.112 180.00 0.81493 50.154
 -4 5 9 218.659 15.453 231.274 0.00 0.83190 17.347
 -3 5 9 740.605 27.020 736.362 180.00 0.84495 31.539
 -2 5 9 588.112 24.170 609.156 180.00 0.85346 28.046
 -1 5 9 5574.304 76.179 5535.252 0.00 0.85699 110.611
 0 5 9 3172.039 55.966 3198.229 180.00 0.85535 74.682
 1 5 9 1327.285 48.430 1317.520 0.00 0.84863 54.289
 2 5 9 3249.928 56.643 3239.507 180.00 0.83718 75.654
 3 5 9 2686.383 51.057 2711.263 0.00 0.82156 66.785
 4 5 9 8.607 5.058 2.089 0.00 0.80249 5.157
 5 5 9 469.192 21.466 475.967 180.00 0.78073 24.696
 6 5 9 481.352 21.647 478.930 0.00 0.75704 24.901
 7 5 9 830.400 28.178 833.544 180.00 0.73213 33.252
 8 5 9 1615.636 71.468 1615.632 0.00 0.70659 76.962
 9 5 9 1673.271 73.773 1715.405 180.00 0.68093 79.533
 10 5 9 406.214 38.731 390.428 0.00 0.65554 40.243
 11 5 9 165.068 27.204 173.603 180.00 0.63071 28.021
 -13 6 9 -1.383 12.449 0.216 180.00 0.61340 12.451
 -12 6 9 23.515 12.910 31.477 180.00 0.63695 13.176
 -11 6 9 29.970 15.216 45.458 180.00 0.66104 15.534
 -10 6 9 754.571 28.395 772.758 180.00 0.68541 32.938
 -9 6 9 1869.723 72.047 1962.902 0.00 0.70973 79.167
 -8 6 9 8.032 5.497 2.938 0.00 0.73355 5.596
 -7 6 9 56.312 9.933 40.987 180.00 0.75634 10.483
 -6 6 9 329.619 19.048 349.143 180.00 0.77750 21.522
 -5 6 9 193.443 14.975 160.131 180.00 0.79633 16.418
 -4 6 9 1653.605 41.381 1638.218 0.00 0.81214 50.492
 -3 6 9 759.766 27.985 706.662 180.00 0.82427 32.270
 -2 6 9 360.150 19.518 354.962 0.00 0.83217 22.052
 -1 6 9 80.682 11.267 84.164 180.00 0.83544 12.152
 0 6 9 54.165 9.213 43.773 0.00 0.83392 9.818
 1 6 9 7.608 5.380 1.815 0.00 0.82769 5.461
 2 6 9 1625.824 50.437 1691.815 180.00 0.81705 58.325
 3 6 9 488.768 24.023 473.441 0.00 0.80252 26.983
 4 6 9 309.854 18.050 275.732 0.00 0.78471 20.180
 5 6 9 576.965 24.112 561.527 0.00 0.76433 27.722
 6 6 9 426.656 20.934 386.973 180.00 0.74206 23.649
 7 6 9 719.967 26.495 668.780 180.00 0.71855 30.693
 8 6 9 7.838 9.683 2.466 0.00 0.69436 9.735
 9 6 9 147.547 24.898 138.267 0.00 0.66996 25.624
 10 6 9 154.463 25.821 142.616 0.00 0.64574 26.549
 11 6 9 -5.533 8.761 1.348 180.00 0.62197 8.773
 -12 7 9 7.377 11.066 7.029 0.00 0.62636 11.142
 -11 7 9 270.195 33.198 255.548 180.00 0.64922 34.276
 -10 7 9 11.987 6.847 5.466 180.00 0.67226 6.978
 -9 7 9 229.722 16.677 251.399 180.00 0.69516 18.591
 -8 7 9 1211.874 39.524 1242.356 0.00 0.71749 45.886
 -7 7 9 779.351 34.805 777.598 180.00 0.73878 38.675
 -6 7 9 670.725 27.032 688.120 0.00 0.75846 31.131
 -5 7 9 19.121 7.876 10.915 180.00 0.77591 8.080
 -4 7 9 3.919 4.592 1.685 0.00 0.79051 4.655
 -3 7 9 903.446 31.000 938.310 180.00 0.80169 36.367
 -2 7 9 5.818 6.236 1.348 180.00 0.80894 6.290
 -1 7 9 1260.605 36.396 1284.627 0.00 0.81195 43.555
 0 7 9 468.974 22.486 435.724 180.00 0.81055 25.382
 1 7 9 545.556 24.204 509.359 0.00 0.80482 27.460
 2 7 9 1572.807 42.264 1500.932 180.00 0.79504 50.328
 3 7 9 1103.087 33.697 1052.388 0.00 0.78163 39.724
 4 7 9 645.224 25.993 648.442 180.00 0.76515 29.968
 5 7 9 12.173 6.456 13.159 0.00 0.74622 6.688
 6 7 9 758.483 32.712 732.038 0.00 0.72545 36.554
 7 7 9 192.467 14.865 197.180 180.00 0.70344 16.537
 8 7 9 396.993 37.809 345.994 0.00 0.68070 39.205
 9 7 9 2727.308 99.133 2726.117 180.00 0.65767 108.202
 10 7 9 1168.385 65.474 1180.330 0.00 0.63470 69.243
 -11 8 9 868.681 56.713 883.770 0.00 0.63634 59.600
 -10 8 9 1231.707 51.695 1301.087 180.00 0.65799 56.970
 -9 8 9 1383.037 46.029 1422.141 0.00 0.67941 52.740
 -8 8 9 335.190 21.732 337.811 180.00 0.70022 23.888
 -7 8 9 29.263 8.054 22.196 180.00 0.71996 8.412
 -6 8 9 180.884 15.074 174.227 0.00 0.73813 16.554
 -5 8 9 403.605 21.650 395.041 180.00 0.75419 24.268
 -4 8 9 1851.182 55.193 1898.796 0.00 0.76758 63.878
 -3 8 9 2799.198 55.838 2693.492 180.00 0.77780 70.715
 -2 8 9 2575.843 53.506 2609.989 0.00 0.78442 67.821
 -1 8 9 1068.999 34.179 1073.707 180.00 0.78716 40.155
 0 8 9 157.236 21.520 162.418 0.00 0.78588 22.479
 1 8 9 87.455 11.980 99.436 180.00 0.78066 12.944
 2 8 9 222.329 16.309 218.845 180.00 0.77172 18.054
 3 8 9 731.247 28.172 698.861 0.00 0.75944 32.324
 4 8 9 1934.087 45.455 1779.676 180.00 0.74430 55.282
 5 8 9 4605.237 71.336 4617.415 0.00 0.72684 98.584
 6 8 9 1585.567 41.152 1659.477 180.00 0.70761 50.239
 7 8 9 82.775 11.391 86.982 0.00 0.68713 12.295
 8 8 9 236.075 30.431 260.471 180.00 0.66589 31.563
 9 8 9 54.869 18.904 44.371 0.00 0.64428 19.211
 10 8 9 929.544 60.402 850.788 0.00 0.62265 63.113
 -11 9 9 483.215 44.264 444.708 180.00 0.62262 45.848
 -10 9 9 813.622 38.300 771.249 180.00 0.64286 41.890
 -9 9 9 18.349 7.114 16.742 0.00 0.66279 7.398
 -8 9 9 11.114 5.884 9.327 180.00 0.68207 6.081
 -7 9 9 1021.933 34.599 1026.898 0.00 0.70028 40.173
 -6 9 9 412.229 22.239 440.012 180.00 0.71696 25.041
 -5 9 9 55.783 10.218 81.230 0.00 0.73165 11.066
 -4 9 9 178.025 18.269 172.979 180.00 0.74386 19.495
 -3 9 9 33.924 8.566 20.983 180.00 0.75315 8.913
 -2 9 9 89.210 12.222 79.666 0.00 0.75915 13.041
 -1 9 9 24.565 14.376 4.664 180.00 0.76163 14.469
 0 9 9 908.482 32.182 925.160 0.00 0.76048 37.327
 1 9 9 508.131 24.117 520.470 180.00 0.75575 27.346
 2 9 9 138.976 14.352 138.348 0.00 0.74762 15.552
 3 9 9 344.353 20.019 376.747 180.00 0.73644 22.569
 4 9 9 158.387 14.541 165.327 180.00 0.72261 15.947
 5 9 9 30.632 8.055 23.873 0.00 0.70660 8.436
 6 9 9 281.953 26.354 276.750 0.00 0.68889 27.806
 7 9 9 250.183 18.065 221.615 0.00 0.66996 19.743
 8 9 9 1123.199 64.091 1064.035 180.00 0.65022 67.518
 9 9 9 15.677 12.449 16.996 0.00 0.63006 12.607
 -10 10 9 136.123 23.574 101.129 180.00 0.62713 24.176
 -9 10 9 118.330 14.951 92.147 0.00 0.64559 15.781
 -8 10 9 345.726 21.027 343.442 180.00 0.66336 23.303
 -7 10 9 10.519 6.173 8.038 180.00 0.68008 6.341
 -6 10 9 549.322 25.931 542.755 0.00 0.69533 29.161
 -5 10 9 207.425 16.904 224.260 180.00 0.70871 18.582
 -4 10 9 80.320 12.676 65.670 180.00 0.71978 13.347
 -3 10 9 207.964 16.769 202.949 180.00 0.72819 18.343
 -2 10 9 2066.239 49.543 2043.942 0.00 0.73361 60.321
 -1 10 9 749.462 29.843 745.724 180.00 0.73585 34.054
 0 10 9 62.300 10.800 72.148 180.00 0.73481 11.562
 1 10 9 14.341 6.089 5.071 0.00 0.73054 6.246
 2 10 9 535.701 25.322 566.894 0.00 0.72319 28.706
 3 10 9 341.065 20.353 309.231 0.00 0.71306 22.511
 4 10 9 2161.358 49.928 2075.344 180.00 0.70048 61.040
 5 10 9 434.264 22.894 402.718 0.00 0.68587 25.496
 6 10 9 244.142 17.529 280.120 180.00 0.66964 19.557
 7 10 9 438.660 27.988 447.904 0.00 0.65221 30.351
 8 10 9 198.727 29.048 191.762 180.00 0.63396 29.931
 -9 11 9 176.286 16.488 199.146 0.00 0.62805 17.976
 -8 11 9 622.218 28.210 654.656 180.00 0.64438 31.885
 -7 11 9 1926.552 49.242 1973.288 0.00 0.65967 59.367
 -6 11 9 616.204 28.185 585.610 180.00 0.67356 31.528
 -5 11 9 710.587 29.889 713.702 0.00 0.68570 33.852
 -4 11 9 587.125 27.482 594.740 180.00 0.69571 30.876
 -3 11 9 71.599 11.969 62.613 180.00 0.70329 12.628
 -2 11 9 13.865 6.522 9.659 0.00 0.70818 6.720
 -1 11 9 278.694 19.461 267.041 180.00 0.71019 21.327
 0 11 9 1679.489 45.354 1700.443 0.00 0.70926 54.163
 1 11 9 1166.818 37.726 1138.640 180.00 0.70541 43.743
 2 11 9 1518.712 42.877 1586.273 0.00 0.69879 51.130
 3 11 9 2058.152 49.822 2076.936 180.00 0.68963 60.697
 4 11 9 401.923 22.535 402.613 0.00 0.67824 25.093
 5 11 9 28.424 8.510 19.060 0.00 0.66495 8.817
 6 11 9 105.323 13.799 92.389 180.00 0.65013 14.656
 7 11 9 896.348 47.847 947.448 0.00 0.63414 51.506
 -9 12 9 479.283 31.135 512.621 180.00 0.61040 33.609
 -8 12 9 197.361 21.192 197.941 180.00 0.62535 22.411
 -7 12 9 56.792 11.669 56.767 0.00 0.63930 12.251
 -6 12 9 178.457 16.609 171.071 0.00 0.65192 17.939
 -5 12 9 239.000 18.707 235.987 0.00 0.66290 20.376
 -4 12 9 559.079 27.285 553.559 180.00 0.67194 30.443
 -3 12 9 64.853 11.463 56.611 0.00 0.67876 12.083
 -2 12 9 38.864 9.427 39.777 180.00 0.68315 9.922
 -1 12 9 136.847 15.634 139.070 0.00 0.68495 16.740
 0 12 9 770.835 31.552 768.239 180.00 0.68411 35.713
 1 12 9 219.555 17.711 200.334 0.00 0.68066 19.224
 2 12 9 563.055 27.018 551.840 0.00 0.67471 30.206
 3 12 9 200.043 19.252 200.704 180.00 0.66645 20.606
 4 12 9 48.526 13.232 43.197 180.00 0.65615 13.640
 5 12 9 507.329 25.407 492.079 180.00 0.64409 28.353
 6 12 9 1264.615 42.678 1249.693 0.00 0.63060 48.779
 -8 13 9 630.745 48.355 625.274 180.00 0.60647 50.513
 -7 13 9 831.834 41.403 819.518 0.00 0.61916 44.959
 -6 13 9 45.692 10.421 24.718 180.00 0.63060 10.781
 -5 13 9 205.725 18.152 181.149 0.00 0.64053 19.497
 -4 13 9 238.702 19.162 220.564 180.00 0.64867 20.717
 -3 13 9 13.860 7.022 9.745 180.00 0.65480 7.208
 -2 13 9 13.047 6.810 3.270 0.00 0.65874 6.923
 -1 13 9 116.976 15.467 106.771 180.00 0.66036 16.348
 0 13 9 869.555 34.223 836.660 0.00 0.65960 38.610
 1 13 9 530.830 27.022 526.359 180.00 0.65651 30.018
 2 13 9 95.978 13.974 92.438 0.00 0.65116 14.792
 3 13 9 112.402 19.152 106.965 180.00 0.64373 19.860
 4 13 9 63.898 11.695 67.898 0.00 0.63443 12.378
 5 13 9 45.650 10.543 49.330 0.00 0.62352 11.085
 6 13 9 271.909 23.636 280.668 180.00 0.61125 25.239
 -5 14 9 1131.840 54.261 1161.369 0.00 0.61874 58.622
 -4 14 9 573.433 28.814 561.056 180.00 0.62607 31.886
 -3 14 9 650.862 46.253 611.015 0.00 0.63158 48.492
 -2 14 9 2133.411 60.311 2058.098 180.00 0.63511 69.650
 -1 14 9 598.785 29.261 553.033 0.00 0.63656 32.311
 0 14 9 24.009 8.643 35.030 180.00 0.63588 9.070
 1 14 9 248.685 21.013 232.146 0.00 0.63311 22.517
 2 14 9 41.515 10.135 38.040 0.00 0.62831 10.594
 3 14 9 1263.630 42.508 1273.139 180.00 0.62163 48.733
 4 14 9 827.633 42.221 864.615 0.00 0.61324 45.875
 -10 0 10 1372.184 66.396 1401.205 0.00 0.67988 71.126
 -9 0 10 396.071 37.348 418.515 180.00 0.70333 38.986
 -8 0 10 32.751 26.973 16.786 180.00 0.72620 27.071
 -7 0 10 10.847 6.303 18.520 180.00 0.74799 6.599
 -6 0 10 18.634 7.164 10.500 0.00 0.76809 7.381
 -5 0 10 1131.018 37.999 1179.697 0.00 0.78587 44.087
 -4 0 10 1211.981 39.215 1210.798 180.00 0.80067 45.472
 -3 0 10 3311.121 65.450 3389.651 0.00 0.81188 83.425
 -2 0 10 2979.490 61.769 3016.994 180.00 0.81901 77.629
 -1 0 10 13.206 6.455 8.039 0.00 0.82171 6.632
 0 0 10 2159.941 52.272 2145.917 180.00 0.81985 63.319
 1 0 10 1881.392 48.617 1905.136 0.00 0.81352 58.397
 2 0 10 4020.317 73.395 4013.927 0.00 0.80303 94.964
 3 0 10 3791.704 71.202 3826.963 180.00 0.78885 91.607
 4 0 10 66.388 11.964 59.738 0.00 0.77158 12.586
 5 0 10 3139.240 65.583 3111.442 180.00 0.75186 81.596
 6 0 10 6133.315 94.818 6131.563 0.00 0.73034 129.207
 7 0 10 285.386 20.655 285.064 180.00 0.70763 22.526
 8 0 10 16.599 10.144 7.797 180.00 0.68425 10.269
 9 0 10 276.650 29.509 251.177 0.00 0.66065 30.713
 10 0 10 1064.180 57.174 1000.658 180.00 0.63719 60.694
 -10 1 10 125.276 13.579 114.477 0.00 0.67887 14.648
 -9 1 10 560.202 24.140 578.960 180.00 0.70221 27.792
 -8 1 10 92.651 12.119 92.352 0.00 0.72497 13.042
 -7 1 10 134.036 12.937 119.278 180.00 0.74664 14.115
 -6 1 10 547.021 23.535 498.133 0.00 0.76663 26.820
 -5 1 10 647.730 25.310 647.401 180.00 0.78430 29.379
 -4 1 10 66.271 19.374 54.136 0.00 0.79901 19.739
 -3 1 10 175.911 13.820 163.584 0.00 0.81016 15.337
 -2 1 10 97.709 11.441 95.502 0.00 0.81724 12.455
 -1 1 10 37.161 7.479 14.546 0.00 0.81992 7.825
 0 1 10 1241.717 34.401 1226.561 180.00 0.81807 41.550
 1 1 10 920.692 29.515 974.449 0.00 0.81179 35.342
 2 1 10 850.735 28.464 854.274 180.00 0.80136 33.653
 3 1 10 660.668 35.414 652.722 0.00 0.78727 38.474
 4 1 10 193.776 13.340 189.401 180.00 0.77010 15.134
 5 1 10 68.155 11.500 60.304 180.00 0.75049 12.155
 6 1 10 242.591 16.129 217.618 0.00 0.72908 17.943
 7 1 10 379.881 19.499 355.965 180.00 0.70648 22.093
 8 1 10 1117.205 56.252 1117.957 0.00 0.68321 60.298
 9 1 10 501.198 39.192 547.530 180.00 0.65972 41.336
 10 1 10 181.667 26.282 151.971 0.00 0.63636 27.079
 11 1 10 59.941 19.365 68.828 180.00 0.61340 19.781
 -12 2 10 302.010 33.198 288.136 0.00 0.62963 34.430
 -10 2 10 606.971 25.468 628.290 0.00 0.67585 29.315
 -9 2 10 349.765 19.602 352.624 180.00 0.69887 22.086
 -8 2 10 42.274 8.556 35.816 180.00 0.72130 9.078
 -7 2 10 164.696 13.933 158.467 180.00 0.74263 15.371
 -6 2 10 18.988 6.572 21.460 0.00 0.76229 6.938
 -5 2 10 1165.268 34.147 1166.705 0.00 0.77966 40.835
 -4 2 10 990.964 31.191 1044.050 180.00 0.79411 37.286
 -3 2 10 355.840 19.284 316.991 0.00 0.80504 21.629
 -2 2 10 256.087 16.378 271.325 180.00 0.81199 18.516
 -1 2 10 7.848 4.931 7.741 0.00 0.81462 5.115
 0 2 10 159.477 13.432 174.229 180.00 0.81281 15.004
 1 2 10 359.407 19.043 374.760 0.00 0.80665 21.738
 2 2 10 1432.515 37.143 1307.442 0.00 0.79641 44.730
 3 2 10 1263.262 34.962 1277.747 180.00 0.78258 42.336
 4 2 10 19.759 6.368 5.949 180.00 0.76570 6.562
 5 2 10 418.036 28.761 399.910 180.00 0.74642 30.828
 6 2 10 353.354 19.108 341.970 0.00 0.72535 21.600
 7 2 10 5.163 5.021 4.448 180.00 0.70309 5.130
 8 2 10 9.683 10.144 22.763 0.00 0.68014 10.358
 9 2 10 39.653 14.755 67.304 0.00 0.65695 15.230
 10 2 10 103.744 22.593 111.127 180.00 0.63387 23.196
 11 2 10 23.976 13.832 30.621 0.00 0.61117 14.077
 -13 3 10 2.766 10.605 5.180 180.00 0.60344 10.654
 -12 3 10 559.294 44.264 559.253 180.00 0.62563 46.296
 -11 3 10 355.495 35.042 386.490 0.00 0.64821 36.609
 -10 3 10 594.290 25.463 583.709 0.00 0.67091 29.057
 -9 3 10 1592.131 41.281 1670.574 180.00 0.69341 50.419
 -8 3 10 1534.737 40.362 1540.414 0.00 0.71530 48.846
 -7 3 10 555.787 24.487 530.916 180.00 0.73609 27.842
 -6 3 10 908.411 33.129 886.033 0.00 0.75523 37.962
 -5 3 10 3710.020 62.844 3775.827 180.00 0.77211 84.734
 -4 3 10 460.145 21.891 451.949 0.00 0.78613 24.917
 -3 3 10 753.239 38.649 753.078 0.00 0.79674 42.021
 -2 3 10 7.630 4.845 4.912 180.00 0.80347 4.985
 -1 3 10 430.823 39.708 403.823 0.00 0.80602 41.261
 0 3 10 5669.670 77.999 5565.230 180.00 0.80426 112.355
 1 3 10 2929.883 54.409 2937.882 0.00 0.79829 71.319
 2 3 10 955.052 30.958 982.904 180.00 0.78837 36.686
 3 3 10 1576.249 39.626 1604.289 0.00 0.77494 48.680
 4 3 10 167.507 13.988 175.186 180.00 0.75854 15.535
 5 3 10 143.902 13.387 105.979 180.00 0.73978 14.475
 6 3 10 261.894 17.197 253.862 0.00 0.71926 19.163
 7 3 10 2275.422 47.649 2230.325 180.00 0.69753 60.325
 8 3 10 3355.302 103.283 3427.885 0.00 0.67511 115.750
 9 3 10 693.930 47.492 771.463 180.00 0.65241 50.238
 10 3 10 133.253 23.976 166.649 0.00 0.62979 24.811
 11 3 10 291.405 42.881 346.159 180.00 0.60751 43.977
 -11 4 10 480.449 40.575 485.119 0.00 0.64213 42.419
 -10 4 10 43.400 10.311 31.029 180.00 0.66418 10.715
 -9 4 10 124.090 13.543 131.055 0.00 0.68599 14.715
 -8 4 10 392.919 33.056 401.767 180.00 0.70716 34.832
 -7 4 10 69.531 10.752 65.816 180.00 0.72723 11.496
 -6 4 10 296.651 18.424 317.626 0.00 0.74566 20.707
 -5 4 10 14.548 6.146 3.110 0.00 0.76189 6.278
 -4 4 10 184.024 14.889 183.598 0.00 0.77535 16.451
 -3 4 10 1734.012 42.905 1702.409 180.00 0.78552 52.280
 -2 4 10 562.545 24.602 591.647 0.00 0.79198 28.265
 -1 4 10 188.007 14.967 161.632 180.00 0.79442 16.402
 0 4 10 1081.636 33.671 1051.856 0.00 0.79274 39.646
 1 4 10 253.739 17.000 262.594 180.00 0.78701 19.012
 2 4 10 391.682 20.507 360.172 180.00 0.77750 23.040
 3 4 10 1089.691 33.475 1030.266 0.00 0.76461 39.393
 4 4 10 602.318 24.963 633.286 180.00 0.74885 28.891
 5 4 10 928.461 30.878 936.316 0.00 0.73078 36.315
 6 4 10 2142.686 46.932 2163.345 180.00 0.71098 59.035
 7 4 10 338.564 19.422 346.848 0.00 0.68997 21.865
 8 4 10 155.385 24.898 133.757 0.00 0.66825 25.622
 9 4 10 12.910 11.066 13.853 180.00 0.64622 11.211
 10 4 10 64.552 19.827 82.002 0.00 0.62421 20.299
 -12 5 10 778.770 53.486 777.423 180.00 0.61333 56.079
 -11 5 10 133.714 26.282 99.197 0.00 0.63455 26.812
 -10 5 10 76.683 12.222 68.148 0.00 0.65581 12.922
 -9 5 10 15.262 6.370 10.387 0.00 0.67678 6.591
 -8 5 10 1163.224 36.063 1131.149 0.00 0.69708 42.271
 -7 5 10 825.351 30.309 861.828 180.00 0.71628 35.202
 -6 5 10 4.247 6.761 2.010 0.00 0.73387 6.809
 -5 5 10 996.018 42.077 1009.868 180.00 0.74933 46.645
 -4 5 10 211.785 16.017 208.595 0.00 0.76213 17.701
 -3 5 10 1137.723 38.092 1154.038 0.00 0.77178 44.062
 -2 5 10 428.285 21.777 389.942 180.00 0.77790 24.418
 -1 5 10 16.278 6.141 9.826 0.00 0.78021 6.369
 0 5 10 872.843 30.615 803.819 180.00 0.77862 35.300
 1 5 10 504.788 23.363 494.348 0.00 0.77319 26.543
 2 5 10 11.546 6.006 5.593 180.00 0.76417 6.154
 3 5 10 10.912 5.590 5.279 180.00 0.75192 5.740
 4 5 10 398.899 21.194 388.836 0.00 0.73691 23.818
 5 5 10 -0.304 5.288 2.444 180.00 0.71968 5.325
 6 5 10 32.919 8.067 30.638 180.00 0.70074 8.524
 7 5 10 550.665 26.503 572.923 180.00 0.68060 29.816
 8 5 10 101.899 23.054 97.263 0.00 0.65973 23.589
 10 5 10 0.461 9.222 0.863 0.00 0.61725 9.231
 -11 6 10 1022.222 61.324 1095.235 0.00 0.62565 64.839
 -10 6 10 2415.011 52.691 2444.366 180.00 0.64600 65.856
 -9 6 10 1472.763 41.077 1463.505 0.00 0.66601 48.900
 -8 6 10 28.436 8.035 28.916 180.00 0.68533 8.455
 -7 6 10 33.143 30.634 8.774 0.00 0.70355 30.700
 -6 6 10 91.479 12.925 90.202 0.00 0.72020 13.777
 -5 6 10 1155.676 36.415 1206.703 180.00 0.73479 42.921
 -4 6 10 3359.538 101.091 3382.512 0.00 0.74685 113.626
 -3 6 10 3372.089 62.104 3411.540 180.00 0.75593 81.120
 -2 6 10 1422.791 48.606 1427.439 0.00 0.76167 55.111
 -1 6 10 464.979 23.094 475.615 180.00 0.76384 26.111
 0 6 10 189.995 23.699 209.191 0.00 0.76235 24.826
 1 6 10 1.773 4.398 0.587 0.00 0.75725 4.424
 2 6 10 2405.020 51.676 2326.909 180.00 0.74877 64.395
 3 6 10 2341.688 50.732 2264.447 0.00 0.73723 63.141
 4 6 10 362.958 20.579 336.806 180.00 0.72307 22.910
 5 6 10 1400.961 38.938 1390.902 0.00 0.70677 46.568
 6 6 10 1777.745 43.730 1802.084 180.00 0.68881 53.582
 7 6 10 272.122 33.890 297.876 0.00 0.66965 35.081
 8 6 10 213.482 28.587 141.634 0.00 0.64974 29.340
 9 6 10 343.046 36.426 276.832 180.00 0.62943 37.579
 -11 7 10 88.067 25.360 93.504 180.00 0.61560 25.810
 -10 7 10 16.693 8.047 19.678 180.00 0.63495 8.320
 -9 7 10 1010.626 34.563 1042.184 0.00 0.65392 40.188
 -8 7 10 282.622 19.294 293.631 180.00 0.67219 21.322
 -7 7 10 122.207 14.309 127.383 0.00 0.68935 15.395
 -6 7 10 2394.240 53.865 2423.915 180.00 0.70499 66.639
 -5 7 10 1086.836 35.802 1051.093 0.00 0.71866 41.480
 -4 7 10 83.336 12.101 97.141 0.00 0.72992 13.026
 -3 7 10 16.515 8.131 8.737 0.00 0.73839 8.295
 -2 7 10 9.805 7.253 7.737 0.00 0.74374 7.389
 -1 7 10 556.871 25.552 579.943 180.00 0.74576 29.024
 0 7 10 1432.997 40.575 1403.026 0.00 0.74437 48.082
 1 7 10 1384.672 65.850 1413.325 180.00 0.73963 70.677
 2 7 10 626.528 27.584 634.450 0.00 0.73172 31.247
 3 7 10 933.043 32.724 985.096 180.00 0.72094 38.144
 4 7 10 91.427 19.376 90.638 0.00 0.70768 19.956
 5 7 10 379.573 21.207 384.467 0.00 0.69238 23.758
 6 7 10 288.297 18.623 283.416 180.00 0.67546 20.678
 7 7 10 188.231 24.200 182.366 0.00 0.65737 25.195
 8 7 10 694.391 51.180 814.063 180.00 0.63850 53.868
 9 7 10 1408.609 73.312 1444.962 0.00 0.61920 77.810
 -10 8 10 1326.284 50.691 1399.220 180.00 0.62288 56.644
 -9 8 10 135.129 15.252 166.084 0.00 0.64076 16.535
 -8 8 10 360.062 21.550 386.856 0.00 0.65792 24.027
 -7 8 10 185.984 16.258 191.045 0.00 0.67398 17.747
 -6 8 10 221.237 17.645 227.580 180.00 0.68858 19.313
 -5 8 10 1572.309 43.543 1575.380 180.00 0.70130 51.767
 -4 8 10 647.389 28.431 631.131 0.00 0.71176 32.030
 -3 8 10 7.062 6.338 0.668 0.00 0.71960 6.390
 -2 8 10 91.931 13.293 80.070 0.00 0.72455 14.060
 -1 8 10 19.260 7.021 22.817 0.00 0.72642 7.381
 0 8 10 -3.675 3.675 0.786 0.00 0.72513 3.692
 1 8 10 18.622 6.901 11.824 0.00 0.72074 7.140
 2 8 10 850.065 31.788 815.016 180.00 0.71342 36.321
 3 8 10 109.039 14.089 94.416 0.00 0.70342 14.952
 4 8 10 92.111 12.906 87.835 0.00 0.69109 13.745
 5 8 10 23.617 8.066 15.172 0.00 0.67681 8.328
 6 8 10 6.755 5.531 0.211 180.00 0.66099 5.581
 7 8 10 77.001 21.671 65.843 180.00 0.64401 22.065
 8 8 10 22.593 14.755 29.390 180.00 0.62624 14.974
 -9 9 10 989.652 35.187 1054.280 0.00 0.62677 40.734
 -8 9 10 1072.128 49.583 1055.831 180.00 0.64279 53.817
 -7 9 10 1655.900 45.594 1629.279 0.00 0.65775 53.961
 -6 9 10 2383.391 54.757 2352.915 180.00 0.67130 66.971
 -5 9 10 1504.772 61.355 1487.786 0.00 0.68307 66.992
 -4 9 10 254.920 18.934 237.821 180.00 0.69272 20.636
 -3 9 10 534.005 31.859 546.259 180.00 0.69994 34.523
 -2 9 10 1407.201 41.819 1404.833 0.00 0.70450 49.083
 -1 9 10 749.031 30.893 730.390 180.00 0.70621 34.906
 0 9 10 1570.777 44.112 1584.873 0.00 0.70503 52.289
 1 9 10 2773.425 58.743 2694.179 180.00 0.70100 72.967
 2 9 10 869.486 32.684 932.815 0.00 0.69425 37.705
 3 9 10 2.584 5.018 2.264 180.00 0.68503 5.074
 4 9 10 80.482 12.303 80.067 180.00 0.67362 13.091
 5 9 10 58.060 10.673 50.672 0.00 0.66038 11.266
 6 9 10 211.674 21.201 214.621 180.00 0.64566 22.527
 7 9 10 922.167 59.019 870.318 0.00 0.62980 61.836
 -9 10 10 686.796 59.249 678.180 180.00 0.61216 61.223
 -8 10 10 1279.752 40.639 1323.971 0.00 0.62707 47.388
 -7 10 10 109.294 15.155 90.138 0.00 0.64093 15.937
 -6 10 10 907.910 34.580 853.961 180.00 0.65344 39.089
 -5 10 10 89.091 13.648 89.316 0.00 0.66428 14.444
 -4 10 10 1507.897 51.042 1481.641 180.00 0.67315 57.676
 -3 10 10 2766.228 59.801 2673.969 0.00 0.67977 73.699
 -2 10 10 584.924 27.836 588.497 180.00 0.68394 31.158
 -1 10 10 493.437 25.695 481.489 0.00 0.68551 28.530
 0 10 10 35.913 9.020 34.885 180.00 0.68443 9.480
 1 10 10 394.711 23.046 371.811 180.00 0.68074 25.389
 2 10 10 235.625 18.231 246.406 0.00 0.67455 19.987
 3 10 10 739.427 30.781 711.566 180.00 0.66608 34.699
 4 10 10 1367.812 41.084 1318.010 0.00 0.65559 47.949
 5 10 10 300.929 20.262 302.984 180.00 0.64336 22.295
 6 10 10 368.682 21.999 393.798 0.00 0.62972 24.487
 -8 11 10 6.715 7.804 0.086 180.00 0.61096 7.839
 -7 11 10 55.891 11.440 54.550 0.00 0.62376 12.015
 -6 11 10 54.028 11.236 70.208 0.00 0.63528 11.926
 -5 11 10 12.240 6.943 13.107 0.00 0.64522 7.159
 -4 11 10 272.114 20.128 253.432 180.00 0.65334 21.854
 -3 11 10 399.005 23.900 374.307 180.00 0.65939 26.188
 -2 11 10 229.284 18.651 212.861 0.00 0.66319 20.181
 -1 11 10 294.023 20.644 321.853 0.00 0.66462 22.719
 0 11 10 66.673 12.361 54.339 180.00 0.66364 12.929
 1 11 10 337.356 28.293 303.767 180.00 0.66027 29.855
 2 11 10 90.448 13.392 95.943 0.00 0.65462 14.248
 3 11 10 251.861 19.163 260.943 0.00 0.64687 20.956
 4 11 10 99.946 14.416 125.049 180.00 0.63725 15.414
 5 11 10 127.452 15.160 141.046 180.00 0.62600 16.283
 6 11 10 67.185 13.716 86.540 0.00 0.61342 14.425
 -6 12 10 78.327 16.788 66.558 180.00 0.61702 17.300
 -5 12 10 910.171 35.736 872.153 0.00 0.62612 40.201
 -4 12 10 2006.727 52.718 1991.328 180.00 0.63353 62.558
 -3 12 10 1153.192 40.142 1179.701 0.00 0.63904 45.997
 -2 12 10 403.399 24.374 386.496 180.00 0.64250 26.686
 -1 12 10 489.747 26.610 484.983 0.00 0.64380 29.364
 0 12 10 66.393 12.184 78.541 180.00 0.64291 12.921
 1 12 10 646.454 29.982 607.404 180.00 0.63984 33.306
 2 12 10 322.270 21.715 342.127 0.00 0.63470 23.863
 3 12 10 404.551 23.998 394.964 180.00 0.62763 26.385
 4 12 10 1057.243 45.967 1081.256 0.00 0.61882 50.575
 5 12 10 281.363 26.586 324.516 180.00 0.60851 28.213
 -2 13 10 513.711 31.099 536.361 180.00 0.62207 33.741
 -1 13 10 2067.717 56.552 2054.105 0.00 0.62325 66.249
 0 13 10 741.059 35.447 773.983 180.00 0.62244 39.158
 1 13 10 582.274 36.524 627.477 0.00 0.61966 39.254
 2 13 10 521.485 71.007 567.299 180.00 0.61498 72.270
 -10 1 11 16.731 8.853 7.610 180.00 0.63663 8.995
 -9 1 11 993.349 43.191 1028.672 180.00 0.65555 47.723
 -8 1 11 1839.331 58.849 1764.141 0.00 0.67372 66.468
 -7 1 11 2318.764 66.835 2245.253 180.00 0.69076 76.548
 -6 1 11 1616.299 67.088 1511.024 0.00 0.70623 72.548
 -5 1 11 24.229 9.857 12.021 180.00 0.71970 10.050
 -4 1 11 15.907 8.477 20.188 0.00 0.73072 8.737
 -3 1 11 5.852 5.337 1.161 0.00 0.73892 5.397
 -2 1 11 1118.003 34.598 1103.633 180.00 0.74397 40.779
 -1 1 11 1826.017 43.701 1850.402 0.00 0.74568 53.936
 0 1 11 1721.191 51.847 1738.065 180.00 0.74398 59.969
 1 1 11 1037.723 37.644 1055.574 0.00 0.73894 42.989
 2 1 11 65.648 10.516 63.118 180.00 0.73076 11.241
 3 1 11 34.247 8.375 40.865 0.00 0.71975 8.917
 4 1 11 381.249 20.497 380.404 180.00 0.70629 23.109
 5 1 11 317.833 18.851 284.615 180.00 0.69082 20.968
 6 1 11 1835.705 46.374 1742.001 0.00 0.67379 55.607
 -10 2 11 494.051 30.809 478.315 180.00 0.63414 33.199
 -9 2 11 320.915 25.757 339.920 0.00 0.65283 27.579
 -8 2 11 1506.867 41.640 1448.830 180.00 0.67078 49.385
 -7 2 11 152.920 14.687 155.450 180.00 0.68759 16.005
 -6 2 11 2310.508 50.813 2263.425 0.00 0.70284 63.119
 -5 2 11 1663.232 43.059 1641.243 180.00 0.71611 51.915
 -4 2 11 1406.483 39.308 1404.801 0.00 0.72697 46.961
 -3 2 11 1370.553 56.788 1414.845 180.00 0.73503 62.301
 -2 2 11 2017.520 46.950 1962.614 0.00 0.74001 57.659
 -1 2 11 313.691 19.135 322.189 180.00 0.74169 21.412
 0 2 11 773.032 33.533 759.918 180.00 0.74002 37.443
 1 2 11 620.494 26.105 576.325 0.00 0.73506 29.648
 2 2 11 19.520 12.027 4.025 180.00 0.72700 12.117
 3 2 11 1525.013 40.458 1508.739 0.00 0.71616 48.740
 4 2 11 2847.363 55.463 2794.438 180.00 0.70290 71.102
 5 2 11 19.828 6.565 24.715 0.00 0.68765 6.974
 6 2 11 94.218 12.471 103.183 180.00 0.67084 13.447
 7 2 11 383.621 35.503 414.715 0.00 0.65290 37.190
 8 2 11 42.420 16.599 11.979 0.00 0.63422 16.758
 9 2 11 60.863 17.982 37.194 180.00 0.61511 18.285
 -11 3 11 41.036 17.521 33.483 0.00 0.61131 17.768
 -10 3 11 0.783 4.874 0.044 0.00 0.63006 4.881
 -9 3 11 65.357 10.994 68.134 0.00 0.64838 11.725
 -8 3 11 501.734 24.647 510.261 180.00 0.66595 27.749
 -7 3 11 15.117 6.447 10.902 0.00 0.68239 6.670
 -6 3 11 0.914 5.002 0.401 0.00 0.69729 5.015
 -5 3 11 414.932 22.313 413.818 0.00 0.71024 24.983
 -4 3 11 9.306 5.765 8.455 180.00 0.72083 5.942
 -3 3 11 1246.001 37.505 1223.962 180.00 0.72869 44.152
 -2 3 11 111.157 13.365 80.196 0.00 0.73354 14.189
 -1 3 11 38.049 8.592 35.456 0.00 0.73518 9.089
 0 3 11 198.395 15.775 185.078 0.00 0.73355 17.307
 1 3 11 5.786 5.031 0.579 180.00 0.72872 5.085
 2 3 11 50.162 11.108 44.318 180.00 0.72087 11.604
 3 3 11 22.915 7.181 16.229 0.00 0.71029 7.482
 4 3 11 10.450 5.751 2.325 180.00 0.69735 5.854
 5 3 11 12.235 6.245 11.154 0.00 0.68245 6.461
 6 3 11 8.167 5.986 2.570 180.00 0.66601 6.073
 7 3 11 38.270 14.755 33.960 180.00 0.64845 15.042
 8 3 11 -4.611 7.377 0.107 0.00 0.63013 7.378
 9 3 11 4.150 8.761 2.393 180.00 0.61138 8.801
 -11 4 11 1174.840 63.629 1190.734 0.00 0.60620 67.544
 -10 4 11 10.146 6.453 9.634 180.00 0.62447 6.631
 -9 4 11 169.524 15.679 137.554 0.00 0.64229 16.865
 -8 4 11 745.365 42.119 723.310 180.00 0.65936 45.113
 -7 4 11 28.167 8.288 25.727 180.00 0.67530 8.665
 -6 4 11 782.315 30.487 740.508 0.00 0.68974 34.672
 -5 4 11 204.482 22.331 221.489 180.00 0.70227 23.608
 -4 4 11 841.331 32.569 810.430 0.00 0.71250 36.966
 -3 4 11 1123.390 43.209 1108.363 180.00 0.72009 48.331
 -2 4 11 946.833 39.396 900.596 0.00 0.72476 43.678
 -1 4 11 1070.090 35.042 1097.111 180.00 0.72634 41.008
 0 4 11 237.067 17.380 239.590 180.00 0.72477 19.180
 1 4 11 249.181 24.825 232.866 0.00 0.72011 26.114
 2 4 11 142.681 14.309 145.180 0.00 0.71253 15.565
 3 4 11 1475.513 51.177 1402.447 0.00 0.70231 57.397
 4 4 11 2793.961 56.291 2726.707 180.00 0.68979 71.238
 5 4 11 369.902 24.426 396.827 0.00 0.67536 26.705
 6 4 11 192.792 15.884 215.499 180.00 0.65942 17.565
 7 4 11 90.833 22.132 96.207 0.00 0.64236 22.662
 8 4 11 16.599 11.988 13.217 0.00 0.62454 12.130
 9 4 11 12.910 12.449 10.619 180.00 0.60627 12.557
 -10 5 11 36.856 10.240 22.483 180.00 0.61750 10.556
 -9 5 11 868.630 32.784 819.861 0.00 0.63472 37.261
 -8 5 11 2263.722 52.368 2274.880 180.00 0.65117 64.316
 -7 5 11 1650.585 44.839 1556.914 0.00 0.66651 52.962
 -6 5 11 905.220 33.246 931.972 180.00 0.68038 38.273
 -5 5 11 597.510 27.239 584.395 0.00 0.69240 30.636
 -4 5 11 2.538 4.867 7.332 180.00 0.70219 5.005
 -3 5 11 171.308 15.711 135.182 180.00 0.70946 16.887
 -2 5 11 754.233 30.189 722.222 0.00 0.71392 34.259
 -1 5 11 1397.354 40.725 1368.639 180.00 0.71544 47.956
 0 5 11 1654.516 53.940 1651.057 0.00 0.71394 61.266
 1 5 11 1636.444 43.960 1657.994 180.00 0.70948 52.682
 2 5 11 291.176 19.091 294.643 0.00 0.70223 21.167
 3 5 11 135.856 14.492 124.132 180.00 0.69244 15.587
 4 5 11 119.992 13.974 134.811 0.00 0.68043 15.123
 5 5 11 379.468 21.466 346.492 0.00 0.66657 23.799
 6 5 11 1230.034 50.024 1155.281 180.00 0.65123 54.887
 7 5 11 258.207 31.815 258.168 0.00 0.63478 32.927
 8 5 11 230.542 30.431 202.431 180.00 0.61757 31.361
 -10 6 11 672.583 41.080 687.354 0.00 0.60929 43.887
 -9 6 11 11.633 6.622 8.788 180.00 0.62581 6.794
 -8 6 11 23.299 8.244 31.569 180.00 0.64156 8.654
 -7 6 11 158.216 15.921 172.589 180.00 0.65622 17.256
 -6 6 11 340.994 21.415 336.747 180.00 0.66944 23.609
 -5 6 11 1084.745 36.697 1128.405 0.00 0.68088 42.613
 -4 6 11 8.967 5.565 10.692 0.00 0.69019 5.777
 -3 6 11 158.503 15.307 194.521 0.00 0.69708 16.820
 -2 6 11 612.515 37.758 588.559 180.00 0.70132 40.319
 -1 6 11 427.044 36.644 421.305 180.00 0.70275 38.372
 0 6 11 151.873 16.695 137.707 0.00 0.70133 17.768
 1 6 11 65.695 11.511 68.433 0.00 0.69710 12.215
 2 6 11 329.578 20.614 344.796 0.00 0.69022 22.897
 3 6 11 103.978 13.966 102.867 180.00 0.68092 14.872
 4 6 11 106.707 13.855 100.732 180.00 0.66949 14.763
 5 6 11 8.215 6.110 18.096 180.00 0.65627 6.392
 6 6 11 20.436 6.948 31.487 0.00 0.64162 7.413
 7 6 11 49.336 18.443 28.629 180.00 0.62587 18.675
 -9 7 11 104.293 14.709 76.746 0.00 0.61575 15.422
 -8 7 11 26.371 8.105 29.057 180.00 0.63074 8.512
 -7 7 11 640.453 28.969 591.070 0.00 0.64465 32.310
 -6 7 11 881.645 33.687 892.959 180.00 0.65717 38.421
 -5 7 11 12.977 6.526 2.658 180.00 0.66798 6.636
 -4 7 11 59.584 10.948 46.523 180.00 0.67677 11.502
 -3 7 11 846.287 32.855 821.338 0.00 0.68326 37.279
 -2 7 11 252.348 19.203 217.711 0.00 0.68725 20.774
 -1 7 11 1594.444 44.887 1532.567 180.00 0.68860 52.751
 0 7 11 333.766 21.241 316.778 0.00 0.68726 23.335
 1 7 11 436.418 24.024 432.893 180.00 0.68328 26.663
 2 7 11 863.412 32.797 851.512 0.00 0.67680 37.406
 3 7 11 632.123 36.195 654.282 180.00 0.66802 39.145
 4 7 11 125.842 15.424 135.934 0.00 0.65722 16.496
 5 7 11 378.829 22.233 327.972 0.00 0.64470 24.402
 6 7 11 1034.012 35.211 981.670 180.00 0.63079 40.517
 7 7 11 258.668 34.581 277.651 0.00 0.61581 35.667
 -9 8 11 381.562 31.178 372.664 180.00 0.60473 32.927
 -8 8 11 131.782 15.772 120.520 0.00 0.61890 16.752
 -7 8 11 28.613 8.605 29.829 180.00 0.63203 9.007
 -6 8 11 819.564 32.992 869.259 180.00 0.64382 37.558
 -5 8 11 1160.636 38.842 1128.686 0.00 0.65397 44.649
 -4 8 11 93.626 13.829 88.258 180.00 0.66221 14.623
 -3 8 11 1036.858 42.465 1093.781 0.00 0.66829 47.425
 -2 8 11 2787.304 60.338 2736.516 180.00 0.67202 74.511
 -1 8 11 492.139 41.010 465.763 0.00 0.67328 42.793
 0 8 11 11.367 6.880 1.099 0.00 0.67203 6.958
 1 8 11 6.868 8.597 2.772 180.00 0.66831 8.654
 2 8 11 577.221 27.409 545.613 0.00 0.66224 30.560
 3 8 11 1256.608 51.768 1238.515 180.00 0.65401 56.844
 4 8 11 1064.125 36.614 1063.159 0.00 0.64386 42.186
 5 8 11 1374.403 41.299 1411.334 180.00 0.63208 48.594
 6 8 11 457.261 24.488 466.829 0.00 0.61896 27.291
 -7 9 11 4.108 6.150 2.238 180.00 0.61859 6.205
 -6 9 11 20.352 7.969 12.189 180.00 0.62963 8.189
 -5 9 11 1313.900 42.008 1278.839 180.00 0.63911 48.439
 -4 9 11 27.353 8.777 25.352 0.00 0.64680 9.126
 -3 9 11 964.873 36.162 978.690 0.00 0.65246 41.175
 -2 9 11 23.161 12.473 24.018 180.00 0.65593 12.699
 -1 9 11 45.924 10.399 36.107 180.00 0.65710 10.849
 0 9 11 370.136 24.100 339.343 180.00 0.65594 26.146
 1 9 11 403.767 23.822 432.962 0.00 0.65247 26.403
 2 9 11 2.283 6.635 4.262 180.00 0.64682 6.699
 3 9 11 21.236 7.585 19.136 0.00 0.63915 7.892
 4 9 11 16.972 7.301 8.265 180.00 0.62967 7.481
 5 9 11 -0.652 5.388 0.136 0.00 0.61863 5.390
 6 9 11 35.087 11.724 29.763 0.00 0.60631 12.044
 -6 10 11 33.449 20.749 29.856 180.00 0.61483 20.928
 -5 10 11 9.944 6.592 9.168 0.00 0.62365 6.760
 -4 10 11 297.867 21.456 297.515 180.00 0.63078 23.352
 -3 10 11 309.917 21.475 306.228 0.00 0.63603 23.440
 -2 10 11 458.501 25.797 497.757 180.00 0.63924 28.617
 -1 10 11 479.609 26.332 475.143 0.00 0.64033 29.045
 0 10 11 19.324 7.876 22.677 180.00 0.63925 8.197
 1 10 11 270.350 20.401 226.915 180.00 0.63604 21.974
 2 10 11 36.443 9.976 32.612 0.00 0.63080 10.378
 3 10 11 11.046 7.254 17.947 180.00 0.62368 7.507
 4 10 11 1326.876 51.670 1246.100 0.00 0.61486 56.919
 5 10 11 1102.911 89.450 1012.443 180.00 0.60458 91.805
 -3 11 11 47.030 22.132 34.783 0.00 0.61924 22.344
 -2 11 11 33.711 9.997 26.381 180.00 0.62220 10.339
 -1 11 11 498.567 27.753 497.370 0.00 0.62320 30.478
 0 11 11 1733.528 51.224 1807.046 180.00 0.62221 59.776
 1 11 11 842.226 46.691 942.174 0.00 0.61925 50.318
 2 11 11 930.927 98.211 994.381 180.00 0.61441 100.163
 -9 0 12 14.755 13.832 6.441 0.00 0.61439 13.911
 -8 0 12 249.907 34.581 303.665 0.00 0.62909 35.733
 -7 0 12 633.528 52.102 598.273 0.00 0.64269 54.042
 -6 0 12 5.994 10.605 4.048 180.00 0.65489 10.657
 -5 0 12 2099.773 94.522 2083.522 180.00 0.66536 100.764
 -4 0 12 1410.454 77.462 1461.153 0.00 0.67381 81.781
 -3 0 12 1203.427 71.468 1257.578 180.00 0.67999 75.205
 -2 0 12 1367.112 76.079 1246.561 0.00 0.68368 79.794
 -1 0 12 156.307 29.048 129.164 180.00 0.68476 29.658
 0 0 12 320.453 38.270 376.628 0.00 0.68321 39.627
 1 0 12 24.437 14.755 18.962 0.00 0.67906 14.922
 2 0 12 2099.312 91.756 1980.261 180.00 0.67247 97.850
 3 0 12 1311.321 71.929 1226.194 0.00 0.66364 75.708
 4 0 12 1893.669 84.839 1981.979 180.00 0.65284 91.064
 5 0 12 1469.011 74.234 1338.041 0.00 0.64037 78.450
 6 0 12 82.534 22.593 74.534 180.00 0.62655 23.014
 -9 1 12 58.050 14.628 54.323 0.00 0.61364 15.087
 -8 1 12 454.822 31.777 434.040 180.00 0.62828 33.855
 -7 1 12 76.899 16.117 88.432 0.00 0.64183 16.760
 -6 1 12 90.512 17.713 71.219 180.00 0.65398 18.250
 -5 1 12 333.903 28.016 339.541 0.00 0.66441 29.724
 -4 1 12 308.825 34.812 292.320 180.00 0.67282 36.012
 -3 1 12 29.970 10.759 28.384 180.00 0.67897 11.078
 -2 1 12 227.185 23.774 233.012 0.00 0.68265 25.072
 -1 1 12 175.017 20.982 170.677 180.00 0.68373 22.040
 0 1 12 636.195 36.652 566.051 0.00 0.68218 39.246
 1 1 12 804.579 40.916 814.341 180.00 0.67805 44.441
 2 1 12 549.516 46.108 589.055 0.00 0.67149 48.135
 3 1 12 2.551 7.287 0.645 0.00 0.66270 7.308
 4 1 12 77.832 15.558 75.559 180.00 0.65194 16.156
 5 1 12 26.949 10.562 20.666 180.00 0.63952 10.817
 6 1 12 292.034 24.753 260.721 180.00 0.62575 26.247
 -9 2 12 -1.212 7.004 2.342 0.00 0.61141 7.030
 -8 2 12 299.805 46.108 261.842 0.00 0.62589 46.939
 -7 2 12 35.124 11.817 40.161 0.00 0.63928 12.205
 -6 2 12 27.048 10.295 28.699 0.00 0.65128 10.619
 -5 2 12 293.759 26.570 289.834 180.00 0.66158 28.085
 -4 2 12 161.412 20.540 139.943 0.00 0.66989 21.452
 -3 2 12 849.739 42.850 799.423 180.00 0.67595 46.255
 -2 2 12 53.025 14.672 57.289 0.00 0.67958 15.131
 -1 2 12 114.264 19.489 100.966 0.00 0.68065 20.163
 0 2 12 148.615 21.919 131.324 0.00 0.67912 22.713
 1 2 12 24.615 10.502 17.144 0.00 0.67505 10.724
 2 2 12 618.626 35.864 603.565 180.00 0.66857 38.619
 3 2 12 44.423 22.593 43.932 0.00 0.65989 22.829
 4 2 12 62.804 18.443 57.713 180.00 0.64927 18.835
 5 2 12 321.277 25.751 319.880 0.00 0.63700 27.491
 6 2 12 7.311 7.983 9.294 180.00 0.62339 8.110
 -9 3 12 153.875 21.489 172.265 0.00 0.60775 22.484
 -8 3 12 1688.859 59.485 1718.178 180.00 0.62196 66.537
 -7 3 12 773.276 40.754 786.690 0.00 0.63510 44.128
 -6 3 12 227.590 24.437 224.808 180.00 0.64686 25.669
 -5 3 12 1320.199 99.363 1347.829 0.00 0.65695 102.406
 -4 3 12 209.820 18.787 200.168 180.00 0.66508 20.195
 -3 3 12 833.904 32.440 830.801 180.00 0.67101 36.928
 -2 3 12 609.151 39.138 557.815 0.00 0.67456 41.502
 -1 3 12 298.764 20.047 279.972 180.00 0.67560 21.978
 0 3 12 1424.294 41.774 1380.448 0.00 0.67411 48.969
 1 3 12 2692.050 57.322 2633.363 180.00 0.67013 71.294
 2 3 12 1303.748 39.673 1309.005 0.00 0.66379 46.548
 3 3 12 5.730 5.901 1.896 0.00 0.65529 5.964
 4 3 12 268.259 19.118 257.452 180.00 0.64489 20.939
 5 3 12 22.132 7.977 4.998 0.00 0.63286 8.135
 6 3 12 357.282 23.233 343.715 180.00 0.61951 25.339
 -9 4 12 90.833 34.581 44.628 180.00 0.60273 34.794
 -8 4 12 3.079 5.836 0.325 180.00 0.61659 5.861
 -7 4 12 27.010 8.745 34.209 180.00 0.62938 9.173
 -6 4 12 14.664 7.303 15.576 0.00 0.64082 7.548
 -5 4 12 476.095 25.233 481.349 0.00 0.65062 28.074
 -4 4 12 753.540 31.194 728.276 180.00 0.65852 35.174
 -3 4 12 112.976 14.674 102.134 0.00 0.66427 15.561
 -2 4 12 806.919 32.078 818.378 180.00 0.66771 36.491
 -1 4 12 1086.067 36.751 1097.977 0.00 0.66873 42.519
 0 4 12 5.526 5.918 6.224 0.00 0.66728 6.037
 1 4 12 253.101 18.816 248.982 180.00 0.66342 20.580
 2 4 12 134.220 15.380 126.310 0.00 0.65726 16.424
 3 4 12 718.205 29.842 659.760 180.00 0.64901 33.579
 4 4 12 1087.835 36.415 1041.323 0.00 0.63890 41.966
 5 4 12 279.411 19.400 306.829 180.00 0.62720 21.479
 6 4 12 176.153 16.109 182.001 0.00 0.61419 17.532
 7 4 12 89.450 32.737 76.616 180.00 0.60018 33.044
 -8 5 12 533.982 28.694 544.703 180.00 0.60987 31.619
 -7 5 12 31.196 12.376 21.342 0.00 0.62224 12.613
 -6 5 12 5.088 6.119 0.716 0.00 0.63329 6.161
 -5 5 12 325.188 21.492 320.750 0.00 0.64275 23.563
 -4 5 12 183.741 17.693 157.982 0.00 0.65036 18.893
 -3 5 12 674.045 29.882 672.417 180.00 0.65590 33.571
 -2 5 12 2.942 5.738 2.767 180.00 0.65921 5.796
 -1 5 12 29.459 8.605 28.874 180.00 0.66019 9.002
 0 5 12 271.954 20.194 272.242 0.00 0.65879 22.008
 1 5 12 16.771 11.153 11.331 180.00 0.65508 11.293
 2 5 12 20.035 7.514 26.340 180.00 0.64915 7.891
 3 5 12 -0.596 5.062 3.353 0.00 0.64120 5.114
 4 5 12 71.642 12.003 58.929 180.00 0.63144 12.635
 5 5 12 4.906 5.808 3.930 180.00 0.62013 5.894
 6 5 12 122.176 26.406 142.454 0.00 0.60756 27.062
 -7 6 12 2.914 7.751 0.384 180.00 0.61384 7.770
 -6 6 12 270.002 20.114 295.250 180.00 0.62444 22.044
 -5 6 12 1596.667 45.951 1520.893 0.00 0.63350 53.610
 -4 6 12 1500.811 44.412 1426.757 180.00 0.64078 51.628
 -3 6 12 1064.425 37.495 1057.431 0.00 0.64609 42.928
 -2 6 12 101.840 14.355 112.193 180.00 0.64925 15.287
 -1 6 12 61.570 11.387 56.935 0.00 0.65018 12.001
 0 6 12 69.651 12.017 98.987 180.00 0.64885 12.915
 1 6 12 217.620 18.217 224.752 180.00 0.64530 19.813
 2 6 12 1166.021 38.931 1111.629 0.00 0.63963 44.660
 3 6 12 817.390 33.282 826.310 180.00 0.63202 37.612
 4 6 12 369.304 22.531 390.338 0.00 0.62267 24.951
 5 6 12 483.403 25.068 500.593 180.00 0.61182 28.033
 -6 7 12 76.113 18.759 90.574 0.00 0.61445 19.322
 -5 7 12 79.522 21.794 92.764 180.00 0.62307 22.296
 -4 7 12 453.190 26.613 433.993 0.00 0.63000 29.059
 -3 7 12 37.963 10.158 27.607 0.00 0.63503 10.520
 -2 7 12 1136.181 39.304 1099.520 180.00 0.63804 44.864
 -1 7 12 376.658 23.542 366.460 0.00 0.63892 25.773
 0 7 12 125.617 16.209 144.189 180.00 0.63766 17.276
 1 7 12 1363.729 42.677 1328.629 0.00 0.63428 49.360
 2 7 12 375.582 23.198 404.980 180.00 0.62890 25.639
 3 7 12 18.342 7.641 6.088 180.00 0.62166 7.797
 4 7 12 23.817 8.662 17.870 180.00 0.61275 8.932
 -5 8 12 43.342 18.443 39.614 0.00 0.61166 18.710
 -4 8 12 41.036 17.060 30.146 180.00 0.61821 17.298
 -3 8 12 273.232 21.417 260.887 0.00 0.62296 23.084
 -2 8 12 34.476 9.757 45.096 0.00 0.62580 10.261
 -1 8 12 711.758 31.607 682.590 180.00 0.62663 35.243
 0 8 12 146.226 16.284 155.740 180.00 0.62544 17.465
 1 8 12 99.293 14.688 84.474 0.00 0.62225 15.433
 2 8 12 777.691 35.346 767.772 0.00 0.61717 39.117
 -2 9 12 685.170 80.690 665.870 180.00 0.61274 82.126
 -1 9 12 370.711 48.875 349.220 0.00 0.61352 49.940
 0 9 12 520.563 68.701 476.915 180.00 0.61240 69.828
 -5 1 13 645.055 86.684 552.104 180.00 0.61665 87.796
 -4 1 13 15.870 10.091 23.469 0.00 0.62318 10.337
 -3 1 13 61.531 15.966 49.640 0.00 0.62787 16.372
 -2 1 13 917.581 134.175 852.818 0.00 0.63059 135.412
 -1 1 13 905.131 45.800 905.632 180.00 0.63125 49.474
 0 1 13 224.098 24.614 209.142 0.00 0.62984 25.768
 1 1 13 237.679 67.318 269.674 180.00 0.62641 67.853
 2 1 13 149.323 39.653 132.011 0.00 0.62104 40.100
 3 1 13 20.480 11.256 21.892 180.00 0.61389 11.482
 -4 2 13 1186.557 61.610 1221.636 180.00 0.62085 65.764
 -3 2 13 96.908 18.507 83.326 0.00 0.62548 19.092
 -2 2 13 92.625 18.402 118.068 180.00 0.62817 19.143
 -1 2 13 182.791 31.815 183.746 0.00 0.62882 32.574
 0 2 13 281.948 26.729 260.130 0.00 0.62743 28.097
 1 2 13 409.624 35.734 385.204 180.00 0.62404 37.356
 2 2 13 63.874 15.484 64.442 0.00 0.61873 15.988
 3 2 13 95.973 44.725 100.848 180.00 0.61166 45.004
 -3 3 13 5.282 12.219 4.100 0.00 0.62156 12.262
 -2 3 13 37.148 14.524 51.612 180.00 0.62420 14.911
 -1 3 13 4.961 7.976 1.421 0.00 0.62484 8.015
 0 3 13 20.169 11.397 14.168 0.00 0.62348 11.565
 1 3 13 26.332 11.870 40.870 180.00 0.62014 12.232
 2 3 13 10.001 10.956 16.435 180.00 0.61494 11.111
 -1 4 13 431.574 73.312 457.895 0.00 0.61939 74.258
 0 4 13 551.917 79.767 524.659 0.00 0.61806 80.846
 -2 5 13 790.758 66.857 681.644 180.00 0.61198 68.739
 -1 5 13 1575.521 77.001 1557.495 0.00 0.61258 81.883
 0 5 13 330.136 35.503 275.211 180.00 0.61130 36.662
 1 5 13 99.133 24.437 81.764 0.00 0.60816 24.882
 2 5 13 315.842 36.426 347.716 180.00 0.60324 37.753
 -3 6 13 23.054 16.599 27.534 180.00 0.60159 16.786
 -2 6 13 273.422 34.581 245.570 180.00 0.60398 35.592
 -1 6 13 3.689 10.144 8.768 0.00 0.60457 10.226
 0 6 13 426.502 44.264 404.367 0.00 0.60333 45.658
